# Supplementary material for: Genomics and epigenetics guided identification of tissue-specific genomic safe harbors
Source: Genome Biol. 2022 Sep 21;23:199. doi: 10.1186/s13059-022-02770-3 (PMC9490961; doi:10.1186/s13059-022-02770-3)
Supplement: Supplementary file 2 — Additional file 2: Table S1. gRNA editing efficiency for different loci and primers used for validation of GFP integration [file 13059_2022_2770_MOESM2_ESM.xlsx]

## Sheet: Sheet1
Table S1: gRNA editing efficiency for different loci and primers used for validation of GFP integration

## Sheet: gRNA editing
ID	gene	sequences	Indel freqeuncy (%)
MEI_chr1_769_INS	LMX1A	AATGAGCCCATTATTGCGTTNGG	67
MEI_chr3_3707_INS	VEPH1	CTGCTTTGTCTTAAGGGATCNGG	51
BLD_GSH_14	AR1D1B	GATAAACAGTAAAGTTGTTGNGG	71
BLD_GSH_15	TAF2	TTGGCACCAATTGCCTATCTNGG	62
BRN_GSH_4	CRMP1	TCTGGGAGGTAACTGTCTTCNGG	71
BLD_GSH_10	GOLGA4	CTGGCAGTAGGCTATGATTANGG	74
AAVS1	PPP1R12C	ACCCCACAGTGGGGCCACTANGG	92

## Sheet: validation_primer_sequence
ID	forward	reverse
MEI_chr1_769_INS	TGCATCGCATTGTCTGAGTAGGTGT	GCCCGGCCTGCTTCCTTACTTCTACTTTTA
MEI_chr3_3707_INS	GTGTCCTAAGGCCAGAAAATTAAGGG	TCCTGTTTGGCCCAACGTTAGCTAT
BLD_GSH_14	TGCATCGCATTGTCTGAGTAGGTGT	AGGGCATGCTCATTTCGGCACAGGC
BLD_GSH_15	GAAATTGCATCGCATTGTCTGAGT	AAGACATTTATGCGGCAACAAACA
BRN_GSH_4	GCAGCCACTCAAGCTCATGTGTGCATAA	GCTATTTTCATGTACCCGCCCTTGATCT
BLD_GSH_10	GGATCACTCTCGGCATGGAC	TTGCTTAGAGCAGATATTGCCA
AAVS1	TGCATCGCATTGTCTGAGTAGGTGT	GATGCAGGGGAACGGGGCTCAGTCT
BLD_GSH_10_clone	TGTACCCAGAGCTCAAGGCTG	TCTGATGGGTCTTAAGAAACTGCT
H2-K1	GGATCACTCTCGGCATGGAC	TTGCTTAGAGCAGATATTGCCA
BLD_GSH_10-R	GGATCACTCTCGGCATGGAC	TCCTTATTCCCCAGCTGTGCT
