# Supplementary material for: Genomics and epigenetics guided identification of tissue-specific genomic safe harbors
Source: Genome Biol. 2022 Sep 21;23:199. doi: 10.1186/s13059-022-02770-3 (PMC9490961; doi:10.1186/s13059-022-02770-3)
Supplement: Supplementary file 3 — Additional file 3: Table S2. Differentially expressed genes in GFP integrated cell lines. [file 13059_2022_2770_MOESM3_ESM.xlsx]

## Sheet: summary
Table S2: Differentially expressed genes in GFP integrated cell lines.
ID	up_regulated_genes	down_regulated_genes
*MEI_chr1_769_INS	306	1111
MEI_chr3_3707_INS	302	758
BLD_GSH_14	142	787
BLD_GSH_15	296	1156
BRN_GSH_4	278	848
BLD_GSH_10	136	428
BLD_GSH_10 (reversed)	134	470
AAVS1	269	818
**Since MEI_chr1_769_INS does not overlap with any TADs, we use its nearest gene LMX1A in our analysis

## Sheet: MEI_chr1_769_INS
target_id	pval	qval	MEI_chr1_769_INS_r1	MEI_chr1_769_INS_r2	MEI_chr1_769_INS_r3	MEI_chr1_769_INS_r4	H2_r1	H2_r2	H2_r3	H2_r4	treatment_mean	control_mean	logFC
ENSG00000133742.14	9.82012e-67	1.46339e-62	19705.1	19687.4	19909.6	19847.8	7864.94	5095.29	8553.43	6299.72	19787.5	6953.35	1.50867
ENSG00000163660.12	7.36854e-38	5.4903e-34	123.659	121.317	131.139	123.863	37.3575	41.6352	41.7539	30.7181	124.994	37.8662	1.69677
ENSG00000156482.11	9.52956e-35	3.21249e-31	9833.59	9874.6	9860.72	9816.69	3934.72	3638.44	4116.72	5187.15	9846.4	4219.26	1.22241
ENSG00000170180.22	1.07787e-34	3.21249e-31	515.919	509.766	526.56	505.251	124.174	80.2881	165.4	112.88	514.374	120.685	2.08246
ENSG00000104408.11	3.86256e-33	9.59331e-30	2517.74	2559.67	2533.83	2550.41	1107.53	1081.82	1114.49	1601.51	2540.41	1226.34	1.0501
ENSG00000120533.13	3.7669e-32	8.01919e-29	715.671	720.388	719.437	731.581	280.657	260.66	316.234	406.273	721.769	315.956	1.18925
ENSG00000145725.20	2.17055e-27	2.0216e-24	360.015	365.344	371.261	341.513	181.165	157.28	198.096	164.695	359.533	175.309	1.03203
ENSG00000048540.16	5.53228e-27	4.51543e-24	120.529	120.262	109.285	116.097	10.3236	5.59724	19.4732	47.1114	116.543	20.6263	2.44233
ENSG00000164104.12	5.75715e-27	4.51543e-24	1029.23	1025.62	1020.73	1065.49	462.378	444.929	451.169	320.25	1035.27	419.681	1.3006
ENSG00000135218.19	6.15338e-26	4.36655e-23	873.417	880.157	867.662	876.293	531.159	409.044	481.466	250.286	874.382	417.989	1.063
ENSG00000178209.17	8.21742e-26	5.56618e-23	1.82877	1.19017	1.12336	1.42424	17.0662	29.7757	18.5486	13.5118	1.39163	19.7256	-3.11534
ENSG00000071082.11	9.90659e-26	6.31104e-23	3408.63	3441.68	3470.47	3411.45	1605.46	1515.55	1489.68	1780.1	3433.06	1597.7	1.10302
ENSG00000156467.10	1.01641e-25	6.31104e-23	1737.71	1749.84	1760.43	1734.65	565.069	510.636	577.446	933.219	1745.66	646.593	1.43144
ENSG00000004399.13	1.72499e-25	9.88687e-23	21.6247	26.9488	25.3376	22.2845	104.275	144.657	95.2897	120.011	24.0489	116.058	-2.2244
ENSG00000130726.12	3.14591e-25	1.6743e-22	303.03	284.81	312.347	319.382	594.05	624.251	631.17	634.766	304.892	621.059	-1.02403
ENSG00000170312.17	2.59494e-24	1.24741e-21	229.097	226.745	230.484	222.347	105.146	108.207	109.984	109.849	227.168	108.296	1.06185
ENSG00000167491.18	3.62311e-24	1.68724e-21	19.7952	17.4876	20.0949	19.47	75.3877	67.5827	74.4682	79.9769	19.2119	74.3539	-1.89848
ENSG00000170345.10	1.03239e-23	4.27352e-21	88.2364	90.9032	92.023	94.745	5.76501	3.39503	3.40036	12.0313	91.4769	6.14793	3.6935
ENSG00000171843.17	5.26922e-23	2.01338e-20	477.422	475.932	449.202	455.108	220.687	170.461	209.072	206.107	464.416	201.582	1.20002
ENSG00000129351.17	7.16862e-23	2.67067e-20	74.6243	81.8	77.1361	76.3423	145.031	151.787	160.687	191.557	77.4757	162.265	-1.0569
ENSG00000126088.14	2.44955e-22	8.69122e-20	969.195	969.016	956.131	967.929	391.263	308.491	423.29	331.989	965.568	363.758	1.40593
ENSG00000153721.19	2.63867e-22	9.14454e-20	14.0941	12.9554	13.9665	15.1325	69.0099	73.1214	58.8424	66.8443	14.0371	66.9545	-2.17604
ENSG00000241343.10	7.14376e-22	2.32509e-19	2973.5	3105.01	3017.67	3098.65	1439.17	1531.54	1375.93	1437.52	3048.71	1446.04	1.07557
ENSG00000250361.9	1.44742e-21	4.58924e-19	418.149	421.484	420.929	418.644	121.634	65.6363	165.745	67.3668	419.801	105.096	1.98777
ENSG00000244734.4	4.72744e-21	1.40897e-18	89876.3	89874.4	89032.4	89882.5	29286.6	19378.7	37670.9	15933.1	89666.4	25567.3	1.81023
ENSG00000151914.22	3.6265e-20	1.01966e-17	21.128	20.6743	21.265	22.2347	6.62754	5.44758	9.07419	5.73762	21.3255	6.72173	1.53169
ENSG00000229117.9	8.97165e-20	2.43083e-17	9112.87	9099.37	9129.75	9143.68	5083.03	4463.36	4534.45	3790.97	9121.42	4467.95	1.02948
ENSG00000179348.13	6.17715e-19	1.5871e-16	7.81684	7.10324	7.34076	7.16109	74.698	78.9885	82.1716	110.573	7.35548	86.6078	-3.39027
ENSG00000164120.14	1.44349e-18	3.46949e-16	68.3652	68.0659	69.1318	69.9409	167.239	255.11	156.494	164.604	68.876	185.862	-1.4191
ENSG00000100003.18	1.55158e-18	3.67011e-16	18.0732	17.6506	15.2849	17.6248	85.7712	118.96	71.2785	68.7716	17.1584	86.1953	-2.26361
ENSG00000175305.18	1.8902e-18	4.40122e-16	91.7727	101.601	90.4676	96.1016	32.167	28.6562	50.6789	38.5994	94.9857	37.5254	1.31701
ENSG00000143851.16	2.58489e-18	5.92615e-16	34.8272	30.5477	30.4932	35.0521	104.052	111.659	95.9096	123.399	32.73	108.755	-1.70218
ENSG00000103335.22	4.12907e-18	9.02046e-16	21.6957	25.0584	25.4043	26.6129	59.2329	58.7669	55.5941	64.965	24.6928	59.6397	-1.2389
ENSG00000112787.14	5.80836e-18	1.2191e-15	3.14424	1.57703	2.58891	3.92315	12.7827	12.1681	14.475	10.3036	2.80833	12.4324	-1.81848
ENSG00000263961.8	6.23555e-18	1.2557e-15	7.71262	5.51666	6.99255	6.58535	79.7063	101.257	60.3456	90.2614	6.70179	82.8926	-3.44528
ENSG00000068654.17	1.28856e-17	2.46181e-15	8.85909	8.74721	8.29289	8.72269	28.9744	36.4314	36.6214	41.2611	8.65547	35.8221	-1.93115
ENSG00000048740.19	1.37277e-17	2.58949e-15	9.23852	8.434	7.81469	8.81395	34.6922	42.0644	35.2398	50.6986	8.57529	40.6737	-2.12175
ENSG00000137210.14	2.1257e-17	3.77109e-15	780.487	782.233	767.267	780.281	331.68	263.551	322.452	257.288	777.567	293.743	1.40137
ENSG00000100280.17	6.80287e-17	1.152e-14	21.5193	20.4771	22.6164	21.5146	54.8217	51.0386	51.9199	54.9596	21.5318	53.1849	-1.26593
ENSG00000112077.18	1.52521e-16	2.31925e-14	1091.97	1082.81	1099.11	1096.81	501.426	384.97	524.672	457.459	1092.67	467.132	1.22419
ENSG00000137818.12	1.90271e-16	2.86406e-14	1660.57	1658.69	1619.46	1620.77	830.083	761.24	749.463	773.268	1639.87	778.514	1.07382
ENSG00000155506.19	2.14543e-16	3.16546e-14	24.3785	25.3385	25.7571	25.8947	77.0197	84.2945	88.9347	104.905	25.3422	88.7886	-1.76916
ENSG00000172331.12	2.18876e-16	3.19773e-14	65.3441	62.4077	63.6709	63.7935	13.9996	10.8863	17.8608	13.0407	63.8041	13.9469	2.11624
ENSG00000135821.19	2.54857e-16	3.54941e-14	328.701	335.703	325.558	327.795	814.934	709.645	638.342	487.99	329.439	662.728	-1.00621
ENSG00000156831.8	2.66712e-16	3.68014e-14	283.565	283.832	283.52	283.05	119.063	91.5044	130.736	129.421	283.492	117.681	1.26129
ENSG00000166946.14	3.20836e-16	4.30729e-14	121.009	128.228	119.863	127.939	57.5545	43.641	58.4534	38.3252	124.26	49.4935	1.31076
ENSG00000122026.11	7.89614e-16	1.01438e-13	4673.16	4720.24	4625.85	4621.79	2296.58	2174.05	2206.27	2160.12	4660.26	2209.26	1.07651
ENSG00000184381.20	8.31209e-16	1.05869e-13	13.396	11.4981	13.0572	13.4761	39.0376	44.1507	40.8582	43.6882	12.8568	41.9337	-1.63151
ENSG00000124782.21	1.03641e-15	1.27641e-13	12.3756	13.5271	13.5332	14.9285	29.555	31.4893	27.8284	30.2232	13.5911	29.774	-1.07662
ENSG00000113369.9	1.41214e-15	1.71087e-13	57.3023	54.0322	57.5873	55.599	9.33481	9.71203	9.34214	5.44624	56.1302	8.45881	2.59452
ENSG00000172236.18	1.53428e-15	1.84386e-13	4.18217	3.93682	4.38914	4.35868	98.8789	183.471	92.7512	83.48	4.2167	114.645	-4.47042
ENSG00000133313.15	1.63058e-15	1.94392e-13	22.6371	22.1133	21.5646	19.8136	58.0348	58.8353	59.8367	73.5298	21.5322	62.5591	-1.49611
ENSG00000256269.11	1.72446e-15	2.03951e-13	313.638	314.339	314.824	319.435	154.609	145.524	181.296	116.497	315.559	149.481	1.07289
ENSG00000166501.14	2.3609e-15	2.74861e-13	6.82061	5.0706	4.37205	6.01416	51.1264	60.7772	41.9114	51.2171	5.56936	51.258	-2.99183
ENSG00000177954.14	2.50126e-15	2.88945e-13	8250.01	8355.84	8308.93	8220.05	3941.93	3642.09	3505.44	3512.68	8283.71	3650.54	1.18195
ENSG00000136997.21	2.97482e-15	3.33314e-13	89.4875	92.0399	94.7409	89.8944	271.52	240.232	252.932	302.725	91.5407	266.852	-1.53328
ENSG00000130402.13	3.32435e-15	3.66959e-13	17.1039	17.1135	14.7093	15.8343	36.8053	40.107	39.1567	40.5429	16.1902	39.153	-1.22392
ENSG00000265972.6	3.34974e-15	3.67043e-13	199.433	201.982	198.021	195.07	56.7419	58.2677	57.3317	50.4698	198.626	55.7028	1.81581
ENSG00000105220.17	3.62675e-15	3.94495e-13	45.7354	45.9959	47.6925	43.2354	124.394	130.109	112.255	189.542	45.6648	139.075	-1.58579
ENSG00000126561.18	4.24314e-15	4.54901e-13	12.16	12.1913	11.9586	13.5761	56.9162	77.9814	54.2412	63.9496	12.4715	63.2721	-2.25428
ENSG00000184992.13	5.79251e-15	6.12199e-13	6.20712	6.00946	6.05933	6.19156	16.2121	17.859	15.8236	18.3887	6.11687	17.0709	-1.34435
ENSG00000003393.16	5.98672e-15	6.28268e-13	24.8131	24.5155	24.8073	26.0829	58.931	64.7474	53.9461	69.8936	25.0547	61.8795	-1.27105
ENSG00000102265.12	6.23571e-15	6.48204e-13	41.5477	44.6113	42.4702	41.2719	144.974	172.005	148.377	136.356	42.4753	150.428	-1.80036
ENSG00000157404.17	6.54923e-15	6.73081e-13	50.4509	51.0244	51.1691	46.8025	98.1105	125.906	88.9112	133.519	49.8617	111.612	-1.1467
ENSG00000157654.19	6.93458e-15	7.07802e-13	0.638829	0.614121	0.581497	1.22176	49.7227	69.573	39.5822	51.2749	0.764051	52.5382	-4.92361
ENSG00000114867.22	7.86534e-15	7.97342e-13	31.7142	25.9313	27.8848	26.6178	110.605	118.401	130.608	153.481	28.037	128.274	-2.15446
ENSG00000198692.10	9.33644e-15	9.1541e-13	158.145	158.895	158.09	157.652	61.3438	60.4359	61.2878	60.7611	158.196	60.9571	1.36146
ENSG00000061273.18	9.94243e-15	9.6838e-13	2.95192	4.58088	3.91406	3.75977	34.0103	38.6102	26.3642	30.1136	3.80166	32.2746	-2.79282
ENSG00000111790.14	1.01986e-14	9.8688e-13	102.834	109.484	100.102	110.45	54.9307	44.9131	55.3833	42.6497	105.718	49.4692	1.08033
ENSG00000064607.17	1.1228e-14	1.06846e-12	15.9245	16.9908	15.8385	16.2836	36.1841	37.4579	41.423	35.0605	16.2594	37.5314	-1.15865
ENSG00000125637.16	1.20334e-14	1.12076e-12	6.53642	6.45184	6.2795	6.44184	15.8248	17.3838	14.6145	17.3398	6.4274	16.2907	-1.21907
ENSG00000147454.14	1.33561e-14	1.2286e-12	718.09	707.807	720.892	710.909	301.097	171.027	480.037	217.785	714.425	292.486	1.28551
ENSG00000090013.11	1.50673e-14	1.3691e-12	2285.25	2325.45	2284.35	2329.67	946.036	690.152	880.525	647.239	2306.18	790.988	1.54258
ENSG00000110274.16	1.90246e-14	1.69764e-12	4.99637	6.7026	6.10897	5.9881	19.4025	22.9433	16.8854	24.5878	5.94901	20.9548	-1.65966
ENSG00000196924.19	2.22081e-14	1.94674e-12	7.63347	7.12738	8.03027	8.08617	53.2349	107.946	55.0814	106.804	7.71932	80.7667	-3.22923
ENSG00000066044.15	2.23685e-14	1.94933e-12	25.6556	25.5952	27.4298	27.3891	73.4981	68.8023	65.4369	70.8495	26.5175	69.6467	-1.36028
ENSG00000155849.16	2.39407e-14	2.05037e-12	5.39708	4.52573	6.23173	4.2883	22.6816	34.9649	21.9304	28.409	5.11071	26.9965	-2.19583
ENSG00000063245.15	2.57903e-14	2.18367e-12	11.4805	12.1247	10.6803	13.437	40.1377	32.8938	32.0265	33.5501	11.9306	34.652	-1.46319
ENSG00000134516.20	3.30524e-14	2.76712e-12	1.54429	1.48912	3.61674	2.68461	13.8189	21.5498	13.3142	25.159	2.33369	18.4605	-2.54536
ENSG00000141562.19	3.42578e-14	2.85201e-12	161.459	162.618	160.626	161.034	80.9487	65.1868	93.8758	71.3699	161.434	77.8453	1.04276
ENSG00000135241.17	3.46118e-14	2.86547e-12	41.3103	36.3437	38.7116	40.834	17.2186	13.0339	16.6776	12.0029	39.2999	14.7332	1.35696
ENSG00000122644.13	3.51689e-14	2.89551e-12	208.593	205.809	209.158	208.981	79.9211	74.8826	88.8549	56.7794	208.135	75.1095	1.45829
ENSG00000281877.3	3.56018e-14	2.89912e-12	13.4875	13.1077	11.73	12.6648	37.9403	38.0462	34.8715	37.243	12.7475	37.0252	-1.46779
ENSG00000117676.14	3.56018e-14	2.89912e-12	13.4875	13.1077	11.73	12.6648	37.9403	38.0462	34.8715	37.243	12.7475	37.0252	-1.46779
ENSG00000164919.11	4.11481e-14	3.31454e-12	1754.52	1710	1724.02	1715.71	685.335	667.328	718.616	1153.03	1726.06	806.077	1.09754
ENSG00000006652.15	4.48437e-14	3.5928e-12	38.5101	39.438	41.579	38.3182	18.7156	16.0117	20.2258	17.5318	39.4613	18.1213	1.08137
ENSG00000134419.15	4.83078e-14	3.84964e-12	3803.18	3733.65	3782.93	3913.33	1956.39	1957.78	1747.39	1803.15	3808.27	1866.18	1.02866
ENSG00000163322.14	5.32738e-14	4.18801e-12	33.368	32.4932	30.7638	29.6588	14.1977	14.1573	12.0811	13.1814	31.571	13.4044	1.17708
ENSG00000254087.8	5.33895e-14	4.18801e-12	13.4328	17.1392	17.6108	13.9147	61.9816	65.0188	61.7871	66.1908	15.5244	63.7446	-1.97016
ENSG00000284936.2	5.3678e-14	4.18801e-12	401.906	404.179	399.06	399.315	166.033	122.951	157.947	118.813	401.115	141.436	1.4973
ENSG00000111843.14	5.3678e-14	4.18801e-12	401.906	404.179	399.06	399.315	166.033	122.951	157.947	118.813	401.115	141.436	1.4973
ENSG00000070756.17	5.45515e-14	4.19408e-12	350.881	356.873	354.906	352.584	631.591	564.157	742.24	1187.39	353.811	781.345	-1.14075
ENSG00000149091.15	5.46001e-14	4.19408e-12	8.46297	6.68051	7.69778	8.73858	23.2428	26.0974	22.3358	26.6601	7.89496	24.584	-1.52418
ENSG00000089327.15	6.29994e-14	4.71767e-12	9.77214	9.3177	7.87179	8.80605	58.7318	74.4961	44.7614	52.579	8.94192	57.6421	-2.56034
ENSG00000284796.3	6.52785e-14	4.8639e-12	70.8499	69.7797	72.4566	66.4675	30.9051	25.4042	32.9323	23.2085	69.8884	28.1125	1.28391
ENSG00000124172.10	6.75292e-14	5.00656e-12	150.772	157.131	153.239	146.31	68.3102	67.3653	71.2087	76.6519	151.863	70.884	1.0885
ENSG00000157734.14	7.10494e-14	5.21566e-12	41.1227	36.4862	35.3753	39.1152	13.0568	9.16506	19.276	14.295	38.0249	13.9482	1.38442
ENSG00000174501.15	7.72061e-14	5.53333e-12	25.6174	25.0517	22.145	25.5446	9.78196	11.6169	10.8745	13.616	24.5897	11.4723	1.03683
ENSG00000160072.20	7.7672e-14	5.53812e-12	17.7579	14.7399	12.5969	13.279	36.4244	33.5669	37.1629	45.2653	14.5934	38.1049	-1.32641
ENSG00000143157.12	8.53208e-14	5.96925e-12	5.53699	6.48824	5.51549	6.74422	17.9942	19.585	19.5779	19.4748	6.07123	19.158	-1.51132
ENSG00000263001.8	1.01704e-13	7.08219e-12	32.6442	30.8972	32.3381	29.6834	89.8644	91.9083	87.5518	88.7573	31.3907	89.5205	-1.48266
ENSG00000223609.11	1.11018e-13	7.58891e-12	805.196	808.913	839.191	808.722	104.245	92.079	217.904	242.978	815.505	164.302	2.30436
ENSG00000130175.10	1.58471e-13	1.06376e-11	37.8326	39.8308	40.7998	43.9419	92.2295	103.909	96.8589	88.3234	40.6013	95.3301	-1.21136
ENSG00000092929.12	1.79722e-13	1.19032e-11	11.5422	10.4025	12.7835	15.8481	46.6788	61.5759	42.0509	61.5447	12.6441	52.9626	-1.98369
ENSG00000188690.15	2.28758e-13	1.49515e-11	160.111	165.016	159.429	166.497	76.7158	67.2131	80.5691	73.9299	162.763	74.607	1.11502
ENSG00000125740.14	2.71865e-13	1.76217e-11	12.9342	14.3193	13.2042	15.6104	1.70871	0.666642	2.76436	1.50649	14.017	1.66155	2.49626
ENSG00000073060.17	2.90506e-13	1.866e-11	11.7282	14.4741	11.1913	10.7449	51.0886	44.7638	42.3176	39.3961	12.0346	44.3915	-1.80007
ENSG00000197471.12	3.03545e-13	1.93309e-11	30.4451	31.9084	29.9009	30.5951	101.56	120.877	102.931	105.456	30.7124	107.706	-1.77731
ENSG00000138658.16	3.14738e-13	1.98738e-11	35.1109	34.899	36.6705	36.2717	16.0118	14.2834	17.7998	12.5365	35.738	15.1579	1.18504
ENSG00000005206.17	3.26994e-13	2.05606e-11	11.9371	11.8599	12.9927	12.8865	25.2738	26.5058	29.0586	23.8905	12.419	26.1822	-1.01838
ENSG00000196557.13	3.4108e-13	2.13562e-11	0.139675	0.113647	0.201812	0.309551	4.63808	5.63449	5.62361	7.55524	0.191171	5.86285	-2.52643
ENSG00000186187.12	3.93633e-13	2.43399e-11	13.1437	12.9586	12.0229	12.9771	38.2386	36.4657	33.1844	33.6669	12.7756	35.3889	-1.40139
ENSG00000213741.11	4.47093e-13	2.71942e-11	6475.24	6372.31	6457.84	6426.36	2651.19	2741.85	2498.77	3798.74	6432.94	2922.64	1.13794
ENSG00000105568.18	4.61591e-13	2.79619e-11	48.3823	47.2795	42.921	42.8503	95.8237	94.0259	87.5657	101.972	45.3583	94.8469	-1.04791
ENSG00000133477.17	4.72162e-13	2.84865e-11	21.1805	21.8502	20.2513	21.463	45.6509	44.7299	43.9965	55.0632	21.1863	47.3601	-1.12415
ENSG00000099817.12	5.65963e-13	3.37359e-11	78.5723	72.1765	78.3609	77.1752	163.501	147.122	154.912	151.553	76.5712	154.272	-1.0012
ENSG00000088247.19	5.99081e-13	3.55677e-11	68.7639	73.6086	69.3194	68.6045	139.029	129.839	144.873	196.187	70.0741	152.482	-1.11067
ENSG00000127603.32	6.13224e-13	3.61196e-11	6.95136	9.67235	7.92206	8.29946	17.2256	25.9077	21.5273	33.916	8.21131	24.6442	-1.47715
ENSG00000130429.16	6.21321e-13	3.63095e-11	21.2484	22.051	23.3805	22.5538	87.619	94.6195	65.6497	75.7458	22.3084	80.9085	-1.81316
ENSG00000078043.16	6.31949e-13	3.67863e-11	11.7254	13.8596	13.7351	12.8442	29.4256	29.1516	27.5384	29.3657	13.0411	28.8703	-1.08906
ENSG00000166803.14	7.2531e-13	4.18937e-11	279.274	275.072	287.442	272.614	123.785	142.799	123.152	79.2832	278.6	117.255	1.24147
ENSG00000165264.11	7.59884e-13	4.36531e-11	158.82	169.631	173.504	174.761	78.2154	78.359	70.3266	95.5636	169.179	80.6161	1.06013
ENSG00000065154.12	7.6163e-13	4.36531e-11	849.028	827.928	840.448	824.175	344.975	282.374	397.536	287.971	835.395	328.214	1.34516
ENSG00000100897.18	7.88574e-13	4.50243e-11	76.5379	79.0649	67.0518	75.7544	38.5496	31.6412	40.907	30.1235	74.6022	35.3053	1.05825
ENSG00000130821.17	9.52976e-13	5.35896e-11	19.393	17.6092	19.5892	20.0342	55.0948	45.8641	63.3742	51.322	19.1564	53.9138	-1.44593
ENSG00000090621.15	9.74964e-13	5.44529e-11	50.1488	48.677	58.4626	49.7597	119.007	127.412	128.026	166.123	51.762	135.142	-1.36754
ENSG00000099783.12	9.75635e-13	5.44529e-11	85.9706	82.2156	89.9445	85.6378	178.973	192.233	175.42	168.197	85.9421	178.706	-1.04751
ENSG00000136478.9	1.02105e-12	5.65637e-11	11.6796	11.6645	10.6556	12.0931	24.9032	25.3358	22.3904	29.2513	11.5232	25.4702	-1.07976
ENSG00000130816.17	1.0889e-12	5.98775e-11	41.3596	43.4261	37.0717	39.3467	99.5091	99.0774	103.944	104.755	40.3011	101.821	-1.31589
ENSG00000205937.12	1.14653e-12	6.25844e-11	44.9568	49.9665	48.263	46.001	123.385	115.399	119.676	113.514	47.2968	117.993	-1.30088
ENSG00000157985.19	1.33686e-12	7.21809e-11	11.95	11.8689	13.1942	13.9792	31.4784	32.0064	31.482	32.0412	12.7481	31.752	-1.25235
ENSG00000145335.17	1.39449e-12	7.44828e-11	46.868	49.4343	49.6409	49.3469	11.3707	6.12385	12.1122	3.29223	48.8225	8.22475	2.43322
ENSG00000103549.22	1.50039e-12	7.98528e-11	33.9728	37.441	34.4862	30.5991	71.147	69.9404	70.251	66.4402	34.1248	69.4447	-1.004
ENSG00000168264.11	1.78475e-12	9.39798e-11	30.1918	31.3461	26.4253	33.7994	87.8226	81.2453	72.4386	59.2753	30.4406	75.1955	-1.27707
ENSG00000160789.24	1.92628e-12	1.00369e-10	101.072	102.837	100.041	98.0755	266.925	292.792	242.475	279.7	100.506	270.473	-1.41924
ENSG00000197253.13	2.0994e-12	1.0751e-10	6.10857	7.50019	4.74758	6.28019	86.6018	139.556	90.837	110.225	6.15913	106.805	-3.9125
ENSG00000166147.15	2.52681e-12	1.27642e-10	3.00036	2.4452	2.79033	4.03408	10.1848	15.2471	9.49083	26.4811	3.06749	15.351	-2.00716
ENSG00000168066.21	2.85025e-12	1.43011e-10	30.0526	30.09	28.4952	29.0586	60.6938	63.2547	69.2515	84.7422	29.4241	69.4856	-1.21211
ENSG00000116176.7	3.02558e-12	1.51177e-10	7.62136	7.92532	9.73639	9.31537	56.5562	52.9392	56.4837	49.2364	8.64961	53.8039	-2.50573
ENSG00000119801.13	3.49124e-12	1.72273e-10	42.954	39.4972	44.4077	48.9489	14.9422	9.61997	12.4666	12.0041	43.952	12.2582	1.7615
ENSG00000143569.19	3.5244e-12	1.72765e-10	29.782	35.6637	32.4984	29.699	74.5844	74.5643	73.5588	90.9348	31.9108	78.4106	-1.27077
ENSG00000239306.5	3.83455e-12	1.87352e-10	22.2441	18.8006	23.6202	20.1841	40.3732	44.8315	40.5987	54.1101	21.2123	44.9784	-1.0496
ENSG00000086758.16	4.32259e-12	2.09822e-10	13.0613	13.5674	13.884	13.9465	30.2783	34.5146	34.5026	58.2543	13.6148	39.3875	-1.46648
ENSG00000011426.11	5.02196e-12	2.40634e-10	54.0949	59.8903	53.7171	59.585	26.1885	23.7643	23.585	24.3725	56.8218	24.4776	1.18239
ENSG00000171316.13	5.48807e-12	2.61288e-10	6.3629	9.05753	6.50849	6.47295	17.709	18.888	18.8439	28.1658	7.10047	20.9017	-1.43496
ENSG00000160214.13	6.0021e-12	2.83947e-10	25.8006	22.4302	26.5038	25.3006	59.1566	57.8698	61.6845	74.1605	25.0088	63.2179	-1.30397
ENSG00000184937.16	7.43568e-12	3.48448e-10	1.33283	2.91068	1.04124	2.28273	9.42739	12.4414	6.42456	12.2494	1.89187	10.1357	-1.94511
ENSG00000158578.21	7.57708e-12	3.53961e-10	586.856	584.416	585.905	593.896	271.045	148.8	320.418	144.97	587.768	221.309	1.40514
ENSG00000143198.13	7.68247e-12	3.56649e-10	297.276	316.072	303.687	299.809	97.6739	55.1733	106.372	45.4271	304.211	76.1616	1.98385
ENSG00000105193.9	7.98238e-12	3.68277e-10	1178	1207.43	1181.73	1176.93	499.477	501.813	458.224	418.166	1186.02	469.42	1.33533
ENSG00000214022.12	8.14522e-12	3.7463e-10	30.0135	29.2256	28.0877	26.0107	83.2344	74.6529	64.9412	65.1564	28.3344	71.9962	-1.31523
ENSG00000187997.12	8.18967e-12	3.75515e-10	18.5399	19.0137	15.118	19.6533	0.247481	0.0782424	1.63453	1.30354	18.0813	0.815947	3.39336
ENSG00000135426.16	8.57039e-12	3.91767e-10	0.635064	0.50839	0.598012	0.892758	7.71971	13.9796	5.49736	7.6421	0.658556	8.7097	-2.5495
ENSG00000141644.18	8.67623e-12	3.95392e-10	16.7666	15.5124	18.5138	19.1758	45.6782	44.7447	48.8732	45.4979	17.4922	46.1985	-1.35183
ENSG00000197081.16	8.86044e-12	4.02556e-10	5.94129	5.67074	7.54209	6.71661	18.0037	23.4829	28.3013	35.5669	6.46768	26.3387	-1.87221
ENSG00000160087.21	9.53116e-12	4.30404e-10	20.3528	19.7312	18.7881	17.5917	61.721	57.2577	52.9852	54.2716	19.116	56.5589	-1.5167
ENSG00000102572.15	9.63451e-12	4.33757e-10	22.2697	20.9769	23.8897	22.6958	57.5807	53.2063	63.5278	48.24	22.458	55.6387	-1.27171
ENSG00000022840.17	1.00174e-11	4.49636e-10	20.7144	18.3272	22.237	21.5164	46.8507	45.4512	43.154	44.2416	20.6987	44.9244	-1.08165
ENSG00000072958.9	1.01198e-11	4.52869e-10	12.7514	12.157	12.938	11.4382	40.5237	42.124	33.0443	52.2347	12.3211	41.9817	-1.69
ENSG00000104763.20	1.02835e-11	4.58815e-10	130.48	129.23	128.858	132.335	56.9182	49.5629	56.8421	57.0211	130.226	55.086	1.22634
ENSG00000105492.16	1.09206e-11	4.77238e-10	0.300283	0.0990395	0.191844	0.0763456	6.62497	15.1319	2.5044	7.34666	0.166878	7.90198	-2.93147
ENSG00000157637.13	1.10087e-11	4.79681e-10	4.45869	5.07445	5.02968	5.67494	14.8473	14.8392	13.6807	16.0072	5.05944	14.8436	-1.38665
ENSG00000133026.14	1.18034e-11	5.12811e-10	14374.1	14383.4	14271.4	14394.6	6990.38	5892.77	7276.65	7024.91	14355.9	6796.18	1.07873
ENSG00000108518.8	1.18791e-11	5.14601e-10	344.133	336.335	339.538	335.227	914.215	886.515	755.929	625.239	338.808	795.475	-1.22891
ENSG00000196776.17	1.2013e-11	5.18893e-10	52.0518	51.0053	48.3423	55.5038	129.231	159.348	88.2011	111.871	51.7258	122.163	-1.22398
ENSG00000135503.13	1.37036e-11	5.83521e-10	2.08849	1.38495	1.45009	1.17989	8.47265	9.0471	9.60327	11.4821	1.52586	9.65127	-2.07618
ENSG00000163520.14	1.3705e-11	5.83521e-10	4.72205	4.3818	5.21186	4.44751	0.0915763	0.194282	0.258565	0.349688	4.6908	0.223528	2.21759
ENSG00000197465.14	1.40933e-11	5.96644e-10	93.7776	90.6537	88.6984	95.5259	31.9698	21.7213	40.7916	21.2442	92.1639	28.9317	1.6381
ENSG00000113811.12	1.69157e-11	7.06101e-10	64.288	63.9424	64.9398	70.4406	32.6518	29.0437	31.6685	26.9737	65.9027	30.0844	1.10587
ENSG00000116133.13	2.18313e-11	9.01193e-10	24.0758	21.5758	20.7434	21.7348	54.0648	60.8829	57.4497	55.8645	22.0325	57.0655	-1.33401
ENSG00000100060.18	2.44509e-11	1.00101e-09	34.7585	37.0348	34.3602	32.7709	92.8248	84.9665	71.7735	93.9544	34.7311	85.8798	-1.28184
ENSG00000160877.6	2.47722e-11	1.01138e-09	6.97619	6.65308	6.2973	7.11032	24.5671	23.5577	23.2461	28.5998	6.75922	24.9927	-1.74412
ENSG00000205133.12	2.55057e-11	1.03849e-09	36.7877	39.7664	37.1266	38.3694	15.3204	13.6552	15.542	18.7741	38.0125	15.8229	1.21351
ENSG00000116584.22	2.80652e-11	1.1273e-09	18.3034	14.228	14.7513	16.0665	44.708	50.062	47.3409	35.9371	15.8373	44.512	-1.43458
ENSG00000100605.17	2.99543e-11	1.19586e-09	8.17985	6.70816	8.85704	6.35839	31.6818	32.754	28.7362	36.6589	7.52586	32.4577	-1.97242
ENSG00000186575.19	3.00129e-11	1.19586e-09	14.5266	15.3417	13.0984	15.2476	48.2327	44.9027	43.1537	42.3725	14.5535	44.6654	-1.55386
ENSG00000183891.6	3.08407e-11	1.21906e-09	50.5523	50.6451	50.3764	52.9947	23.0293	20.888	23.2073	24.9177	51.1421	23.0106	1.11878
ENSG00000186716.21	3.16198e-11	1.24327e-09	2.82099	3.47295	2.39906	2.37752	15.2275	19.7027	17.5035	22.9129	2.76763	18.8367	-2.39644
ENSG00000008311.16	3.31155e-11	1.29865e-09	0.182693	0.200629	0.272503	0.18881	3.93119	4.64559	2.82308	1.73064	0.211159	3.28262	-1.82211
ENSG00000142002.18	3.5119e-11	1.36777e-09	11.4817	12.2728	9.04642	11.2505	32.1767	31.771	35.7941	33.6632	11.0129	33.3513	-1.51578
ENSG00000282844.2	3.51535e-11	1.36777e-09	8.51132	7.84903	7.15617	7.32606	16.7781	19.1151	17.8293	22.302	7.71065	19.0061	-1.19959
ENSG00000181690.8	3.64691e-11	1.41527e-09	13.4901	14.708	13.7782	16.0429	3.24629	2.81566	4.64457	5.95248	14.5048	4.16475	1.58595
ENSG00000160949.18	3.69063e-11	1.42851e-09	5.75613	6.20478	6.08521	6.09093	20.6685	19.0836	18.1605	16.8361	6.03426	18.6872	-1.48479
ENSG00000274958.4	4.1871e-11	1.60815e-09	8.17985	6.8034	8.99058	6.47091	31.3455	32.3874	28.5316	36.9699	7.61118	32.3086	-1.95161
ENSG00000048828.17	4.46122e-11	1.70464e-09	19.8763	17.9866	17.0222	18.889	59.3506	62.4351	54.535	64.1963	18.4435	60.1292	-1.65257
ENSG00000147669.11	4.48724e-11	1.7102e-09	279.097	285.576	282.852	267.741	105.486	111.298	122.976	160.181	278.816	124.985	1.15123
ENSG00000104973.19	4.6943e-11	1.76723e-09	11.3072	11.1379	10.9844	11.482	30.8338	26.0815	30.7679	26.2705	11.2279	28.4884	-1.26997
ENSG00000285049.2	4.70802e-11	1.76723e-09	13.1177	13.7205	13.5034	14.8878	35.6457	35.1811	32.2428	32.0538	13.8073	33.7808	-1.23198
ENSG00000071894.17	4.70802e-11	1.76723e-09	13.1177	13.7205	13.5034	14.8878	35.6457	35.1811	32.2428	32.0538	13.8073	33.7808	-1.23198
ENSG00000170275.15	4.87143e-11	1.82397e-09	11.7821	9.9925	11.0652	11.6564	23.9098	28.2143	18.8709	30.4965	11.124	25.3729	-1.12118
ENSG00000164506.15	5.0984e-11	1.90417e-09	8.19583	7.52012	8.77045	7.80352	18.6179	22.2614	19.5575	25.2809	8.07248	21.4294	-1.30582
ENSG00000122359.18	5.59304e-11	2.07332e-09	9.09104	9.85735	8.12687	8.16871	21.0394	27.1811	16.7733	34.7947	8.811	24.9471	-1.4031
ENSG00000163602.12	5.76454e-11	2.13159e-09	9.30103	9.53693	9.66806	9.28021	35.3713	37.2508	29.6315	26.4848	9.44656	32.1846	-1.66749
ENSG00000227372.12	6.49766e-11	2.37907e-09	20.3161	20.2806	18.4846	19.0516	45.3418	44.2768	50.3266	44.2301	19.5332	46.0438	-1.19604
ENSG00000128268.12	6.55179e-11	2.38716e-09	14.2355	16.0963	14.8071	15.4796	34.2105	37.9398	39.2896	34.0901	15.1546	36.3825	-1.21042
ENSG00000087365.16	6.64305e-11	2.40863e-09	35.0256	33.5002	36.1021	34.6407	92.7676	96.1628	96.2259	102.798	34.8172	96.9887	-1.45196
ENSG00000184922.15	7.88722e-11	2.83902e-09	0.585465	0.587969	0.644053	0.267919	4.10039	10.0934	3.162	7.78542	0.521351	6.28529	-2.25963
ENSG00000026025.16	8.04458e-11	2.88868e-09	25.4673	27.6502	27.3214	28.2035	196.911	306.886	144.633	196.391	27.1606	211.205	-2.91371
ENSG00000213047.13	8.26829e-11	2.96188e-09	9.049	11.1975	9.59986	10.3768	4.00057	3.32705	4.53582	4.25656	10.0558	4.03	1.13617
ENSG00000164880.16	8.53602e-11	3.04315e-09	8.38406	7.1475	6.48622	6.19037	20.5865	20.296	25.453	22.6761	7.05204	22.2529	-1.52999
ENSG00000127616.20	8.66458e-11	3.08161e-09	17.559	18.1328	16.4116	14.8822	47.9306	53.297	53.4531	78.7091	16.7464	58.3474	-1.74166
ENSG00000095917.14	9.1718e-11	3.22354e-09	1.75421	1.25983	1.97373	1.12242	23.7083	31.2448	22.6506	27.8069	1.52755	26.3526	-3.43587
ENSG00000182087.14	9.86139e-11	3.44018e-09	19.0236	21.5635	19.551	16.8342	44.6398	42.0141	52.3384	44.3666	19.2431	45.8397	-1.2103
ENSG00000130749.10	1.08044e-10	3.73567e-09	6.86033	6.79347	6.50525	8.51973	14.7945	17.6149	21.7585	26.6064	7.1697	20.1936	-1.37527
ENSG00000065000.19	1.1389e-10	3.91961e-09	13.2004	12.3337	12.6091	14.7567	48.6389	49.3281	49.9875	60.6765	13.225	52.1577	-1.90185
ENSG00000170889.14	1.20236e-10	4.09077e-09	475.175	597.803	577.09	480.462	82.0786	106.747	68.6995	545.565	532.632	200.773	1.40312
ENSG00000281614.3	1.2667e-10	4.27066e-09	5.66766	5.6164	4.63875	4.91526	15.5245	16.7613	15.7214	16.3348	5.20952	16.0855	-1.46022
ENSG00000168918.14	1.2667e-10	4.27066e-09	5.66766	5.6164	4.63875	4.91526	15.5245	16.7613	15.7214	16.3348	5.20952	16.0855	-1.46022
ENSG00000084652.16	1.32656e-10	4.45233e-09	9.3997	9.34809	8.53196	9.0309	21.5343	24.7835	22.9062	26.4451	9.07766	23.9173	-1.30599
ENSG00000141543.12	1.40807e-10	4.70472e-09	45.3706	46.6673	43.8884	45.3902	104.369	102.068	97.3099	104.692	45.3291	102.11	-1.15419
ENSG00000131196.18	1.41645e-10	4.7116e-09	2.71514	2.30756	2.25534	3.23142	12.7693	16.3943	16.4474	14.8944	2.62736	15.1263	-2.15243
ENSG00000154760.14	1.42763e-10	4.7382e-09	0.981939	1.4417	2.5953	1.40535	11.6069	14.4621	16.4644	4.56208	1.60607	11.7739	-2.29325
ENSG00000108349.17	1.43933e-10	4.76641e-09	9.68154	9.31865	9.26549	8.05104	24.6825	23.98	26.4107	24.3613	9.07918	24.8586	-1.35927
ENSG00000112137.19	1.46892e-10	4.8429e-09	12.3145	9.53644	11.3461	10.9749	25.0295	26.6291	18.9611	39.2669	11.043	27.4717	-1.24133
ENSG00000100285.10	1.52438e-10	5.0036e-09	26.5098	27.1494	25.7754	25.5817	104.469	101.071	99.226	99.514	26.2541	101.07	-1.90502
ENSG00000141682.12	1.53478e-10	5.01564e-09	27.6817	27.5067	25.6439	29.3523	9.37044	7.57724	10.6396	7.72763	27.5461	8.82872	1.53822
ENSG00000037474.15	1.55513e-10	5.07101e-09	23.4188	22.0368	23.4738	24.4972	49.4442	50.5547	50.859	60.9658	23.3567	52.9559	-1.14746
ENSG00000177674.16	1.74717e-10	5.65493e-09	14.6929	13.9473	14.1364	14.2867	46.2139	59.0503	36.9173	53.8984	14.2658	49.02	-1.7122
ENSG00000103653.17	1.93439e-10	6.21255e-09	5.14242	4.49073	3.62411	4.77391	29.5268	33.08	28.632	40.358	4.50779	32.8992	-2.62171
ENSG00000185896.11	1.95042e-10	6.25057e-09	23.8303	22.9921	22.9024	22.0346	68.2198	70.8812	72.7906	68.8981	22.9398	70.1975	-1.57241
ENSG00000160294.11	2.07011e-10	6.558e-09	21.4368	21.242	20.2084	20.5687	57.0537	57.0581	57.3789	61.4722	20.864	58.2407	-1.43803
ENSG00000100403.12	2.07275e-10	6.558e-09	7.96874	8.16774	7.5013	7.91365	18.1697	19.1366	19.4038	20.9175	7.88786	19.4069	-1.19915
ENSG00000070526.15	2.10976e-10	6.63283e-09	54.404	49.4943	51.799	55.4852	21.7739	16.6321	25.4999	14.8814	52.7956	19.6968	1.37808
ENSG00000005007.13	2.30596e-10	7.17399e-09	13.5522	14.7637	11.6274	14.43	39.1901	41.5009	47.5915	49.493	13.5933	44.4439	-1.63878
ENSG00000105771.14	2.37336e-10	7.35299e-09	7.18705	8.81675	7.30261	8.42983	19.2914	19.0079	22.7263	22.4857	7.93406	20.8778	-1.29208
ENSG00000153975.10	2.39672e-10	7.3946e-09	54.4511	49.4318	52.9817	51.0743	26.0965	24.8661	27.5487	21.9755	51.9847	25.1217	1.02033
ENSG00000112419.15	2.42546e-10	7.43291e-09	6.87563	8.59168	7.56658	8.16865	20.6374	22.8153	18.2883	20.7867	7.80064	20.6319	-1.29748
ENSG00000113368.12	2.65665e-10	8.03031e-09	50.6649	43.1274	42.2088	41.3688	88.1397	105.636	81.2276	106.306	44.3425	95.3273	-1.08708
ENSG00000155090.15	2.90367e-10	8.68885e-09	26.014	23.6801	25.6908	25.6683	5.75199	7.34817	7.5759	7.40586	25.2633	7.02048	1.71129
ENSG00000197324.9	2.95077e-10	8.81211e-09	6.9878	5.97475	5.63883	6.77597	16.3643	14.6169	14.1984	12.5277	6.34434	14.4268	-1.07074
ENSG00000233822.6	3.08133e-10	9.14701e-09	868.461	866.081	846.826	872.796	534.359	426.927	364.317	359.322	863.541	421.231	1.0339
ENSG00000125746.18	3.37674e-10	9.89894e-09	7.408	8.94705	7.24527	8.36062	24.9628	25.6465	23.7633	16.8948	7.99024	22.8168	-1.40555
ENSG00000125912.11	3.52476e-10	1.0259e-08	19.857	21.9137	19.947	18.4351	48.276	45.7122	47.5393	57.6768	20.0382	49.8011	-1.27185
ENSG00000105329.11	3.67244e-10	1.05854e-08	2.25534	2.53793	1.9713	2.70454	16.9739	17.505	15.9849	18.1588	2.36728	17.1556	-2.43076
ENSG00000179832.18	3.68084e-10	1.05892e-08	4.66209	3.05285	3.01404	3.60465	14.4314	14.187	11.8855	8.15763	3.58341	12.1654	-1.52225
ENSG00000135090.14	3.86823e-10	1.1043e-08	20.6891	21.0232	21.8081	21.4714	41.5329	46.7266	44.7565	46.788	21.248	44.951	-1.04642
ENSG00000108344.15	3.95355e-10	1.1265e-08	35.4671	35.971	34.5412	35.755	94.1647	92.7881	95.2776	100.094	35.4336	95.5811	-1.40647
ENSG00000166716.10	4.12503e-10	1.16865e-08	1.592	1.7355	1.49873	1.7567	6.32204	5.8249	7.34738	6.43394	1.64573	6.48207	-1.49977
ENSG00000113716.13	4.23189e-10	1.19439e-08	8.24803	8.2241	8.09562	9.06484	21.4574	23.5411	21.0757	23.8016	8.40815	22.4689	-1.31877
ENSG00000169221.14	4.48354e-10	1.24653e-08	3.54028	3.73893	3.24691	3.41026	14.4378	13.3057	13.3025	11.5873	3.4841	13.1583	-1.65876
ENSG00000127481.15	4.51181e-10	1.24972e-08	14.5739	15.7077	15.0365	12.7519	29.1554	36.0707	33.9062	60.0271	14.5175	39.7898	-1.39431
ENSG00000139641.13	4.87692e-10	1.34088e-08	20.0914	18.7192	19.1647	19.818	85.1763	118.449	80.1163	140.773	19.4483	106.129	-2.38929
ENSG00000148396.19	4.95751e-10	1.36053e-08	2.40985	2.26852	1.91488	2.06061	7.75893	9.39351	9.94384	16.0316	2.16347	10.782	-1.897
ENSG00000060237.19	5.04872e-10	1.38048e-08	10.0298	8.64394	11.6434	9.44986	22.1363	23.3612	27.0136	41.5112	9.94174	28.5056	-1.43115
ENSG00000196235.14	5.17865e-10	1.41083e-08	21.5877	22.1779	21.3891	21.6546	50.0216	55.0624	57.4424	52.7289	21.7023	53.8138	-1.2717
ENSG00000092847.13	5.24348e-10	1.42588e-08	0.954752	0.935693	1.14691	0.970806	3.80773	3.9594	3.21844	5.75656	1.00204	4.18553	-1.37302
ENSG00000113269.14	5.27355e-10	1.43145e-08	14.0975	12.6483	13.395	13.9722	63.9116	72.3239	40.2862	59.9072	13.5283	59.1072	-2.04868
ENSG00000198336.9	5.40853e-10	1.46276e-08	168.083	157.095	158.52	155.597	71.4343	40.2476	69.2812	36.256	159.824	54.3048	1.54
ENSG00000198919.13	5.79672e-10	1.55184e-08	12.4665	12.749	12.2181	11.4487	3.23273	3.48822	3.51766	3.63517	12.2206	3.46844	1.56494
ENSG00000185963.14	5.8004e-10	1.55184e-08	3.62115	3.16331	3.47207	3.26716	7.64134	7.81751	7.68028	7.97967	3.38092	7.7797	-1.00294
ENSG00000188672.19	6.06197e-10	1.60739e-08	22.0861	22.8987	20.7531	23.4979	3.03033	2.08776	5.17586	4.4987	22.3089	3.69816	2.31071
ENSG00000177225.17	6.26908e-10	1.65348e-08	11.8672	11.8413	12.7869	9.47357	22.7637	25.3117	27.3474	22.4018	11.4922	24.4562	-1.02698
ENSG00000166900.17	6.52225e-10	1.71117e-08	1.86375	2.33993	1.48827	2.88628	6.77016	7.846	7.53676	7.39335	2.14456	7.38657	-1.41522
ENSG00000141068.15	6.57114e-10	1.72097e-08	5.51835	7.52791	5.4398	7.63398	21.2392	28.5738	20.9645	44.943	6.53001	28.9301	-1.99087
ENSG00000112640.16	6.58309e-10	1.72107e-08	11.6328	12.4852	12.7814	11.3155	27.978	28.6662	26.0182	29.5221	12.0537	28.0461	-1.15388
ENSG00000196313.13	6.6157e-10	1.72657e-08	1.45123	1.34858	1.47274	1.58291	5.9745	5.48243	6.15987	11.1617	1.46386	7.19461	-1.73375
ENSG00000129250.12	6.89617e-10	1.78035e-08	7.41323	8.6895	7.43473	9.63313	22.014	20.8912	20.9588	20.175	8.29265	21.0097	-1.24398
ENSG00000124126.14	8.23361e-10	2.07259e-08	1.63532	2.22888	2.77888	1.90288	13.3404	12.8235	10.2925	11.0735	2.13649	11.8825	-2.03819
ENSG00000141867.19	8.42011e-10	2.1124e-08	7.11121	8.68796	6.34476	7.60089	19.6162	19.3447	23.1398	23.4904	7.43621	21.3978	-1.40869
ENSG00000132382.15	8.5663e-10	2.14529e-08	14.2727	11.6915	12.3204	14.8312	34.8503	38.1875	41.3024	56.7111	13.279	42.7628	-1.61581
ENSG00000149781.13	9.49235e-10	2.34818e-08	19.1182	19.4111	19.6097	19.2249	41.6598	47.0718	44.8805	45.9769	19.341	44.8972	-1.17402
ENSG00000140199.13	9.56577e-10	2.36009e-08	7.35267	5.94321	6.60925	6.83611	18.7069	24.1298	13.4462	18.2128	6.68531	18.6239	-1.35244
ENSG00000110693.19	1.01445e-09	2.49874e-08	18.594	16.3239	15.0581	15.3333	4.18573	2.36773	5.23403	2.45339	16.3273	3.56022	1.92587
ENSG00000073008.15	1.03137e-09	2.53204e-08	5.0346	4.92487	4.14787	4.06186	13.8674	13.9145	13.1906	14.1986	4.5423	13.7928	-1.41634
ENSG00000152518.8	1.09082e-09	2.64746e-08	6.80996	7.9887	7.9	7.38705	51.7064	47.8175	42.7529	56.7433	7.52143	49.7551	-2.57438
ENSG00000140022.14	1.15293e-09	2.78912e-08	4.121	4.00763	4.28389	3.49961	13.9622	16.37	15.496	29.7349	3.97803	18.8908	-1.99845
ENSG00000116815.16	1.17395e-09	2.82165e-08	77.1975	73.6787	74.076	75.6324	31.2329	27.4851	37.2922	27.9484	75.1462	30.9897	1.25117
ENSG00000166888.12	1.24365e-09	2.96053e-08	7.98858	8.03883	7.72826	7.45434	22.5529	27.0781	27.0104	22.8429	7.8025	24.8711	-1.55536
ENSG00000110108.10	1.29778e-09	3.06005e-08	15.6909	16.0294	15.7409	16.4829	37.6236	43.9604	40.1079	40.1812	15.986	40.4683	-1.28766
ENSG00000125772.14	1.31008e-09	3.08416e-08	17.3127	21.9999	21.8345	20.3141	10.2533	8.51554	8.017	11.3022	20.3653	9.52201	1.02186
ENSG00000183943.6	1.42634e-09	3.31305e-08	7.12748	9.40204	6.81465	8.2793	21.83	23.152	19.3982	24.7663	7.90587	22.2866	-1.38667
ENSG00000283741.2	1.46074e-09	3.37488e-08	1.00283	0.991481	0.996981	1.00473	3.89773	3.99938	3.78992	4.31976	0.999006	4.0017	-1.32314
ENSG00000176994.11	1.46074e-09	3.37488e-08	1.00283	0.991481	0.996981	1.00473	3.89773	3.99938	3.78992	4.31976	0.999006	4.0017	-1.32314
ENSG00000034677.13	1.47237e-09	3.38978e-08	60.2284	53.3024	56.4044	57.0646	22.0205	17.2647	26.3759	28.0428	56.7499	23.426	1.2414
ENSG00000198917.13	1.47969e-09	3.39759e-08	14.29	19.1321	16.8551	15.9032	32.992	35.2856	32.0429	36.695	16.5451	34.2539	-1.00671
ENSG00000012232.10	1.48705e-09	3.40399e-08	7.98666	7.17067	6.15334	7.59605	27.0507	26.8258	22.2969	36.6805	7.22668	28.2135	-1.82825
ENSG00000167004.14	1.50379e-09	3.43704e-08	69.4207	62.2	67.1623	67.0483	133.851	157.789	137.216	148.985	66.4578	144.46	-1.10857
ENSG00000160959.8	1.57377e-09	3.58598e-08	10.6343	11.3952	9.23753	11.0452	28.3444	24.4981	25.8732	17.0256	10.578	23.9353	-1.1068
ENSG00000116649.10	1.58653e-09	3.60955e-08	25.7561	27.6027	25.261	24.9399	80.2864	75.3325	77.6407	89.2185	25.8899	80.6195	-1.60185
ENSG00000270882.3	1.58901e-09	3.60966e-08	2100.75	2107.82	2073.27	2110.97	1212.32	1006.92	924.956	946.111	2098.2	1022.58	1.03622
ENSG00000156030.14	1.71764e-09	3.85486e-08	4.87991	4.9638	4.46975	3.6449	10.5025	13.7119	11.7958	16.2022	4.48959	13.0531	-1.35612
ENSG00000075624.17	1.7943e-09	3.99084e-08	347.701	351.742	355.561	358.567	1527.55	1672.98	1339.56	1619.61	353.393	1539.92	-2.12037
ENSG00000137699.17	1.7982e-09	3.99355e-08	6.05946	9.56986	7.17112	9.07645	47.9856	64.0343	29.3349	39.4022	7.96922	45.1893	-2.3645
ENSG00000170265.12	1.90028e-09	4.18905e-08	6.36798	6.06749	5.74486	6.09161	13.5195	13.5909	14.2266	14.5108	6.06799	13.9619	-1.08193
ENSG00000067225.20	1.92209e-09	4.2184e-08	2.86328	3.59393	2.82487	3.25663	31.984	70.6845	31.4998	108.578	3.13468	60.6867	-3.89911
ENSG00000068120.15	1.94408e-09	4.25413e-08	10.4585	11.5169	10.5553	10.5679	41.4116	38.7415	33.3641	31.7431	10.7746	36.3151	-1.66408
ENSG00000164818.16	1.99086e-09	4.35012e-08	8.76811	7.66367	8.40694	6.43302	27.7729	26.272	26.1069	30.7129	7.81794	27.7162	-1.70335
ENSG00000167378.10	2.06468e-09	4.49167e-08	1.61825	1.9059	1.60025	1.51858	5.68108	5.94811	5.89003	6.92155	1.66074	6.11019	-1.41806
ENSG00000096060.15	2.11708e-09	4.59224e-08	88.2543	85.9388	85.9012	87.2031	214.567	233.729	174.442	174.016	86.8243	199.188	-1.18866
ENSG00000141510.18	2.19289e-09	4.74289e-08	14.7121	14.8564	14.6897	14.4267	48.6375	47.838	45.5934	43.6042	14.6712	46.4183	-1.59733
ENSG00000198373.13	2.24346e-09	4.84522e-08	7.26908	5.9791	7.08888	8.20016	18.1344	21.069	18.9892	18.818	7.1343	19.2526	-1.31602
ENSG00000134815.19	2.28091e-09	4.89066e-08	4.24098	5.25091	5.05161	4.8716	15.4703	15.0651	17.1565	15.5961	4.85377	15.822	-1.52291
ENSG00000105325.15	2.41344e-09	5.15999e-08	6.84488	6.3816	6.53495	7.99173	18.1123	18.9356	17.7352	17.2581	6.93829	18.0103	-1.25988
ENSG00000047849.22	2.54452e-09	5.42467e-08	4.11009	3.53999	5.16751	3.77132	11.3363	13.9575	11.8937	19.0885	4.14723	14.069	-1.54972
ENSG00000147065.17	2.55808e-09	5.44578e-08	10.7085	11.445	10.8194	11.3423	108.354	140.522	89.7193	120.047	11.0788	114.661	-3.25935
ENSG00000105655.19	2.69309e-09	5.70873e-08	20.1419	18.4483	21.5536	19.3674	56.0984	57.8506	43.4737	59.8667	19.8778	54.3224	-1.40589
ENSG00000120690.16	2.85954e-09	5.99377e-08	15.7465	14.2278	14.0529	15.9004	48.2535	50.5384	46.2705	48.0191	14.9819	48.2704	-1.62428
ENSG00000187688.15	2.96708e-09	6.19263e-08	3.19561	3.4996	3.31729	2.69996	18.9677	23.3774	15.5442	28.9986	3.17812	21.722	-2.44316
ENSG00000184009.13	3.10611e-09	6.46469e-08	47.1608	50.0805	48.1698	48.6532	177.947	233.369	146.3	298.415	48.5161	214.008	-2.11842
ENSG00000143226.15	3.13407e-09	6.50471e-08	13.0801	8.96212	11.3782	10.913	3.08733	3.49087	3.90264	4.76398	11.0834	3.8112	1.32855
ENSG00000141564.15	3.1674e-09	6.53749e-08	3.26658	4.78462	3.88517	4.53837	10.2044	10.8855	10.2948	15.1668	4.11868	11.6379	-1.30391
ENSG00000112242.16	3.22716e-09	6.65161e-08	7.22359	6.79546	6.31618	6.32943	14.8165	17.7403	15.0093	22.393	6.66617	17.4898	-1.27015
ENSG00000213934.9	3.37553e-09	6.89071e-08	21.5093	15.8808	21.6419	22.7086	0.0667538	0.32093	0.354771	0.853352	20.4351	0.398952	3.93756
ENSG00000020256.20	3.42531e-09	6.9637e-08	2.25598	2.07032	2.05416	2.41249	7.3562	7.86019	5.78496	7.03901	2.19823	7.01009	-1.32454
ENSG00000100412.17	3.4581e-09	7.0208e-08	33.3253	32.6713	31.0464	31.166	70.2295	67.4724	71.1762	78.7839	32.0522	71.9155	-1.14148
ENSG00000164715.6	3.47898e-09	7.044e-08	1.47777	2.27606	1.4414	1.61928	4.79255	5.23376	4.90875	5.46549	1.70363	5.10014	-1.17395
ENSG00000169180.12	3.48638e-09	7.04939e-08	29.98	28.8015	32.0402	31.025	62.6573	62.0033	61.3779	77.9866	30.4617	66.0063	-1.0907
ENSG00000103942.13	3.50985e-09	7.08723e-08	9.26783	9.05667	10.2518	10.2856	26.8343	28.8456	23.3736	28.8215	9.71549	26.9688	-1.38412
ENSG00000067057.18	3.64482e-09	7.32997e-08	3.86195	4.07943	4.08837	3.76738	25.7323	34.7545	18.3528	35.8525	3.94928	28.673	-2.58386
ENSG00000111321.11	3.78169e-09	7.57988e-08	4.56168	4.70306	3.96939	4.62207	17.0756	18.7516	14.0759	20.3817	4.46405	17.5712	-1.76503
ENSG00000099995.19	3.85632e-09	7.70334e-08	12.004	15.2217	11.576	13.5552	42.2648	44.9504	51.0032	53.3526	13.0892	47.8928	-1.79503
ENSG00000203485.14	3.89333e-09	7.75647e-08	6.93902	5.41222	5.51047	4.00868	14.5239	16.405	13.249	16.0354	5.4676	15.0533	-1.31157
ENSG00000285248.2	3.97204e-09	7.85545e-08	5.62896	5.37764	6.84219	6.34311	19.811	22.462	21.3779	27.4011	6.04798	22.763	-1.75344
ENSG00000196497.17	3.97204e-09	7.85545e-08	5.62896	5.37764	6.84219	6.34311	19.811	22.462	21.3779	27.4011	6.04798	22.763	-1.75344
ENSG00000140450.9	3.97464e-09	7.85545e-08	11.7162	10.7448	10.8678	11.3468	3.79603	3.71398	3.86323	4.03653	11.1689	3.85244	1.32641
ENSG00000104960.15	3.99457e-09	7.87395e-08	24.549	24.5249	20.3553	23.514	58.5014	51.6596	62.8817	45.5387	23.2358	54.6453	-1.19912
ENSG00000110400.11	4.20181e-09	8.23886e-08	2.55642	1.83896	1.31531	1.23325	12.3344	13.3265	11.1349	7.03062	1.73599	10.9566	-2.12768
ENSG00000196422.11	4.27233e-09	8.36332e-08	0.174503	0.17648	0.390061	0.116694	4.07245	6.57788	2.47744	5.23613	0.214434	4.59097	-2.20281
ENSG00000125166.13	4.31053e-09	8.41461e-08	32.8227	31.6359	32.7586	32.4642	76.7995	78.3462	71.2318	84.1492	32.4204	77.6317	-1.23438
ENSG00000124429.18	4.4193e-09	8.58623e-08	40.1194	43.296	39.9761	40.9066	7.17012	5.33721	6.49832	14.3611	41.0745	8.34169	2.17119
ENSG00000110917.8	4.50718e-09	8.72286e-08	8.38368	10.5841	10.6948	8.59918	27.1041	27.5106	27.8475	32.9349	9.56544	28.8493	-1.49834
ENSG00000108829.10	4.56278e-09	8.77703e-08	43.4112	42.3023	42.2539	40.6434	119.86	125.729	120.304	142.177	42.1527	127.018	-1.56882
ENSG00000115207.15	4.58988e-09	8.81423e-08	12.9985	11.6051	12.9825	11.1212	25.7328	24.8507	28.1835	30.1795	12.1768	27.2366	-1.09957
ENSG00000104969.11	4.6064e-09	8.83456e-08	34.5875	30.7794	30.7208	33.0792	69.622	64.2189	68.0227	72.048	32.2917	68.4779	-1.06139
ENSG00000050820.17	4.66104e-09	8.92788e-08	1.52327	1.26924	1.20501	1.84139	6.8692	9.055	6.5789	8.20694	1.45973	7.67751	-1.81878
ENSG00000143641.10	4.77123e-09	9.10382e-08	14.1135	13.6591	14.8918	13.0107	40.5865	36.8437	33.496	38.3582	13.9188	37.3211	-1.36101
ENSG00000130208.10	4.82596e-09	9.18473e-08	253.483	226.363	226.05	236.725	119.966	92.5793	153.304	46.4218	235.655	103.068	1.18526
ENSG00000065923.10	4.84393e-09	9.19544e-08	0.64431	0.92261	0.710847	0.71707	6.4376	10.3805	5.48978	10.994	0.748709	8.32547	-2.41489
ENSG00000197858.11	4.9074e-09	9.29227e-08	16.1056	17.8222	18.2457	18.2106	65.476	62.9325	60.0242	38.4057	17.596	56.7096	-1.63382
ENSG00000161267.12	5.15598e-09	9.72588e-08	3.22676	4.40878	3.58181	4.23116	16.4355	21.2124	12.1773	11.7749	3.86213	15.4	-1.75404
ENSG00000168300.14	5.25718e-09	9.86681e-08	24.9822	23.8234	25.303	25.5874	12.0059	11.596	11.598	9.03806	24.924	11.0595	1.10412
ENSG00000099942.13	5.39225e-09	1.00591e-07	11.8752	11.2717	11.4006	11.7997	25.9949	26.9292	26.4264	28.1189	11.5868	26.8673	-1.14666
ENSG00000152804.11	5.42854e-09	1.00994e-07	5.0079	3.38015	4.55733	3.2044	35.2327	40.445	29.5053	33.4145	4.03745	34.6494	-2.82311
ENSG00000244165.2	5.44419e-09	1.01159e-07	4.77425	4.24263	4.84657	5.54726	15.1124	17.2397	17.3178	14.3691	4.85268	16.0098	-1.53919
ENSG00000176087.16	6.28203e-09	1.15768e-07	11.6964	11.6625	10.7631	12.3487	26.1001	24.5928	22.5273	28.3411	11.6177	25.3903	-1.06456
ENSG00000089902.10	6.49533e-09	1.19204e-07	4.84041	4.90582	4.76161	4.80259	12.8014	14.0251	12.3933	15.8675	4.82761	13.7718	-1.34187
ENSG00000283847.2	6.54824e-09	1.19854e-07	20.2208	18.8233	22.6247	20.206	9.54351	8.46988	9.40555	7.65379	20.4687	8.76818	1.13607
ENSG00000105856.14	6.54824e-09	1.19854e-07	20.2208	18.8233	22.6247	20.206	9.54351	8.46988	9.40555	7.65379	20.4687	8.76818	1.13607
ENSG00000116455.14	6.55491e-09	1.19854e-07	19.721	20.4666	17.58	17.4667	40.7635	40.8363	40.4911	45.2918	18.8086	41.8457	-1.11302
ENSG00000089094.20	6.56365e-09	1.19867e-07	4.80554	4.43906	5.62826	4.70072	13.9752	13.293	11.2463	15.5062	4.8934	13.5052	-1.2994
ENSG00000130787.14	6.59316e-09	1.20112e-07	1.36281	1.60351	0.904252	0.856436	5.11322	5.35225	6.43276	6.72381	1.18175	5.90551	-1.66226
ENSG00000111371.16	6.85737e-09	1.24317e-07	2.68677	3.26945	2.91202	2.98112	13.7871	14.6634	11.2166	14.569	2.96234	13.559	-1.87749
ENSG00000168439.17	6.92791e-09	1.25139e-07	65.5008	62.2414	61.6635	62.0876	130.222	135.404	130.302	145.066	62.8733	135.248	-1.09295
ENSG00000106665.16	7.1901e-09	1.29404e-07	0.910515	0.31665	0.450016	0.749718	2.69253	4.07687	0.974635	2.72754	0.606725	2.61789	-1.17103
ENSG00000130985.17	7.67161e-09	1.37572e-07	23.8086	23.9136	25.9486	24.6183	65.3335	72.1608	61.3282	76.9248	24.5723	68.9368	-1.45147
ENSG00000276293.5	7.84137e-09	1.40279e-07	5.39611	4.92951	5.19593	5.22025	15.0326	14.7917	14.6929	16.4096	5.18545	15.2317	-1.39186
ENSG00000100351.17	7.93054e-09	1.41534e-07	19.5172	16.198	17.5169	17.7993	5.49169	2.83792	7.76853	5.77749	17.7579	5.4689	1.5359
ENSG00000132792.19	8.48314e-09	1.50316e-07	20.0705	21.1919	21.1292	26.2324	77.0912	87.093	62.0886	67.2954	22.156	73.392	-1.68376
ENSG00000165175.17	8.86819e-09	1.5621e-07	56.0351	53.842	53.9626	55.3704	37.3172	23.9157	24.0249	21.0462	54.8025	26.576	1.01692
ENSG00000103194.16	8.96636e-09	1.57567e-07	19.7055	20.8439	20.019	20.2634	47.5734	48.2562	45.3709	54.3405	20.2079	48.8853	-1.23401
ENSG00000169224.13	9.34099e-09	1.63188e-07	0.611858	0.437623	0.650776	0.555643	4.38521	8.15476	3.10673	8.23584	0.563975	5.97063	-2.15607
ENSG00000170027.7	9.35684e-09	1.63274e-07	30.835	31.211	32.0875	31.4137	77.1202	86.7566	79.1654	98.339	31.3868	85.3453	-1.41471
ENSG00000119522.17	9.72656e-09	1.68737e-07	6.6551	5.00548	9.11621	6.92845	15.8982	14.7215	16.7938	15.5346	6.92631	15.737	-1.07832
ENSG00000158711.14	9.99685e-09	1.73224e-07	5.45065	5.46163	7.53509	5.92771	15.124	16.352	16.8826	16.357	6.09377	16.1789	-1.27601
ENSG00000182511.12	1.05368e-08	1.81106e-07	1.71122	1.43411	1.34788	1.5182	9.3872	13.6704	4.91374	10.9212	1.50285	9.72314	-2.09908
ENSG00000211584.14	1.07733e-08	1.84746e-07	6.74153	6.88274	6.12302	6.10994	17.8127	18.1479	18.6746	12.5933	6.46431	16.8071	-1.25437
ENSG00000178952.11	1.09997e-08	1.87764e-07	89.192	89.0388	88.2698	89.5787	180.703	179.061	159.824	203.355	89.0198	180.736	-1.01353
ENSG00000228463.10	1.10783e-08	1.88657e-07	111.322	99.1523	53.8259	85.9416	13.5534	13.0526	24.7928	30.6797	87.5604	20.5196	2.04101
ENSG00000100350.16	1.109e-08	1.88657e-07	3.74408	4.46127	3.69343	3.93695	13.2902	11.3269	14.159	22.1631	3.95893	15.2348	-1.71099
ENSG00000111490.15	1.14646e-08	1.93702e-07	2.5119	2.38027	2.11665	3.47585	7.75255	7.87579	6.48115	10.3478	2.62117	8.11432	-1.33168
ENSG00000159692.16	1.14779e-08	1.93707e-07	32.6004	31.0546	32.7727	33.3177	76.3626	64.9633	66.7072	64.812	32.4364	68.2113	-1.04959
ENSG00000102900.13	1.15219e-08	1.94231e-07	57.3651	55.5446	53.6463	61.5659	118.318	114.221	109.701	125.477	57.0305	116.929	-1.02304
ENSG00000148154.10	1.16255e-08	1.95534e-07	26.4542	23.8298	26.1978	25.6391	10.5162	7.97518	10.9669	9.8268	25.5302	9.82127	1.29377
ENSG00000168924.15	1.20532e-08	2.01365e-07	18.6753	18.4164	16.3343	18.1304	37.1199	34.8979	38.4045	43.9835	17.8891	38.6015	-1.068
ENSG00000164938.14	1.22288e-08	2.04069e-07	19.3142	19.408	20.7549	19.248	7.1373	7.77071	9.74233	10.3975	19.6813	8.76196	1.08308
ENSG00000139722.7	1.25019e-08	2.08392e-07	7.98222	7.36289	6.87235	6.90496	36.2554	35.6916	32.0233	31.8348	7.2806	33.9513	-2.07754
ENSG00000105647.19	1.27375e-08	2.11847e-07	29.6684	28.4954	28.3381	31.9385	70.8299	54.1427	72.7734	79.3217	29.6101	69.2669	-1.19884
ENSG00000125755.19	1.27667e-08	2.12095e-07	13.3	13.4135	12.7762	13.5194	32.099	35.2588	35.1971	36.1389	13.2523	34.6735	-1.32366
ENSG00000162063.13	1.30259e-08	2.15919e-07	8.21181	8.97774	8.44227	8.36955	24.327	23.8752	24.8619	26.9406	8.50034	25.0012	-1.45253
ENSG00000104885.19	1.35461e-08	2.23765e-07	6.87434	8.64554	8.39327	6.13719	16.8678	14.8818	20.0385	15.2884	7.51258	16.7691	-1.06171
ENSG00000185085.2	1.35593e-08	2.23765e-07	5.82026	6.02847	5.70274	6.56841	15.4401	15.7059	16.104	17.5982	6.02997	16.2121	-1.29183
ENSG00000203727.4	1.35937e-08	2.24085e-07	1.21377	1.32431	1.00325	1.25367	13.2562	22.6492	11.8924	12.2843	1.19875	15.0205	-2.86516
ENSG00000105186.16	1.38496e-08	2.27299e-07	19.1949	21.0053	19.269	20.2206	57.2126	64.9192	44.6299	62.5994	19.9224	57.3403	-1.47944
ENSG00000173473.11	1.41787e-08	2.32444e-07	20.9536	21.0011	20.345	21.3519	40.3298	50.4902	41.0553	58.635	20.9129	47.6276	-1.14999
ENSG00000141551.15	1.44809e-08	2.3584e-07	9.98514	10.6867	10.1572	9.78387	22.8145	22.8488	28.3946	22.2149	10.1532	24.0682	-1.1684
ENSG00000177606.8	1.46491e-08	2.38105e-07	15.937	16.7544	16.4933	16.9939	1.95277	0.672857	3.65495	1.63386	16.5447	1.97861	2.55832
ENSG00000284571.2	1.47298e-08	2.3885e-07	6.04605	6.46924	6.55989	6.32748	19.041	19.346	19.8757	18.5624	6.35067	19.2063	-1.45886
ENSG00000177731.16	1.47298e-08	2.3885e-07	6.04605	6.46924	6.55989	6.32748	19.041	19.346	19.8757	18.5624	6.35067	19.2063	-1.45886
ENSG00000127463.16	1.51017e-08	2.44084e-07	11.016	11.3073	11.6401	11.6343	23.4403	27.6374	26.4757	33.6579	11.3994	27.8028	-1.21594
ENSG00000241644.2	1.56135e-08	2.51809e-07	8.62498	8.82209	10.5393	8.9573	1.82331	1.66898	2.33258	2.20289	9.23592	2.00694	1.76727
ENSG00000116273.6	1.56486e-08	2.52104e-07	1.96432	1.64025	1.72919	1.80626	6.07209	6.15972	7.11378	7.40197	1.78501	6.68689	-1.46472
ENSG00000038358.15	1.58089e-08	2.5441e-07	8.15617	7.65258	9.0215	8.18863	24.0086	27.5856	24.6468	29.0555	8.25472	26.3241	-1.56191
ENSG00000125844.17	1.66762e-08	2.6684e-07	3.79248	3.47366	3.47493	4.07679	17.825	20.3187	17.5261	22.0675	3.70447	19.4343	-2.11889
ENSG00000100304.13	1.67066e-08	2.6684e-07	34.8817	30.6474	33.2071	33.713	84.8269	88.2117	75.6917	78.413	33.1123	81.7858	-1.27909
ENSG00000284931.1	1.67825e-08	2.67765e-07	2833.64	2855.24	2785.96	2838.28	51.3759	43.823	112.379	127.225	2828.28	83.7008	5.06192
ENSG00000196821.10	1.75152e-08	2.78859e-07	17.2796	18.9444	17.9481	17.568	38.5746	36.5858	35.9283	37.6361	17.9351	37.1812	-1.0118
ENSG00000172578.12	1.78476e-08	2.83545e-07	2.06386	1.93024	2.04962	1.63967	7.66975	8.05567	6.74155	8.35415	1.92085	7.70528	-1.5755
ENSG00000119669.5	1.79186e-08	2.8437e-07	1.13127	1.3262	1.09225	1.09293	7.74271	8.42813	6.27851	6.2064	1.16066	7.16394	-1.91779
ENSG00000108773.11	1.80509e-08	2.85557e-07	6.00184	7.41604	6.65617	6.63433	20.9855	21.5663	23.4106	20.5198	6.67709	21.6206	-1.559
ENSG00000101928.13	1.81613e-08	2.86695e-07	41.0873	40.7115	40.4562	37.6687	13.5628	9.54992	16.4297	8.13802	39.9809	11.9201	1.66534
ENSG00000100345.23	1.82089e-08	2.86928e-07	21.2719	20.0196	21.0277	22.8271	54.1237	67.2676	55.5266	57.9927	21.2866	58.7276	-1.42222
ENSG00000100473.18	1.82146e-08	2.86928e-07	41.9034	37.4464	37.192	37.2246	78.3259	84.5832	72.1607	101.163	38.4416	84.0581	-1.10873
ENSG00000134830.6	1.84175e-08	2.89599e-07	0.448876	0.362657	0.390943	0.354797	3.35157	5.61571	2.0781	3.2224	0.389318	3.56694	-1.71685
ENSG00000185811.20	1.85174e-08	2.90164e-07	24.1274	23.2409	23.7411	24.754	51.1627	46.3866	51.4539	50.6044	23.9659	49.9019	-1.02776
ENSG00000285482.2	1.89365e-08	2.95489e-07	4.69951	4.00789	4.01596	4.37069	12.0999	11.9019	11.5498	8.03065	4.27351	10.8956	-1.17359
ENSG00000185000.12	1.89365e-08	2.95489e-07	4.69951	4.00789	4.01596	4.37069	12.0999	11.9019	11.5498	8.03065	4.27351	10.8956	-1.17359
ENSG00000101844.18	1.89891e-08	2.95691e-07	44.9471	43.991	43.43	45.9145	18.6853	12.512	19.3043	14.3302	44.5707	16.2079	1.40503
ENSG00000169877.10	2.01657e-08	3.12464e-07	3412.65	3395.88	3348.36	3421.69	1912.12	1276.11	1697.39	1056.94	3394.64	1485.64	1.19163
ENSG00000196363.10	2.13451e-08	3.286e-07	14.868	12.7429	12.4942	12.6462	28.1692	29.5711	28.8365	29.3126	13.1878	28.9723	-1.07898
ENSG00000144711.16	2.13826e-08	3.28837e-07	6.54296	5.92341	5.59646	6.31958	12.1815	11.1122	13.8889	18.7938	6.0956	13.9941	-1.0794
ENSG00000130479.11	2.201e-08	3.37442e-07	3.09009	3.51398	3.46255	3.75033	12.9749	16.3405	13.9674	14.7958	3.45424	14.5197	-1.80085
ENSG00000160208.13	2.20779e-08	3.37787e-07	12.5652	12.7166	12.1006	11.9416	41.1327	43.6459	37.838	54.2254	12.331	44.2105	-1.76187
ENSG00000196890.5	2.27222e-08	3.47288e-07	211.668	202.802	206.599	219.766	86.7701	88.5535	93.1413	91.2778	210.209	89.9357	1.21575
ENSG00000113240.14	2.41902e-08	3.66716e-07	17.8436	19.1459	17.5303	16.3595	8.26925	7.92281	10.044	6.27884	17.7198	8.12872	1.03608
ENSG00000183020.15	2.44822e-08	3.70014e-07	6.82216	8.24562	6.54558	7.48715	15.2482	16.7276	18.7515	18.9961	7.27513	17.4309	-1.15527
ENSG00000180628.15	2.45313e-08	3.7038e-07	29.0687	27.7663	27.5076	25.6234	14.5856	13.6865	13.4685	9.29495	27.4915	12.7589	1.05017
ENSG00000065882.17	2.50716e-08	3.7739e-07	2.70755	3.26313	2.18022	2.55276	18.8801	19.3209	13.3331	6.75393	2.67591	14.572	-2.08278
ENSG00000148337.22	2.51227e-08	3.77446e-07	9.95769	10.8072	10.8491	11.4909	22.3015	20.8854	23.206	24.84	10.7762	22.8082	-1.01558
ENSG00000130810.20	2.53869e-08	3.806e-07	31.2896	31.6287	33.4253	31.3295	59.21	68.1083	68.3455	88.5744	31.9183	71.0595	-1.1303
ENSG00000105722.10	2.57748e-08	3.85295e-07	11.5196	11.0027	9.03307	9.81985	21.726	22.2565	22.5866	26.7487	10.3438	23.3295	-1.1008
ENSG00000134046.12	2.59063e-08	3.8683e-07	14.4287	20.1433	18.6187	18.3167	34.7138	41.1377	37.7367	34.1468	17.8768	36.9337	-1.00686
ENSG00000151276.24	2.59791e-08	3.87141e-07	3.10762	3.12031	3.04451	3.54918	11.1384	14.8887	8.483	26.1371	3.2054	15.1618	-1.94227
ENSG00000234851.4	2.61025e-08	3.8859e-07	1693.4	1708.83	1645.84	1691.23	807.335	710.615	702.644	659.863	1684.82	720.114	1.22515
ENSG00000037280.16	2.61398e-08	3.88759e-07	4.77373	4.89898	7.58062	6.35204	14.7088	15.5742	12.403	14.3654	5.90134	14.2628	-1.14507
ENSG00000070770.10	2.65727e-08	3.94113e-07	8.49872	9.27144	8.88391	9.87002	18.969	19.6398	20.3416	23.5444	9.13102	20.6237	-1.09383
ENSG00000118513.20	2.75897e-08	4.06668e-07	42.8843	45.7744	45.2056	47.5285	120.195	125.148	106.051	93.414	45.3482	111.202	-1.27551
ENSG00000115306.16	2.80495e-08	4.12222e-07	0.304597	0.490887	0.4397	0.48837	2.56923	3.63971	3.07761	2.47874	0.430889	2.94132	-1.46177
ENSG00000160633.13	2.85357e-08	4.18543e-07	21.5035	18.5234	19.3138	20.8768	55.3796	61.9654	62.1385	46.9303	20.0544	56.6035	-1.45204
ENSG00000197724.11	2.89398e-08	4.23e-07	2.44963	2.52313	2.58736	2.29977	6.80449	7.06264	6.36649	6.84882	2.46498	6.77061	-1.16518
ENSG00000197976.12	2.89532e-08	4.23e-07	4.85734	4.05244	4.76563	4.29124	12.1641	11.9131	13.0005	10.2385	4.49166	11.829	-1.2241
ENSG00000105559.12	3.00833e-08	4.38223e-07	13.0509	14.9013	11.4626	14.6229	4.85661	4.96238	5.87748	5.8492	13.5094	5.38642	1.18391
ENSG00000269028.3	3.03062e-08	4.40609e-07	503.934	508.874	524.894	501.286	161.199	201.252	201.758	159.572	509.747	180.945	1.4891
ENSG00000126461.15	3.04635e-08	4.42463e-07	5.36132	4.53643	3.37225	3.67685	12.7462	14.8659	14.8046	14.3885	4.23671	14.2013	-1.53746
ENSG00000136830.12	3.07775e-08	4.4572e-07	24.3787	23.292	25.141	22.2748	87.0467	94.1891	71.2718	96.7724	23.7716	87.32	-1.83405
ENSG00000079313.15	3.08866e-08	4.46865e-07	8.13484	7.70633	6.85055	6.42385	15.4159	14.0168	20.2724	17.2446	7.27889	16.7374	-1.09929
ENSG00000215193.14	3.09743e-08	4.47266e-07	3.6563	5.15826	3.83149	4.47405	12.0057	13.3903	10.6998	9.49908	4.28003	11.3987	-1.23158
ENSG00000198952.8	3.1612e-08	4.55152e-07	14.8158	14.4511	14.8904	13.7873	29.6698	28.4352	34.294	34.762	14.4861	31.7903	-1.08229
ENSG00000182512.5	3.19048e-08	4.58924e-07	584.001	575.022	578.522	581.113	307.264	249.618	326.288	259.532	579.664	285.675	1.01829
ENSG00000172534.14	3.19978e-08	4.59818e-07	2.47316	2.34503	2.46887	2.85939	10.6435	12.0999	12.625	23.9212	2.53661	14.8224	-2.16153
ENSG00000196187.12	3.24442e-08	4.65073e-07	2.04478	2.17461	1.5597	1.4843	5.21116	6.49773	5.75639	6.34717	1.81585	5.95311	-1.30409
ENSG00000149639.15	3.24883e-08	4.65073e-07	0.892564	0.843761	1.04038	0.804524	3.25629	4.27289	3.774	7.55115	0.895307	4.71358	-1.59196
ENSG00000064601.21	3.29891e-08	4.71788e-07	10.652	9.40945	11.0634	10.2846	29.9773	26.2676	24.386	25.1064	10.3524	26.4343	-1.27299
ENSG00000161405.17	3.35979e-08	4.78657e-07	2.06658	2.21582	1.78199	2.1273	6.67608	7.74482	4.67535	8.45689	2.04792	6.88828	-1.37189
ENSG00000225748.9	3.45789e-08	4.9029e-07	3.66753	3.50969	3.1088	3.93351	15.401	16.3648	12.7924	21.955	3.55488	16.6283	-1.95241
ENSG00000183864.5	3.48494e-08	4.92633e-07	3.27969	3.4837	3.49604	2.96278	8.81834	8.8656	9.58801	8.79258	3.30555	9.01613	-1.21806
ENSG00000134285.11	3.52903e-08	4.97537e-07	7.72034	8.50263	6.96901	7.75668	19.2143	21.4094	14.6561	32.1135	7.73716	21.8483	-1.38685
ENSG00000105732.13	3.56639e-08	5.02329e-07	5.46459	5.28505	4.87249	4.47903	12.8294	12.1864	11.9292	12.6983	5.02529	12.4108	-1.1543
ENSG00000112977.16	3.66161e-08	5.14768e-07	5.01449	6.23679	5.4095	7.31559	17.7466	18.2547	18.1909	19.0081	5.99409	18.3001	-1.4644
ENSG00000121060.19	3.67268e-08	5.15837e-07	6.65586	10.0603	7.40546	8.61016	24.2442	29.3308	21.1232	24.6804	8.18295	24.8446	-1.49284
ENSG00000282956.1	3.72551e-08	5.22751e-07	2.47622	3.11561	2.51474	2.81274	9.70356	12.4721	7.61827	24.5363	2.72983	13.5825	-1.96706
ENSG00000103222.20	3.74142e-08	5.2401e-07	0.463364	0.784457	0.357503	0.752514	3.6902	4.91664	3.29741	5.83092	0.589459	4.43379	-1.77342
ENSG00000144746.7	3.77562e-08	5.27808e-07	66.9147	64.9765	68.1949	64.2537	28.7318	33.8238	26.1716	28.2874	66.085	29.2536	1.14888
ENSG00000149658.18	3.80136e-08	5.30908e-07	8.00505	7.49397	7.49455	8.0748	19.1578	19.0196	18.5428	21.5203	7.7671	19.5601	-1.22968
ENSG00000228760.10	3.80864e-08	5.31427e-07	3.93791	4.57391	4.20954	3.7704	13.0395	10.6109	12.8712	18.4273	4.12294	13.7372	-1.52442
ENSG00000111642.16	3.9301e-08	5.46838e-07	30.5065	32.2639	30.8134	30.3287	52.9648	63.1025	59.9385	83.3714	30.9781	64.8443	-1.04197
ENSG00000149503.13	3.95663e-08	5.50016e-07	9.19811	9.31882	10.0494	9.06592	24.0919	23.2306	24.3558	23.6917	9.40807	23.8425	-1.25511
ENSG00000179409.11	4.02129e-08	5.57445e-07	12.4145	13.6595	11.8144	11.2483	25.2436	25.0077	23.0965	31.7318	12.2842	26.2699	-1.0376
ENSG00000108828.16	4.04204e-08	5.598e-07	20.1572	21.6878	22.2108	20.4542	62.2745	69.202	45.8928	56.7261	21.1275	58.5239	-1.42763
ENSG00000160216.21	4.14109e-08	5.72454e-07	22.2213	22.3469	24.0357	22.5619	41.5379	44.8789	44.1343	55.807	22.7914	46.5895	-1.0002
ENSG00000165097.16	4.15311e-08	5.73583e-07	5.83873	6.08804	5.3851	5.86161	12.9394	14.7242	12.596	19.415	5.79337	14.9186	-1.22852
ENSG00000100335.15	4.18483e-08	5.77429e-07	11.2001	10.1686	10.0092	9.35599	21.1755	22.7432	22.7681	30.5776	10.1835	24.3161	-1.17868
ENSG00000123908.12	4.42981e-08	6.08976e-07	18.6329	18.4196	23.3566	15.5276	42.3996	36.752	45.7125	46.946	18.9842	42.9525	-1.13709
ENSG00000173638.19	4.55063e-08	6.22714e-07	9.3908	10.0914	11.5153	10.5939	21.2403	19.7986	19.8526	26.6492	10.3978	21.8852	-1.00565
ENSG00000163376.11	4.62158e-08	6.30377e-07	38.2459	37.9862	36.9762	38.8891	18.5308	17.6901	20.6381	16.7693	38.0243	18.4071	1.00779
ENSG00000105726.17	4.62355e-08	6.30377e-07	10.3235	10.3066	12.2713	11.2517	29.9184	31.7735	32.6717	36.1788	11.0383	32.6356	-1.48236
ENSG00000107959.17	4.66941e-08	6.34887e-07	17.8931	17.6677	16.8931	19.2168	38.3863	38.1409	34.7447	44.5094	17.9177	38.9453	-1.07829
ENSG00000087274.19	4.70286e-08	6.38852e-07	24.761	24.0988	23.8106	24.7291	59.6308	58.0927	64.8447	55.5054	24.3499	59.5184	-1.2554
ENSG00000288146.1	4.82822e-08	6.53108e-07	3.67016	3.83721	3.76425	3.52378	11.4059	10.7475	10.0429	12.0736	3.69885	11.0675	-1.36075
ENSG00000184967.7	4.82822e-08	6.53108e-07	3.67016	3.83721	3.76425	3.52378	11.4059	10.7475	10.0429	12.0736	3.69885	11.0675	-1.36075
ENSG00000243156.9	4.82972e-08	6.53108e-07	8.66909	7.87851	6.34716	8.00708	15.7354	15.8785	17.7052	20.8965	7.72546	17.5539	-1.08842
ENSG00000167552.15	4.84222e-08	6.54205e-07	101.08	93.9586	98.9746	96.5179	36.4466	22.3069	38.635	14.1261	97.6326	27.8786	1.77206
ENSG00000198938.2	5.04984e-08	6.78918e-07	6491.1	6522.27	6484.77	6542.43	2507.6	2021.08	2166.99	2232.72	6510.14	2232.1	1.54386
ENSG00000111424.12	5.12502e-08	6.86808e-07	0.229706	0.246621	0.191424	0.406718	3.16597	3.62296	3.76276	4.15038	0.268617	3.67551	-1.88187
ENSG00000108578.15	5.1472e-08	6.88733e-07	18.9316	16.7043	14.3986	14.8101	41.6442	47.719	39.1865	52.6037	16.2111	45.2884	-1.42731
ENSG00000151233.11	5.19551e-08	6.9438e-07	10.7033	9.90423	10.7829	11.8309	5.43256	3.87995	4.63776	4.18477	10.8053	4.53376	1.09311
ENSG00000117713.21	5.32076e-08	7.08579e-07	5.73374	3.60555	4.36518	4.28378	7.83695	8.61568	7.87014	17.313	4.49706	10.4089	-1.05343
ENSG00000130382.9	5.33132e-08	7.09268e-07	5.63383	5.28104	5.7184	5.72902	13.0445	12.6897	13.9635	15.2188	5.59057	13.7291	-1.1602
ENSG00000241973.11	5.33546e-08	7.09268e-07	3.59362	4.8691	6.33729	5.6369	10.8682	13.8077	12.3495	14.408	5.10923	12.8584	-1.18169
ENSG00000188522.15	5.34931e-08	7.10476e-07	0.268625	0.393436	0.383341	0.237603	3.02655	3.65645	2.50829	4.5513	0.320751	3.43565	-1.74779
ENSG00000101191.17	5.41785e-08	7.18298e-07	6.50334	6.97299	6.39398	6.30148	12.4242	14.1856	13.3834	16.7201	6.54295	14.1783	-1.00881
ENSG00000271601.4	5.45302e-08	7.22319e-07	3.93602	3.75227	4.11584	4.08092	10.3014	11.4154	9.4186	11.1711	3.97126	10.5766	-1.21953
ENSG00000164099.3	5.52622e-08	7.30068e-07	3.05576	3.41846	3.15883	3.29675	0.771111	0.982936	0.977911	0.865511	3.23245	0.899367	1.15597
ENSG00000140983.14	5.67855e-08	7.45182e-07	11.6242	11.9705	10.7943	10.1935	26.505	26.6452	28.2491	29.9641	11.1456	27.8408	-1.24768
ENSG00000161091.14	5.68062e-08	7.45182e-07	7.51029	7.2237	9.13099	5.7931	16.5984	15.3808	17.2786	14.2378	7.41452	15.8739	-1.00384
ENSG00000101161.8	5.71967e-08	7.49645e-07	18.5076	19.1659	19.3606	18.5881	39.8383	39.5239	36.067	41.0515	18.9056	39.1202	-1.01116
ENSG00000124831.19	5.8071e-08	7.591e-07	8.52718	9.95472	11.8101	10.6495	20.682	26.0977	19.6295	25.7104	10.2354	23.0299	-1.09678
ENSG00000134508.13	5.99762e-08	7.81264e-07	2.62535	3.89495	3.95062	3.24311	12.2216	11.9065	7.56992	10.2011	3.42851	10.4748	-1.37357
ENSG00000076554.16	6.04016e-08	7.85432e-07	5.45799	2.21262	3.21671	2.01991	14.2407	16.0652	14.6451	6.64234	3.22681	12.8983	-1.71727
ENSG00000180573.10	6.07848e-08	7.89726e-07	1627.41	1607.97	1557.42	1594.01	856.754	763.694	588.39	629.033	1596.7	709.468	1.16916
ENSG00000284774.2	6.0956e-08	7.90571e-07	9.90884	10.4139	9.4589	9.6737	25.986	22.1725	22.7342	15.4254	9.86383	21.5795	-1.05548
ENSG00000185122.11	6.0956e-08	7.90571e-07	9.90884	10.4139	9.4589	9.6737	25.986	22.1725	22.7342	15.4254	9.86383	21.5795	-1.05548
ENSG00000132613.16	6.12303e-08	7.93439e-07	1.25668	1.72968	1.40144	0.711078	7.04172	7.30082	5.77532	7.88388	1.27472	7.00044	-1.81439
ENSG00000075240.17	6.19853e-08	8.00776e-07	2.66939	5.72467	4.39369	4.38853	40.6029	40.9748	28.3883	28.423	4.29407	34.5972	-2.74932
ENSG00000176903.5	6.20115e-08	8.00776e-07	3.64722	3.81985	3.40114	4.35958	10.602	13.4474	11.8596	13.0145	3.80695	12.2309	-1.46072
ENSG00000125834.13	6.31779e-08	8.12224e-07	2.15832	1.71542	2.1386	1.76791	5.00599	4.75311	4.98978	6.58293	1.94506	5.33295	-1.10458
ENSG00000144118.14	6.32251e-08	8.12224e-07	9.37805	9.28459	10.3613	8.55794	47.1192	53.219	29.2627	31.0899	9.39547	40.1727	-1.98573
ENSG00000107651.14	6.45213e-08	8.25319e-07	10.8274	6.11551	8.09811	11.7832	20.8602	22.7145	21.175	29.0217	9.20606	23.4428	-1.25999
ENSG00000162511.8	6.4922e-08	8.28311e-07	33.9664	35.1062	34.1503	33.8377	126.661	159.797	112.137	142.216	34.2652	135.203	-1.94944
ENSG00000100100.13	6.5076e-08	8.29565e-07	9.46868	9.84795	9.73632	8.60693	1.94918	1.73732	2.70126	2.25799	9.41497	2.16144	1.72001
ENSG00000283771.2	6.58049e-08	8.36711e-07	87.3992	98.6026	90.9595	88.0612	42.5809	38.2718	37.3059	39.2681	91.2556	39.3567	1.19283
ENSG00000205544.4	6.58049e-08	8.36711e-07	87.3992	98.6026	90.9595	88.0612	42.5809	38.2718	37.3059	39.2681	91.2556	39.3567	1.19283
ENSG00000165271.17	6.63227e-08	8.42576e-07	11.0874	10.2968	11.3057	10.2573	27.0789	28.0979	29.7426	38.8482	10.7368	30.9419	-1.44441
ENSG00000276410.4	6.90494e-08	8.74979e-07	1558.64	1604.83	1621.2	1572.34	808.634	655.687	685.791	688.445	1589.25	709.639	1.16207
ENSG00000165688.12	7.0884e-08	8.97462e-07	31.5037	27.1916	28.5184	24.7246	60.6566	64.6887	57.2928	74.8528	27.9846	64.3727	-1.1734
ENSG00000214753.4	7.20608e-08	9.11141e-07	5.64064	4.50113	4.60571	3.94766	11.7048	15.7979	13.1483	13.6193	4.67378	13.5676	-1.36038
ENSG00000117280.13	7.46636e-08	9.41317e-07	1.62356	0.959785	1.89382	1.66899	6.32849	8.05534	5.81654	8.27813	1.53654	7.11962	-1.67855
ENSG00000163348.4	7.58059e-08	9.54911e-07	5.41199	5.8718	5.66614	5.97491	12.7885	11.9173	13.3005	13.903	5.73121	12.9773	-1.05415
ENSG00000253729.8	7.72363e-08	9.6965e-07	52.0103	52.5719	50.3612	50.9648	88.6932	118.146	111.137	172.674	51.4771	122.662	-1.23665
ENSG00000102096.9	7.94479e-08	9.94902e-07	6.31384	6.5078	6.81344	5.94894	17.5145	20.5892	15.2443	22.7644	6.396	19.0281	-1.43721
ENSG00000070423.18	8.24425e-08	1.02808e-06	13.3838	14.9467	14.4708	14.1965	43.2134	35.8134	38.2167	39.3158	14.2495	39.1398	-1.39628
ENSG00000270276.3	8.26787e-08	1.03017e-06	2096.94	2097.71	2064.72	2096.57	1211.64	1003.54	928.862	942.308	2088.99	1021.59	1.03127
ENSG00000105618.14	8.31556e-08	1.03352e-06	28.7127	27.9606	29.4239	25.9655	59.7187	56.9631	55.7101	62.668	28.0157	58.765	-1.04247
ENSG00000083454.22	8.39234e-08	1.0414e-06	4.60013	5.02154	3.8916	4.45563	18.6595	20.7639	8.94342	22.9195	4.49223	17.8216	-1.77692
ENSG00000284501.2	8.49188e-08	1.05017e-06	18.0676	17.024	16.6102	18.6791	39.3748	39.4362	36.8768	41.7969	17.5952	39.3712	-1.11839
ENSG00000161013.17	8.49188e-08	1.05017e-06	18.0676	17.024	16.6102	18.6791	39.3748	39.4362	36.8768	41.7969	17.5952	39.3712	-1.11839
ENSG00000185049.16	8.81607e-08	1.08576e-06	7.82119	8.98074	6.84173	7.83944	23.7285	20.2512	21.5256	20.3354	7.87077	21.4602	-1.34024
ENSG00000149657.20	8.8952e-08	1.0928e-06	6.47311	5.99996	6.36366	6.27701	15.9571	16.9444	15.9245	14.6552	6.27844	15.8703	-1.21278
ENSG00000162408.11	8.93331e-08	1.09655e-06	6.90213	6.84238	6.33398	7.4511	15.784	18.2853	20.9777	22.4222	6.8824	19.3673	-1.36955
ENSG00000204323.5	8.94047e-08	1.09655e-06	38.0725	40.2142	38.2368	37.3263	10.5529	6.87801	14.413	8.014	38.4625	9.96447	1.84764
ENSG00000288504.1	9.21611e-08	1.12573e-06	4.52508	3.54801	3.51018	3.29776	10.3159	9.31718	8.269	7.82029	3.72026	8.9306	-1.07302
ENSG00000006047.13	9.21611e-08	1.12573e-06	4.52508	3.54801	3.51018	3.29776	10.3159	9.31718	8.269	7.82029	3.72026	8.9306	-1.07302
ENSG00000172197.11	9.33363e-08	1.13763e-06	4.0412	3.81527	3.65235	3.59402	10.5693	11.1603	9.33127	9.32799	3.77571	10.0972	-1.21641
ENSG00000198837.10	9.4776e-08	1.15012e-06	4.17399	4.93777	4.04755	5.02693	10.4028	11.4648	15.1594	9.75466	4.54656	11.6954	-1.19464
ENSG00000163131.12	9.58917e-08	1.16177e-06	2.30028	2.21372	2.2413	1.61107	6.3772	10.896	4.3194	8.4615	2.09159	7.51352	-1.46141
ENSG00000288701.1	9.86437e-08	1.18931e-06	2.52283	2.30789	1.76564	1.77784	8.47153	12.0054	8.73317	13.7574	2.09355	10.7419	-1.92433
ENSG00000273604.2	9.9425e-08	1.19776e-06	1.50324	2.06269	2.04318	1.41257	9.80845	7.93971	10.2892	9.06749	1.75542	9.27622	-1.89896
ENSG00000269713.8	9.95443e-08	1.19823e-06	4.04215	1.67394	4.23064	4.22434	11.429	16.7775	10.2432	22.7404	3.54277	15.2975	-1.84301
ENSG00000285460.2	1.04647e-07	1.25459e-06	2.25421	2.4001	1.62164	1.06101	8.38042	9.055	8.32396	7.77136	1.83424	8.38269	-1.72704
ENSG00000213965.4	1.05151e-07	1.2586e-06	7.74413	7.54122	7.27879	7.52053	19.4038	20.3773	16.5083	21.8597	7.52117	19.5373	-1.26912
ENSG00000138031.15	1.05429e-07	1.26091e-06	2.30186	3.63556	3.66623	5.1232	9.05851	14.2571	11.9619	17.381	3.68171	13.1646	-1.59719
ENSG00000078808.19	1.07581e-07	1.28254e-06	20.0523	18.6565	16.9696	21.3331	46.3541	47.7803	42.2235	45.5653	19.2529	45.4808	-1.19851
ENSG00000204394.13	1.08435e-07	1.29065e-06	22.7819	20.2778	23.752	21.0971	66.0262	76.0744	61.3533	73.2866	21.9772	69.1851	-1.61096
ENSG00000127526.15	1.08966e-07	1.29594e-06	6.70903	6.64834	7.23342	7.72938	15.183	17.513	16.5047	17.9521	7.08004	16.7882	-1.13849
ENSG00000132361.18	1.09212e-07	1.29616e-06	17.7959	15.5107	12.0213	16.0619	49.5688	54.4797	61.4353	71.011	15.3475	59.1237	-1.87887
ENSG00000281540.3	1.09333e-07	1.29616e-06	12.0091	11.5677	10.968	11.4127	36.8357	39.1448	32.4836	49.1802	11.4894	39.4111	-1.69405
ENSG00000179051.14	1.09333e-07	1.29616e-06	12.0091	11.5677	10.968	11.4127	36.8357	39.1448	32.4836	49.1802	11.4894	39.4111	-1.69405
ENSG00000173898.15	1.12184e-07	1.32575e-06	0.937849	1.42665	0.780407	0.430344	7.78086	9.73332	5.76903	3.15466	0.893813	6.60947	-2.0065
ENSG00000100234.12	1.12485e-07	1.32819e-06	6.6456	6.65613	7.19626	5.93809	12.8835	14.512	15.6201	15.6407	6.60902	14.6641	-1.04168
ENSG00000166068.13	1.12569e-07	1.32819e-06	0.749634	1.43715	1.11215	2.30667	5.72841	6.83666	6.25472	8.70579	1.4014	6.88139	-1.71457
ENSG00000205336.14	1.16268e-07	1.3675e-06	1.43268	2.48029	2.39158	2.32271	7.17977	9.34375	7.04156	8.24374	2.15681	7.95221	-1.50377
ENSG00000127191.18	1.17992e-07	1.38471e-06	5.37276	5.54838	6.63618	7.29513	15.9871	15.9414	16.0559	15.628	6.21311	15.9031	-1.22859
ENSG00000171853.16	1.18577e-07	1.39027e-06	13.8158	11.0664	10.5667	10.6725	24.0098	29.5463	24.2733	26.8207	11.5304	26.1625	-1.11619
ENSG00000173926.6	1.25127e-07	1.45675e-06	20.0747	19.9896	18.2582	15.5385	7.60465	7.86296	12.5258	5.98981	18.4653	8.49579	1.03554
ENSG00000164463.12	1.27093e-07	1.47503e-06	7.15016	6.63935	8.65409	6.62957	2.49258	1.94573	2.82838	1.63906	7.26829	2.22644	1.35765
ENSG00000040933.16	1.3107e-07	1.51411e-06	3.73147	2.81075	3.28947	3.09792	7.81012	8.26983	6.18802	8.11312	3.2324	7.59527	-1.02207
ENSG00000155254.13	1.35442e-07	1.55378e-06	1.30889	1.30465	0.967739	1.3667	3.8555	5.24359	5.23908	4.8389	1.23699	4.79427	-1.37306
ENSG00000131504.18	1.36565e-07	1.56426e-06	11.6863	12.2048	10.473	11.0411	29.6125	33.5488	32.0752	82.53	11.3513	44.4416	-1.87935
ENSG00000060069.18	1.37865e-07	1.57746e-06	4.81002	5.53111	4.98302	5.46867	15.9673	17.2163	16.5286	18.4043	5.1982	17.0291	-1.54041
ENSG00000100888.15	1.38595e-07	1.58143e-06	8.33392	8.81023	8.90988	11.2179	18.4093	17.8909	19.2153	24.8152	9.31799	20.0827	-1.0309
ENSG00000167460.17	1.41292e-07	1.60605e-06	7.26289	7.91005	7.78911	8.52368	26.6817	43.0495	19.1682	38.7637	7.87143	31.9158	-1.89154
ENSG00000273802.3	1.42771e-07	1.62039e-06	1865.63	1883.79	1846.2	1899.41	1025.69	929.123	825.282	854.691	1873.76	908.696	1.04325
ENSG00000196781.16	1.4726e-07	1.66879e-06	6.06371	8.83294	8.25592	6.42391	28.9422	27.7362	23.2113	15.8596	7.39412	23.9373	-1.57086
ENSG00000140829.12	1.4914e-07	1.68882e-06	12.0287	11.1716	10.767	12.3415	27.5851	25.1101	29.637	23.2816	11.5772	26.4034	-1.12355
ENSG00000137040.10	1.50743e-07	1.70567e-06	22.2871	20.8019	20.8807	20.0056	8.69445	9.57359	9.0263	7.95946	20.9938	8.81345	1.16427
ENSG00000136929.13	1.51264e-07	1.71027e-06	349.211	344.303	346.173	339.225	106.39	64.1537	143.346	53.6323	344.728	91.8804	1.89619
ENSG00000132768.14	1.51919e-07	1.71637e-06	20.0403	19.4138	18.7558	18.686	42.9743	38.6826	38.4812	45.8911	19.224	41.5073	-1.07165
ENSG00000115993.13	1.52599e-07	1.72275e-06	59.5977	59.4149	54.3157	53.6756	28.6937	19.1938	36.8386	18.211	56.751	25.7343	1.11116
ENSG00000111348.9	1.55122e-07	1.74991e-06	13.481	15.1713	16.9515	14.0264	79.7966	110.744	59.7192	64.1226	14.9076	78.5957	-2.32298
ENSG00000205726.15	1.56237e-07	1.75849e-06	18.6233	18.0022	16.6503	18.387	8.12601	3.61089	11.8695	3.95882	17.9157	6.89132	1.26125
ENSG00000236515.3	1.60376e-07	1.80236e-06	3.20517	3.43333	3.46784	3.26228	8.28537	8.75624	7.68238	9.2218	3.34216	8.48645	-1.12746
ENSG00000124422.12	1.64e-07	1.83892e-06	22.6346	23.0726	19.986	23.0427	65.9548	67.636	64.0731	84.4036	22.184	70.5169	-1.62516
ENSG00000162889.11	1.65461e-07	1.85252e-06	6.53831	5.43775	5.3358	7.41367	14.1444	13.8678	12.9662	16.7298	6.18138	14.4271	-1.10313
ENSG00000141522.12	1.65766e-07	1.85318e-06	9.93769	9.6092	11.1538	12.4659	24.5571	30.0218	26.7971	41.7915	10.7916	30.7919	-1.43089
ENSG00000146828.18	1.66415e-07	1.85762e-06	2.25521	2.61778	2.38404	2.47561	6.14542	9.25511	7.21604	8.24204	2.43316	7.71465	-1.34391
ENSG00000182979.18	1.7217e-07	1.91325e-06	16.8283	18.7863	16.4364	16.6207	37.1159	37.8655	37.6715	33.0365	17.1679	36.4224	-1.04251
ENSG00000255823.5	1.73562e-07	1.92729e-06	78.5783	76.2777	77.4531	80.129	29.8557	39.2166	39.2261	39.6612	78.1095	36.9899	1.05824
ENSG00000124098.10	1.73707e-07	1.92746e-06	161.258	158.099	159.045	151.323	85.2397	56.8087	87.4004	56.9172	157.431	71.5915	1.12598
ENSG00000111206.13	1.77079e-07	1.95613e-06	6.76899	8.92878	7.98622	8.55449	17.9031	17.4095	20.9709	18.7245	8.05962	18.752	-1.12447
ENSG00000121774.18	1.79606e-07	1.97696e-06	26.292	25.6626	26.3653	26.5205	65.4992	73.5797	59.8883	67.3076	26.2101	66.5687	-1.31221
ENSG00000075035.10	1.79627e-07	1.97696e-06	6.63622	6.05285	6.81817	4.93646	19.6607	27.3466	14.2251	22.6912	6.11092	20.9809	-1.62814
ENSG00000197063.11	1.80305e-07	1.98295e-06	3.5212	3.66753	3.08759	3.75058	7.84539	8.04552	8.96098	7.46714	3.50673	8.07976	-1.01057
ENSG00000143158.11	1.82627e-07	2.00406e-06	137.307	139.48	141.08	136.186	81.668	63.9311	66.5313	48.9362	138.513	65.2666	1.07405
ENSG00000142669.15	1.83018e-07	2.0067e-06	27.6404	24.6076	25.7708	23.5284	60.6467	65.3551	65.2739	68.3876	25.3868	64.9158	-1.32081
ENSG00000226479.4	1.83138e-07	2.0067e-06	2.98223	2.47223	2.74707	2.73593	8.03473	9.80976	7.39198	10.1634	2.73437	8.84996	-1.39925
ENSG00000234857.2	1.83531e-07	2.00954e-06	3.40665	3.74988	3.86283	4.51139	11.5166	10.3974	12.4314	13.2679	3.88269	11.9033	-1.402
ENSG00000066777.9	1.84069e-07	2.01322e-06	11.0179	9.65203	9.0122	10.2048	20.9431	22.103	18.8223	23.6324	9.97173	21.3752	-1.02811
ENSG00000288920.1	1.84138e-07	2.01322e-06	45.3006	46.2175	43.3527	41.4997	19.933	19.0406	18.4178	22.3589	44.0926	19.9376	1.1068
ENSG00000153989.8	1.85246e-07	2.02108e-06	15.7575	15.6152	15.5926	16.8032	30.7724	36.418	29.9521	35.0931	15.9421	33.0589	-1.00742
ENSG00000198026.8	1.85263e-07	2.02108e-06	4.31484	4.10585	3.86605	4.10854	10.5505	9.53687	9.93483	10.0813	4.09882	10.0259	-1.11266
ENSG00000107341.5	1.88115e-07	2.04919e-06	3.86131	3.75401	3.40235	3.66783	8.82357	8.62111	7.61387	8.82966	3.67137	8.47205	-1.01983
ENSG00000198113.3	1.90361e-07	2.0661e-06	1.54293	1.80844	1.56304	1.81245	5.79635	6.03353	4.55423	5.80808	1.68171	5.54805	-1.28791
ENSG00000100368.15	1.90562e-07	2.06677e-06	2.22467	2.1891	1.55323	1.99281	17.294	24.9584	10.6123	24.2005	1.98995	19.2663	-2.76089
ENSG00000168610.16	1.91448e-07	2.07419e-06	12.4265	11.5865	11.4365	12.4028	30.2989	34.1817	30.9186	37.6522	11.9631	33.2629	-1.40224
ENSG00000257108.2	1.91524e-07	2.07419e-06	11.8521	11.3565	12.204	12.2954	4.21191	3.32981	5.40623	4.83694	11.927	4.44622	1.24706
ENSG00000089820.16	1.97048e-07	2.12322e-06	9.14635	11.0423	10.8283	11.8755	22.3132	26.4429	21.951	22.0408	10.7231	23.187	-1.04487
ENSG00000128159.12	1.97382e-07	2.12393e-06	5.45951	3.84034	3.61724	4.95359	7.84488	10.2291	12.0531	10.9332	4.46767	10.2651	-1.04286
ENSG00000079432.9	2.01234e-07	2.15339e-06	3.61904	3.28279	2.30166	3.51364	8.82312	7.05763	9.32361	9.84037	3.17928	8.76118	-1.2238
ENSG00000184260.6	2.01293e-07	2.15339e-06	1023.41	1052.06	1054.72	1065.72	516.822	401.485	400.794	453.784	1048.98	443.221	1.24101
ENSG00000137486.17	2.06061e-07	2.19965e-06	3.02352	3.77341	2.52146	3.17958	7.34727	10.8208	6.18194	16.7914	3.12449	10.2853	-1.45216
ENSG00000071073.13	2.07015e-07	2.20826e-06	4.55459	5.15581	3.78323	5.16953	2.11791	0.900629	1.65279	1.52855	4.66579	1.54997	1.1518
ENSG00000076928.18	2.12771e-07	2.25996e-06	5.5683	5.08974	5.38405	5.36878	20.0917	24.1808	19.5727	26.956	5.35272	22.7003	-1.89946
ENSG00000197622.13	2.16308e-07	2.29588e-06	13.2902	14.8672	12.9647	14.0961	32.02	38.0892	26.0152	34.7662	13.8045	32.7227	-1.18768
ENSG00000123104.12	2.16473e-07	2.29601e-06	3.36394	2.28699	2.44865	3.02351	9.12831	11.4704	6.18392	9.90516	2.78077	9.17194	-1.42784
ENSG00000259956.2	2.2843e-07	2.404e-06	5.59179	5.40016	6.25271	5.61945	13.7132	12.8665	12.2335	11.645	5.71603	12.6145	-1.01947
ENSG00000114353.17	2.37194e-07	2.49447e-06	27.9307	27.6914	25.6528	28.1378	97.4001	101.164	65.8916	66.4136	27.3532	82.7173	-1.56201
ENSG00000172201.12	2.38617e-07	2.50766e-06	2.14287	1.95505	2.23611	2.11542	0.105335	0.0932815	0.192521	0.0733734	2.11236	0.116128	1.47951
ENSG00000143537.14	2.40927e-07	2.53015e-06	9.62685	12.1296	8.99245	9.00287	24.1689	27.325	24.6677	23.361	9.93795	24.8806	-1.24253
ENSG00000169607.13	2.425e-07	2.54315e-06	18.2762	18.6807	14.6091	19.5496	8.55466	6.8265	8.14379	9.73039	17.7789	8.31384	1.01167
ENSG00000175467.15	2.45127e-07	2.56346e-06	10.3563	12.0357	14.3533	12.815	33.9178	31.4665	26.7596	26.6582	12.3901	29.7005	-1.1971
ENSG00000100426.7	2.46712e-07	2.57098e-06	2.02524	2.15551	2.05776	1.93732	7.10962	7.48066	5.65827	8.8036	2.04396	7.26304	-1.44072
ENSG00000174004.6	2.54383e-07	2.63757e-06	2.68984	1.61531	3.09433	2.45376	11.5512	15.568	9.90695	15.6342	2.46331	13.1651	-2.03212
ENSG00000101255.12	2.57067e-07	2.66213e-06	11.541	11.6073	10.7628	12.5365	1.84086	2.184	3.20228	2.71176	11.6119	2.48472	1.85567
ENSG00000151929.10	2.59109e-07	2.67956e-06	3.58625	2.99873	2.88448	2.98458	14.1674	12.6984	11.6428	10.1942	3.11351	12.1757	-1.67944
ENSG00000110048.12	2.63845e-07	2.72664e-06	6.17111	6.75982	7.11246	6.28807	14.9577	16.9663	14.5387	19.5323	6.58286	16.4988	-1.20644
ENSG00000066117.15	2.6544e-07	2.73932e-06	9.70592	9.75031	10.3962	9.27229	21.1444	19.4945	22.3566	25.7849	9.78118	22.1951	-1.10531
ENSG00000008283.16	2.70085e-07	2.77764e-06	3.00613	4.13393	4.30889	3.66248	18.8611	18.9638	16.289	23.3338	3.77786	19.3619	-2.09144
ENSG00000135723.14	2.73874e-07	2.80692e-06	4.39777	5.46514	4.97337	5.30063	15.3586	15.7547	14.639	17.3386	5.03423	15.7727	-1.47488
ENSG00000125901.6	2.74816e-07	2.81271e-06	21.0673	22.2099	22.4337	21.4431	53.427	54.5658	43.6121	53.8255	21.7885	51.3576	-1.20009
ENSG00000138395.17	2.76498e-07	2.82748e-06	0.670132	0.829144	1.70108	0.917946	9.34244	11.6427	7.10845	10.2843	1.02957	9.59448	-2.38406
ENSG00000275793.1	2.77456e-07	2.83195e-06	285.905	284.84	276.742	285.07	101.501	84.5907	113.939	78.2661	283.139	94.5741	1.57191
ENSG00000060558.4	2.78819e-07	2.84391e-06	6.24216	5.33409	4.74784	5.72925	44.0844	52.6438	27.4926	37.226	5.51333	40.3617	-2.66683
ENSG00000188827.11	2.82618e-07	2.87675e-06	0.568152	0.681494	0.619209	0.664382	2.16577	2.51799	2.30524	2.9116	0.633309	2.47515	-1.08928
ENSG00000178951.9	2.84315e-07	2.8897e-06	4.67512	4.54965	5.64959	5.27454	12.1298	9.18455	13.9483	9.40405	5.03722	11.1667	-1.01098
ENSG00000111339.12	2.85594e-07	2.89913e-06	22.8193	22.7879	23.7313	24.2957	5.31302	2.14347	9.61736	3.5787	23.4086	5.16314	1.98565
ENSG00000125459.17	2.8965e-07	2.9363e-06	9.59312	10.6006	12.0034	9.42423	27.4862	27.5554	24.7192	29.0122	10.4053	27.1932	-1.30564
ENSG00000121057.13	2.97467e-07	3.00532e-06	10.1479	10.4652	9.29258	9.34101	22.1154	21.6193	21.3655	27.2188	9.81166	23.0797	-1.15523
ENSG00000130656.6	2.98754e-07	3.01484e-06	71.0851	61.1337	68.3921	64.7609	10.7493	8.61126	12.9528	6.40093	66.3429	9.67858	2.65681
ENSG00000140854.13	2.98814e-07	3.01484e-06	6.99785	4.81606	5.82673	6.15142	15.7522	15.3974	16.2587	16.8374	5.94802	16.0614	-1.29606
ENSG00000137198.10	2.9983e-07	3.02121e-06	43.2802	41.1565	38.9168	41.8003	135.953	106.608	129.036	100.005	41.2884	117.9	-1.49142
ENSG00000154832.16	3.02728e-07	3.04403e-06	15.9853	15.4881	13.5266	17.2362	40.1152	43.4367	43.3756	30.6919	15.5591	39.4049	-1.28691
ENSG00000127418.15	3.03345e-07	3.04613e-06	2.51628	2.42702	2.55007	2.77134	12.6472	11.3538	10.6294	7.99314	2.56618	10.6559	-1.70861
ENSG00000198824.7	3.11376e-07	3.11209e-06	5.97649	6.72674	6.04103	6.25097	13.2778	13.5854	13.9233	14.7086	6.24881	13.8738	-1.03695
ENSG00000166902.5	3.30943e-07	3.28343e-06	73.1669	69.4259	67.1528	73.747	169.401	197.422	147.212	187.667	70.8731	175.426	-1.29554
ENSG00000235173.7	3.39454e-07	3.35555e-06	9.33703	9.45425	10.4487	10.0652	33.9491	33.0814	25.7455	25.1884	9.8263	29.4911	-1.49385
ENSG00000277406.2	3.44266e-07	3.39977e-06	17.0172	15.7902	15.4114	16.2385	2.50557	1.42457	2.21843	3.09446	16.1143	2.31076	2.36997
ENSG00000077420.16	3.50336e-07	3.45285e-06	1.22058	1.66316	1.29038	2.0159	9.55697	11.0537	8.44668	7.31941	1.5475	9.0942	-1.98637
ENSG00000178409.14	3.53382e-07	3.47826e-06	1.05452	1.07482	1.06733	1.09358	4.98867	5.78674	4.72021	7.66659	1.07256	5.79055	-1.71211
ENSG00000099337.5	3.56458e-07	3.50623e-06	2.39824	3.41334	3.20841	3.30264	7.68729	9.14113	8.68594	10.9221	3.08066	9.10913	-1.30878
ENSG00000112941.14	3.60976e-07	3.54366e-06	2.14041	1.97696	2.00271	2.25071	5.11242	6.23152	6.51967	7.67073	2.0927	6.38359	-1.25546
ENSG00000172572.7	3.61954e-07	3.54836e-06	0.24733	0.112491	0.204672	0.270671	1.33747	1.43036	1.44902	3.22357	0.208791	1.8601	-1.2425
ENSG00000035403.18	3.66102e-07	3.57514e-06	4.24489	5.08053	4.00252	4.59126	14.9402	19.8558	13.799	28.8181	4.4798	19.3533	-1.89307
ENSG00000162616.9	3.67153e-07	3.58071e-06	26.9703	26.8934	26.6967	28.3154	11.5381	10.0753	12.8804	6.53922	27.2189	10.2582	1.32568
ENSG00000125386.16	3.6835e-07	3.59003e-06	1.47264	2.10174	1.83727	1.62397	5.53628	5.49823	5.04975	5.86184	1.75891	5.48652	-1.23335
ENSG00000196453.8	3.76653e-07	3.66376e-06	3.1452	3.2625	2.48127	2.3979	7.70962	7.33988	8.0745	8.03463	2.82172	7.78966	-1.20159
ENSG00000089154.11	3.81209e-07	3.70566e-06	29.6911	34.1922	30.3788	29.2506	58.4364	70.1923	70.5937	86.6101	30.8782	71.4581	-1.18458
ENSG00000164402.14	3.8612e-07	3.74607e-06	12.8304	13.15	12.4119	13.0264	33.8673	44.7679	31.25	48.7145	12.8547	39.6499	-1.55288
ENSG00000235162.9	3.86722e-07	3.74947e-06	4.66706	6.04826	5.34499	4.60982	32.3911	45.3602	16.7861	36.2142	5.16753	32.6879	-2.44946
ENSG00000071553.18	3.87728e-07	3.75678e-06	11.4796	10.634	13.1015	12.446	28.6786	24.9175	29.0598	25.4291	11.9153	27.0213	-1.11744
ENSG00000188559.16	3.88683e-07	3.76359e-06	1.35337	1.35772	1.38161	1.3609	5.10268	7.39106	4.34415	8.91472	1.3634	6.43815	-1.65408
ENSG00000171223.6	3.93307e-07	3.80191e-06	174.443	173.89	168.946	170.473	46.822	46.1704	71.6863	47.4687	171.938	53.0369	1.67824
ENSG00000263002.8	3.93916e-07	3.80191e-06	2.70969	3.78363	2.52484	2.17058	7.30714	8.23475	7.31313	4.91203	2.79718	6.94176	-1.06453
ENSG00000164916.11	3.98798e-07	3.84405e-06	2.97512	3.38532	3.39889	2.72138	6.52645	7.89347	7.89985	9.11712	3.12018	7.85922	-1.10447
ENSG00000124334.18	4.1131e-07	3.9417e-06	1.53988	1.99073	1.64042	1.52343	12.5025	27.1699	6.43532	23.5406	1.67362	17.4121	-2.78379
ENSG00000189337.17	4.13828e-07	3.96074e-06	0.422452	0.120236	0.291322	0.198702	1.41984	1.78334	1.79468	2.9461	0.258178	1.98599	-1.24687
ENSG00000101439.9	4.2259e-07	4.02649e-06	30.2958	33.3015	29.1999	32.4835	129.416	138.964	97.3395	101.169	31.3202	116.722	-1.86488
ENSG00000162337.12	4.23479e-07	4.02981e-06	4.40185	5.12664	4.82045	3.02652	12.2622	12.7104	9.99836	11.2146	4.34387	11.5464	-1.23132
ENSG00000187017.18	4.28502e-07	4.07501e-06	5.05981	5.01872	6.58968	6.37949	13.9667	19.7665	14.6869	13.0581	5.76193	15.3696	-1.27551
ENSG00000196565.15	4.29459e-07	4.07994e-06	2872.67	2815.97	2840.58	2839.18	81.3475	64.3946	212.419	153.06	2842.1	127.805	4.4642
ENSG00000276368.2	4.33722e-07	4.11153e-06	3953.3	4044.17	3963.53	4087.44	2108.03	1706.84	1549.22	1769.51	4012.11	1783.4	1.16928
ENSG00000082175.16	4.36818e-07	4.133e-06	1.79786	1.11546	1.04644	1.7142	9.90192	12.2625	6.49611	4.39136	1.41849	8.26297	-1.93737
ENSG00000198951.12	4.46297e-07	4.21733e-06	7.63742	6.66776	6.06047	6.52672	17.4848	18.8232	12.9623	21.0876	6.72309	17.5895	-1.26724
ENSG00000161036.13	4.49841e-07	4.23769e-06	10.2762	11.7894	11.4729	11.749	30.0495	24.7415	22.3722	29.1665	11.3219	26.5824	-1.16252
ENSG00000064999.15	4.63801e-07	4.34963e-06	2.07415	2.03354	1.44684	1.71587	5.33658	6.18734	5.19317	7.26703	1.8176	5.99603	-1.31207
ENSG00000197930.13	4.69454e-07	4.39918e-06	6.79202	8.21347	7.92276	7.04252	21.5074	24.8133	17.5532	35.9599	7.49269	24.9584	-1.61191
ENSG00000129187.15	4.70846e-07	4.40689e-06	18.8718	19.3822	18.9123	18.4499	43.0974	49.5403	40.9425	49.4041	18.904	45.7461	-1.23178
ENSG00000198795.11	4.71089e-07	4.40689e-06	0.481418	0.845375	0.903167	0.791828	12.5086	16.5641	13.0757	17.1117	0.755447	14.815	-3.17139
ENSG00000198400.13	4.74161e-07	4.43284e-06	0.187599	0.245917	0.198036	0.466326	1.80712	3.93207	2.3542	3.83401	0.27447	2.98185	-1.64354
ENSG00000069482.7	4.77594e-07	4.46214e-06	13.3352	12.2679	10.4453	10.5828	33.2217	36.2667	35.5353	48.3889	11.6578	38.3532	-1.63645
ENSG00000134250.21	4.80237e-07	4.47841e-06	1.62125	1.3211	1.56167	1.62763	5.29237	8.01236	4.9902	10.94	1.53291	7.30873	-1.71383
ENSG00000105438.9	5.04944e-07	4.68827e-06	14.1407	15.9691	13.282	14.2371	31.66	28.6188	28.4633	31.3591	14.4072	30.0253	-1.00984
ENSG00000160953.17	5.07757e-07	4.70852e-06	6.5965	5.88446	5.18621	7.16416	18.2272	19.7569	19.0517	15.3496	6.20783	18.0964	-1.40566
ENSG00000169291.10	5.08769e-07	4.71498e-06	0.959537	0.996318	0.957776	0.910304	3.41114	3.9541	2.76379	2.87831	0.955984	3.25184	-1.12019
ENSG00000170638.10	5.13834e-07	4.75588e-06	9.29409	9.38636	9.30265	9.57885	23.856	22.6944	21.6417	21.2249	9.39048	22.3542	-1.16842
ENSG00000157978.12	5.1414e-07	4.75588e-06	4.75822	2.80902	2.52911	4.71877	11.8092	12.7532	9.72036	10.41	3.70378	11.1732	-1.37181
ENSG00000167114.13	5.1562e-07	4.76661e-06	2.81922	2.59003	2.87222	2.81496	8.62427	8.84136	7.01297	10.9983	2.77411	8.86922	-1.3868
ENSG00000128340.15	5.18352e-07	4.7889e-06	33.9636	34.0399	35.6594	34.3998	92.472	88.2877	79.7405	81.6406	34.5157	85.5352	-1.28483
ENSG00000099949.21	5.26836e-07	4.85523e-06	4.26478	4.12968	4.08879	4.26116	9.77698	11.6079	11.9572	10.6902	4.1861	11.008	-1.21128
ENSG00000164180.14	5.27964e-07	4.86262e-06	34.2757	37.5589	35.4843	37.4856	11.714	12.3235	13.959	19.0725	36.2011	14.2673	1.28491
ENSG00000196866.3	5.30885e-07	4.88047e-06	1827.21	1894.44	1893.08	1880.19	1014.51	845.195	763.512	800.918	1873.73	856.034	1.12926
ENSG00000155846.17	5.44471e-07	4.98184e-06	0.681523	0.691329	1.09635	1.1315	2.08274	2.29765	1.73678	5.67777	0.900177	2.94873	-1.05526
ENSG00000161847.14	5.44586e-07	4.98184e-06	4.78537	4.85637	4.34664	5.65722	15.1137	14.7533	16.4204	24.7986	4.9114	17.7715	-1.66697
ENSG00000196787.4	5.63358e-07	5.10965e-06	3841.39	3750.09	3789.47	3834.55	1960.7	1611.33	1458.66	1465.85	3803.88	1624.13	1.22729
ENSG00000052749.14	5.66043e-07	5.12777e-06	9.19235	10.8688	10.2006	7.9108	18.9539	25.7012	23.8294	32.6227	9.54315	25.2768	-1.31748
ENSG00000196700.9	5.69256e-07	5.15374e-06	1.55066	1.3217	1.2722	1.52275	4.23926	3.93654	4.32634	6.02486	1.41683	4.63175	-1.22047
ENSG00000120129.6	5.70241e-07	5.15639e-06	82.9287	77.128	83.4657	78.5158	12.3375	6.98373	15.0179	13.8363	80.5096	12.0438	2.6436
ENSG00000134352.20	5.71661e-07	5.16513e-06	24.2611	20.142	24.9404	26.4916	8.49773	7.54237	10.7199	8.48296	23.9588	8.81074	1.34711
ENSG00000166224.17	5.84818e-07	5.25314e-06	0.520901	0.367092	0.635706	0.930586	1.96473	2.33967	2.29577	2.67887	0.613571	2.31976	-1.04082
ENSG00000004939.16	5.90848e-07	5.29874e-06	163.027	165.693	165.137	158.194	31.2847	12.7696	76.2398	31.2579	163.013	37.888	2.07641
ENSG00000091542.9	5.92853e-07	5.30781e-06	21.1239	21.5757	21.5838	21.3961	46.1891	45.5494	44.1723	40.9018	21.4199	44.2031	-1.01165
ENSG00000116096.6	6.11635e-07	5.45457e-06	2.6342	3.02877	3.87115	3.14212	11.274	10.2324	10.6717	9.77347	3.16906	10.4879	-1.46232
ENSG00000168754.15	6.15263e-07	5.48364e-06	10.9075	12.0585	10.75	11.6455	42.4884	44.5567	24.4331	21.7112	11.3404	33.2974	-1.47471
ENSG00000273542.2	6.16398e-07	5.49047e-06	12062.2	12076	11897.6	12127.2	6223.21	5198.1	4318.54	5066.48	12040.8	5201.58	1.21075
ENSG00000124160.12	6.20688e-07	5.52538e-06	6.57519	6.48568	6.6826	6.22927	15.9366	15.1038	14.4309	14.6697	6.49318	15.0352	-1.0976
ENSG00000119777.20	6.26869e-07	5.5735e-06	5.36077	5.787	7.30545	6.48862	17.1231	19.8487	17.1891	13.9606	6.23546	17.0304	-1.31728
ENSG00000158545.16	6.27216e-07	5.5735e-06	7.58865	5.54045	6.14143	4.95124	13.3584	15.6671	17.604	17.3648	6.05544	15.9986	-1.26861
ENSG00000175220.12	6.33871e-07	5.62139e-06	1.60255	2.02774	1.57458	2.0185	5.15883	5.4933	5.04454	6.99307	1.80584	5.67243	-1.24978
ENSG00000160007.19	6.34113e-07	5.62139e-06	4.84837	4.85938	4.70531	5.15835	11.7145	12.3459	11.1853	14.3293	4.89285	12.3937	-1.18452
ENSG00000285442.2	6.42732e-07	5.68427e-06	2.62702	3.01281	2.5198	2.44964	7.47491	6.86522	6.62613	5.70754	2.65232	6.66845	-1.07012
ENSG00000182325.11	6.42732e-07	5.68427e-06	2.62702	3.01281	2.5198	2.44964	7.47491	6.86522	6.62613	5.70754	2.65232	6.66845	-1.07012
ENSG00000161638.11	6.44691e-07	5.69146e-06	2.15771	1.31983	2.31654	2.19033	5.89736	7.38041	6.30794	4.17505	1.9961	5.94019	-1.21189
ENSG00000196743.9	6.53002e-07	5.7546e-06	4.0371	3.47829	4.1906	3.35908	19.7504	23.1422	12.1929	19.8749	3.76627	18.7401	-2.0502
ENSG00000066084.13	6.66855e-07	5.8559e-06	3.99299	3.77177	4.61424	3.91409	11.0634	14.3759	12.2988	18.2326	4.07327	13.9927	-1.56327
ENSG00000152465.18	6.70414e-07	5.87788e-06	2.89501	2.44556	2.45575	2.51348	6.89021	8.39703	6.24256	10.6538	2.57745	8.04591	-1.33833
ENSG00000150938.10	6.81405e-07	5.9696e-06	17.1116	14.2766	10.9061	11.657	26.4911	25.7773	26.8783	33.1948	13.4878	28.0854	-1.00545
ENSG00000078061.14	6.97354e-07	6.08429e-06	9.90123	8.83841	8.17678	9.96528	19.6444	20.1142	19.3134	20.0622	9.22043	19.7835	-1.02399
ENSG00000116350.18	7.12723e-07	6.16786e-06	17.3512	17.3828	18.4102	17.6294	40.8613	41.277	37.8798	34.3722	17.6934	38.5976	-1.08288
ENSG00000007202.15	7.18744e-07	6.20552e-06	17.9086	15.3449	15.3074	16.5615	39.1767	45.5503	39.77	55.8655	16.2806	45.0906	-1.41532
ENSG00000008838.21	7.42804e-07	6.37263e-06	25.1255	19.8892	24.1746	19.0064	49.763	46.7622	52.5205	51.7959	22.0489	50.2104	-1.15174
ENSG00000025708.14	7.60935e-07	6.49779e-06	2.64747	2.55731	1.17541	1.99008	5.61641	6.09654	8.18488	3.32209	2.09257	5.80498	-1.13779
ENSG00000166851.15	7.63624e-07	6.51003e-06	13.8815	14.6245	16.9344	14.3581	36.5584	34.8267	35.0813	45.732	14.9496	38.0496	-1.29179
ENSG00000175130.7	7.70627e-07	6.55473e-06	6.29379	6.51035	6.32009	7.04762	13.9609	14.5048	14.5106	18.8116	6.54296	15.4469	-1.12462
ENSG00000099139.14	7.72184e-07	6.55988e-06	149.656	149.972	147.922	150.531	0.212409	0.255694	0.273653	1.27536	149.52	0.504279	6.64474
ENSG00000280477.2	7.72553e-07	6.55988e-06	0.507584	0.758385	0.639737	0.866313	3.56625	4.74459	2.89253	4.06758	0.693005	3.81774	-1.50877
ENSG00000185989.11	7.72553e-07	6.55988e-06	0.507584	0.758385	0.639737	0.866313	3.56625	4.74459	2.89253	4.06758	0.693005	3.81774	-1.50877
ENSG00000135862.6	7.78964e-07	6.60678e-06	1.26907	0.931176	0.96492	1.33907	6.01358	10.7849	5.63302	9.27576	1.12606	7.92681	-2.06996
ENSG00000135439.12	8.10631e-07	6.84809e-06	0.705087	0.921883	0.890252	0.929697	3.40072	4.27856	2.33948	3.2662	0.86173	3.32124	-1.2148
ENSG00000076924.12	8.13258e-07	6.86639e-06	11.7595	12.1424	11.1402	11.0817	28.7169	27.768	26.7978	20.9342	11.5309	26.0542	-1.11036
ENSG00000285390.2	8.21864e-07	6.93119e-06	231.096	224.29	227.022	227.529	134.53	107.945	108.54	95.1658	227.484	111.545	1.02159
ENSG00000130770.18	8.21864e-07	6.93119e-06	231.096	224.29	227.022	227.529	134.53	107.945	108.54	95.1658	227.484	111.545	1.02159
ENSG00000145703.17	8.33704e-07	7.02707e-06	5.06858	5.89329	7.02879	5.62026	25.7995	33.2967	17.9353	29.2604	5.90273	26.573	-1.99802
ENSG00000184574.10	8.43737e-07	7.10359e-06	0.700997	0.521063	0.607724	0.627895	3.90269	4.2357	2.68135	4.45166	0.61442	3.81785	-1.57737
ENSG00000124575.7	8.44663e-07	7.10738e-06	1746.26	1752.01	1720.97	1730.99	799.536	731.183	572.589	791.19	1737.56	723.624	1.26259
ENSG00000263528.8	8.46487e-07	7.11068e-06	0.176189	0.29953	0.152739	0.450683	0.995655	2.45646	1.32442	1.55189	0.269785	1.5821	-1.02396
ENSG00000031691.7	8.64836e-07	7.2444e-06	20.7864	22.8631	21.8339	20.8966	11.0865	11.0223	9.28403	9.05894	21.595	10.1129	1.02376
ENSG00000275221.2	8.86595e-07	7.41416e-06	722.067	722.657	750.279	706.142	371.243	326.271	259.568	308.094	725.286	316.294	1.19472
ENSG00000125505.17	8.98488e-07	7.50099e-06	1.15065	1.8846	0.989985	1.39538	11.4604	15.4887	11.4314	14.0883	1.35515	13.1172	-2.58356
ENSG00000198804.2	9.11925e-07	7.58343e-06	2456.07	2445.79	2425.62	2453.19	1258.4	927.932	1095.68	1049.14	2445.17	1082.79	1.17444
ENSG00000197965.12	9.16254e-07	7.61094e-06	4.57231	4.49539	4.46251	3.0261	15.3571	13.0832	8.12476	15.6195	4.13908	13.0461	-1.45059
ENSG00000278705.3	9.2287e-07	7.65736e-06	2709.59	2692.02	2654.69	2745.31	1525.87	1344.13	1154.66	1139.81	2700.4	1291.12	1.06397
ENSG00000286522.2	9.24828e-07	7.66506e-06	6159.85	6234.64	6176.63	6165.21	3051.65	2416.43	2251.09	2111.31	6184.08	2457.62	1.33095
ENSG00000160439.16	9.33662e-07	7.7211e-06	8.74638	9.38516	7.42251	8.98797	16.3005	18.2869	17.6288	22.5016	8.63551	18.6795	-1.03026
ENSG00000156194.18	9.34286e-07	7.72198e-06	1288.54	1282.65	1292.71	1286.04	378.222	321.745	445.475	552.165	1287.48	424.402	1.59878
ENSG00000124181.15	9.48153e-07	7.81924e-06	6.99685	4.66305	6.23843	4.13097	9.43659	13.3264	12.5441	13.7328	5.50732	12.26	-1.02694
ENSG00000140320.12	9.65352e-07	7.93911e-06	3.6168	3.11331	3.17881	3.40138	8.10171	9.31835	7.86833	11.0612	3.32758	9.08741	-1.22092
ENSG00000119138.5	9.76733e-07	8.0106e-06	11.3347	10.8971	10.6151	11.2941	4.72108	4.11402	5.91262	4.24578	11.0353	4.74837	1.06604
ENSG00000288401.1	1.01433e-06	8.28706e-06	9.65874	9.45908	10.0799	9.58742	21.7377	20.7038	20.6349	19.41	9.69629	20.6216	-1.01536
ENSG00000085733.16	1.01433e-06	8.28706e-06	9.65874	9.45908	10.0799	9.58742	21.7377	20.7038	20.6349	19.41	9.69629	20.6216	-1.01536
ENSG00000105063.19	1.03587e-06	8.42606e-06	21.41	19.0624	20.4248	20.2587	60.8769	62.4117	58.046	50.9928	20.289	58.0818	-1.47261
ENSG00000227761.10	1.0368e-06	8.42898e-06	3.90832	4.53286	4.19575	3.89848	11.4826	10.4586	12.7152	17.1263	4.13385	12.9457	-1.4417
ENSG00000142784.16	1.06609e-06	8.63885e-06	3.64021	3.88709	3.34818	3.74663	9.30082	8.7984	9.72811	10.0606	3.65553	9.47197	-1.16952
ENSG00000204209.13	1.07511e-06	8.70249e-06	7.10697	6.94352	5.82106	6.22362	19.2097	19.9866	18.5252	18.1248	6.52379	18.9616	-1.40769
ENSG00000115568.16	1.07777e-06	8.71926e-06	1.64652	1.54516	1.84718	1.88233	4.57457	4.70877	5.3456	7.44153	1.73029	5.51762	-1.25529
ENSG00000127328.22	1.09128e-06	8.81897e-06	16.0394	19.1881	16.5412	18.2923	6.75529	5.50013	11.0336	3.43361	17.5152	6.68067	1.26941
ENSG00000178913.9	1.09743e-06	8.86388e-06	42.2343	43.8454	39.8356	39.9878	11.6824	7.3191	13.8803	9.5983	41.4757	10.62	1.87003
ENSG00000234651.10	1.10829e-06	8.93706e-06	5.67536	5.77963	4.55661	9.675	14.2695	18.5426	25.1698	25.9864	6.42165	20.9921	-1.56717
ENSG00000274997.2	1.12285e-06	9.02523e-06	3064.93	3002.39	3031.7	3005.49	1725.13	1481.9	1251.47	1373.94	3026.13	1458.11	1.05286
ENSG00000140575.13	1.12864e-06	9.06199e-06	6.49621	7.62629	6.19056	8.15681	17.2215	21.8202	14.251	28.5276	7.11747	20.4551	-1.40222
ENSG00000101977.21	1.1399e-06	9.13268e-06	0.0947663	0.211321	0.0400965	0.0784609	2.60491	2.62294	1.52425	1.15539	0.106161	1.97687	-1.42824
ENSG00000169718.18	1.16488e-06	9.31209e-06	28.0251	28.8977	30.9349	24.739	70.6362	63.1867	69.5754	50.3778	28.1492	63.444	-1.14459
ENSG00000130764.10	1.16604e-06	9.31209e-06	14.4964	9.33673	9.6755	10.1306	22.8676	24.5447	23.4879	30.7028	10.9098	25.4007	-1.14843
ENSG00000125347.15	1.17208e-06	9.35025e-06	23.8758	20.9669	16.4768	21.2508	8.64586	5.4624	17.0461	4.60522	20.6426	8.9399	1.12257
ENSG00000278677.2	1.17687e-06	9.37849e-06	2468.15	2421.38	2412.62	2440.71	1268.8	1075.1	932.013	904.115	2435.71	1045.01	1.22004
ENSG00000146576.13	1.21626e-06	9.66741e-06	3.48388	3.10107	2.35268	4.8964	9.62446	11.4489	9.6389	8.31854	3.45851	9.75769	-1.27074
ENSG00000111252.11	1.22495e-06	9.72523e-06	5.19529	4.51658	4.61645	4.76117	10.8195	9.81722	11.0039	13.6574	4.77237	11.3245	-1.09429
ENSG00000147526.20	1.23204e-06	9.77106e-06	7.61904	7.53037	10.2656	7.36964	18.6954	21.8072	16.4119	17.958	8.19617	18.7181	-1.10042
ENSG00000087253.13	1.23729e-06	9.8075e-06	1.03916	1.04723	0.665038	1.02019	5.06943	7.36889	3.10371	7.32731	0.942907	5.71734	-1.78967
ENSG00000110092.4	1.24974e-06	9.89563e-06	8.43671	10.5355	10.1876	8.65307	27.223	34.9273	32.5116	37.3983	9.45321	33.0151	-1.70223
ENSG00000179029.15	1.25546e-06	9.93039e-06	44.8839	46.911	45.4041	47.7151	8.08248	9.38252	8.13712	27.8119	46.2285	13.3535	1.71826
ENSG00000132326.12	1.25838e-06	9.94818e-06	2.42164	1.41593	2.44688	1.25219	3.88487	5.08135	5.33638	7.0524	1.88416	5.33875	-1.13605
ENSG00000100075.10	1.25908e-06	9.94846e-06	16.5937	19.2906	16.2709	16.546	54.2441	44.9444	45.6515	36.9828	17.1753	45.4557	-1.35388
ENSG00000143416.21	1.26213e-06	9.96725e-06	118.265	118.504	117.583	121.433	32.6228	21.4439	42.1329	65.1204	118.946	40.33	1.53713
ENSG00000274600.1	1.26366e-06	9.97408e-06	285.905	284.84	288.901	285.07	88.2824	80.3481	113.935	65.1528	286.179	86.9296	1.70753
ENSG00000206527.10	1.26875e-06	1.00037e-05	11.7518	11.0607	11.3906	11.9102	24.105	26.4272	23.4897	34.7868	11.5283	27.2021	-1.17061
ENSG00000205903.7	1.2719e-06	1.00232e-05	2.63797	2.84668	2.4902	2.86105	7.91537	5.47149	7.9823	7.0435	2.70898	7.10316	-1.12746
ENSG00000087087.20	1.27408e-06	1.00298e-05	25.9587	25.9239	25.0188	24.633	65.862	66.1573	61.5834	65.7416	25.3836	64.836	-1.31924
ENSG00000257529.5	1.27867e-06	1.00539e-05	333.013	323.042	359.776	355.927	166.28	151.081	161.249	121.079	342.94	149.922	1.18835
ENSG00000197872.11	1.27917e-06	1.00539e-05	1.48006	1.86197	2.22919	1.23476	8.75022	8.79233	4.68214	5.47423	1.70149	6.92473	-1.5526
ENSG00000234816.2	1.31317e-06	1.02885e-05	43.0764	43.0477	43.3742	43.6098	18.201	17.1591	18.9528	14.6887	43.277	17.2504	1.27863
ENSG00000175197.13	1.33741e-06	1.04455e-05	15.4304	18.1907	16.0851	15.9549	6.3972	5.92882	8.34324	4.86999	16.4153	6.38481	1.23772
ENSG00000173218.15	1.34354e-06	1.0477e-05	4.74054	4.41053	4.20003	4.16611	10.2316	10.1666	9.38713	11.4911	4.3793	10.3191	-1.07327
ENSG00000180900.20	1.38109e-06	1.07361e-05	3.35098	3.24024	2.77357	2.90347	14.9015	14.8152	13.7379	12.5189	3.06707	13.9934	-1.88227
ENSG00000173020.11	1.41854e-06	1.10214e-05	9.74885	8.87111	10.4519	9.64541	23.3323	23.1765	20.6186	20.4046	9.67932	21.883	-1.09946
ENSG00000169564.7	1.50639e-06	1.15911e-05	31.7409	31.9031	28.9236	32.1718	77.3021	82.6135	80.311	60.3957	31.1849	75.1556	-1.24257
ENSG00000149782.13	1.51561e-06	1.16448e-05	3.00006	2.80749	3.63943	2.56241	8.99197	9.61069	8.71713	7.87602	3.00234	8.79895	-1.29178
ENSG00000138439.12	1.51596e-06	1.16448e-05	1.26022	1.15748	1.12572	1.13663	3.88112	5.34774	3.5033	6.31597	1.17001	4.76203	-1.40888
ENSG00000136720.7	1.52164e-06	1.16686e-05	0.652724	1.26126	1.05312	0.957541	6.87643	10.5808	6.84708	12.2196	0.981162	9.13098	-2.35436
ENSG00000102934.10	1.55834e-06	1.19272e-05	1190.42	1198.32	1186.13	1191.52	508.063	427.764	500.988	482.813	1191.6	479.907	1.31028
ENSG00000110057.8	1.5816e-06	1.20434e-05	3.30031	3.19289	2.82717	2.37211	7.9719	8.80852	8.13583	9.07135	2.92312	8.4969	-1.27545
ENSG00000188807.13	1.58484e-06	1.20558e-05	0.932959	0.962578	1.14339	0.8158	3.83134	4.30045	3.80705	5.72422	0.963683	4.41577	-1.4636
ENSG00000196396.10	1.64667e-06	1.24964e-05	4.3492	4.27444	4.09213	4.32667	11.5201	13.0258	11.5516	15.9323	4.26061	13.0074	-1.41289
ENSG00000100077.16	1.64696e-06	1.24964e-05	0.659936	1.35524	0.73512	1.28067	6.71272	8.45352	2.92979	9.83557	1.00774	6.9829	-1.99134
ENSG00000181830.9	1.66045e-06	1.25796e-05	0.458274	0.268031	0.280368	0.317848	2.06818	2.29929	1.74264	3.28034	0.33113	2.34761	-1.33048
ENSG00000128228.5	1.67187e-06	1.26596e-05	13.9737	12.4658	12.5028	12.1412	28.271	33.0345	25.9223	27.1015	12.7708	28.5823	-1.10312
ENSG00000197226.13	1.68664e-06	1.27585e-05	6.45365	5.91025	5.29385	5.84733	16.7679	20.0108	17.0568	19.6017	5.87627	18.3593	-1.49333
ENSG00000128590.5	1.69115e-06	1.27732e-05	15.458	15.8255	16.0574	14.2083	5.52306	5.6896	6.48451	4.02563	15.3873	5.4307	1.34953
ENSG00000274618.2	1.704e-06	1.28572e-05	2951.74	2943.16	2941.27	2926.44	1642.16	1574.67	1324.47	1190.27	2940.65	1432.89	1.03669
ENSG00000160410.15	1.72334e-06	1.29966e-05	10.3816	12.1006	11.8009	14.8303	26.5726	25.9019	24.4755	28.845	12.2784	26.4487	-1.04766
ENSG00000137497.19	1.72585e-06	1.30089e-05	16.543	15.2161	17.1622	16.3737	31.6548	35.7018	42.4733	34.0143	16.3237	35.961	-1.09326
ENSG00000270629.7	1.72841e-06	1.30216e-05	0.67486	0.97966	0.926926	0.909235	2.71525	3.98402	2.1515	5.11464	0.87267	3.49135	-1.26205
ENSG00000136286.16	1.73098e-06	1.30344e-05	0.146243	0.0535028	0.0785845	0.151237	2.20055	7.76966	1.42721	0.603753	0.107392	3.0003	-1.85294
ENSG00000143294.15	1.76625e-06	1.32465e-05	7.90777	8.03956	6.73594	7.65344	16.6412	15.7887	18.2627	19.1883	7.58418	17.4702	-1.10545
ENSG00000285292.1	1.79545e-06	1.34316e-05	15.1964	14.5661	12.6011	16.9437	31.5558	28.3182	31.4449	35.4398	14.8268	31.6897	-1.04646
ENSG00000153815.18	1.79815e-06	1.34343e-05	1.36804	2.18962	1.49503	2.45415	6.04975	7.81279	8.49715	12.5307	1.87671	8.72261	-1.75692
ENSG00000198793.13	1.80786e-06	1.34974e-05	10.8181	9.93654	10.2721	11.2933	21.2848	21.5652	23.9808	28.1833	10.58	23.7535	-1.096
ENSG00000065989.16	1.80927e-06	1.35011e-05	1.32958	1.59727	1.60599	1.4723	5.18857	5.39458	5.75939	8.38648	1.50129	6.18225	-1.52177
ENSG00000103111.15	1.85506e-06	1.37807e-05	8.28798	6.41781	4.40804	6.4562	15.3225	17.3047	15.0698	13.1752	6.39251	15.2181	-1.13347
ENSG00000140464.20	1.87756e-06	1.3927e-05	2.99541	3.09523	3.32703	3.12556	11.8903	12.8169	9.90284	8.90555	3.13581	10.8789	-1.52216
ENSG00000101224.18	1.92242e-06	1.42057e-05	2.67204	3.43885	2.97417	4.08394	13.8445	14.938	14.3471	20.0154	3.29225	15.7863	-1.96747
ENSG00000276903.2	2.01322e-06	1.48007e-05	2276.55	2301.18	2244.62	2279.51	1242.58	970.236	861.611	902.629	2275.47	994.265	1.19364
ENSG00000158050.5	2.02183e-06	1.48493e-05	38.2836	42.3339	42.3747	41.6631	14.4205	14.7841	11.4438	26.4374	41.1638	16.7715	1.24644
ENSG00000081760.17	2.08646e-06	1.52564e-05	7.76218	6.93514	6.95607	8.41239	15.1568	17.7236	15.8621	15.936	7.51644	16.1696	-1.01153
ENSG00000275544.4	2.10034e-06	1.53503e-05	4.19295	5.3579	4.98386	3.4445	14.5602	17.8235	14.1802	17.6653	4.4948	16.0573	-1.63425
ENSG00000155660.11	2.14229e-06	1.56186e-05	16.7376	15.7563	16.261	16.7846	32.7924	39.909	26.6916	40.3161	16.3849	34.9273	-1.04725
ENSG00000277060.4	2.14674e-06	1.56434e-05	5.91348	6.44333	6.74466	7.03965	14.7656	15.1302	13.4781	19.5586	6.53528	15.7331	-1.15098
ENSG00000197892.13	2.15157e-06	1.56709e-05	2.25357	1.4537	1.72959	1.35596	4.11873	4.97846	4.4693	6.74	1.6982	5.07662	-1.17127
ENSG00000129566.13	2.15689e-06	1.5702e-05	0.503322	0.228	0.357556	0.300028	2.43666	3.41001	3.71458	2.10902	0.347227	2.91757	-1.53997
ENSG00000172943.21	2.19008e-06	1.59359e-05	1.87247	3.07965	2.73028	3.03783	6.12147	6.32839	6.13216	8.19966	2.68006	6.69542	-1.06427
ENSG00000233948.10	2.19936e-06	1.59877e-05	8.79433	5.14133	2.4187	2.1668	20.2868	16.5392	10.2981	4.03151	4.63029	12.7889	-1.29223
ENSG00000163536.13	2.24312e-06	1.62741e-05	6.88428	9.37265	7.5564	8.19476	2.8685	2.11442	3.7214	1.94183	8.00202	2.66154	1.2978
ENSG00000196747.5	2.25334e-06	1.63324e-05	4031.84	4062.15	4072.93	3988.28	2259.1	1995.03	1570.58	1800.49	4038.8	1906.3	1.08275
ENSG00000274679.4	2.31759e-06	1.67248e-05	6.47989	6.46428	6.11651	5.8773	17.9322	14.2837	12.9002	15.3376	6.23449	15.1134	-1.1553
ENSG00000120733.14	2.34911e-06	1.69195e-05	12.2164	11.7809	13.2911	10.7038	26.3526	29.8519	26.1495	35.0833	11.9981	29.3593	-1.22384
ENSG00000131943.20	2.37454e-06	1.70779e-05	3.95335	3.59388	4.13335	4.06505	10.3421	9.982	7.58566	10.5862	3.93641	9.62399	-1.10579
ENSG00000125285.6	2.39722e-06	1.72244e-05	1.3939	1.35881	1.47917	1.39834	4.42852	5.1604	3.24771	4.99149	1.40755	4.45703	-1.18055
ENSG00000164111.15	2.40153e-06	1.7247e-05	25.0998	23.0164	21.5356	21.4859	51.4769	51.3227	48.8638	43.16	22.7844	48.7058	-1.0634
ENSG00000181638.20	2.4165e-06	1.73295e-05	1.46454	1.40299	1.12589	2.32239	6.1721	6.62196	6.156	4.23014	1.57895	5.79505	-1.3977
ENSG00000089639.11	2.42223e-06	1.73622e-05	1.15074	0.70849	0.908106	1.09473	5.36549	6.51442	4.0282	6.22463	0.965517	5.53318	-1.73288
ENSG00000274750.3	2.43076e-06	1.74066e-05	24.1517	24.5754	19.6936	19.5378	13.0733	10.7937	11.1845	6.20023	21.9896	10.3129	1.02301
ENSG00000147471.12	2.43618e-06	1.74371e-05	29.8528	30.471	24.2615	25.2021	57.2974	67.3483	66.7301	44.0499	27.4469	58.8564	-1.07324
ENSG00000136068.16	2.46173e-06	1.7603e-05	4.81309	4.15204	4.99785	4.48147	11.6176	14.8157	11.326	21.9186	4.61112	14.9195	-1.50443
ENSG00000169684.13	2.48433e-06	1.77221e-05	1.12938	0.383948	1.84201	1.08131	3.88716	5.29702	5.1838	3.47276	1.10916	4.46019	-1.37228
ENSG00000178921.14	2.5013e-06	1.78176e-05	21.083	24.29	20.9083	25.1662	38.2833	49.6094	47.1117	63.0046	22.8619	49.5022	-1.08164
ENSG00000166974.13	2.51223e-06	1.78698e-05	11.6746	12.3395	12.2466	12.7279	25.9237	29.1359	25.8004	31.0371	12.2472	27.9743	-1.12909
ENSG00000114315.4	2.56431e-06	1.81709e-05	2.52397	1.55167	2.74139	2.26753	8.79552	9.37312	6.83133	7.13647	2.27114	8.03411	-1.46559
ENSG00000136213.10	2.5747e-06	1.82288e-05	3.16054	3.05199	2.15165	2.4213	9.3429	10.0231	5.81075	4.53545	2.69637	7.42804	-1.18909
ENSG00000175175.6	2.65168e-06	1.86569e-05	0.431608	0.50093	0.496698	0.36199	3.13957	4.11327	1.95875	2.3642	0.447806	2.89395	-1.42736
ENSG00000197555.10	2.70988e-06	1.89857e-05	4.10477	2.78709	2.23952	3.23977	9.52158	8.68874	8.42955	10.9782	3.09279	9.40453	-1.34605
ENSG00000090339.9	2.72157e-06	1.90497e-05	2.78874	2.71155	2.50054	1.96984	5.68861	7.10122	6.02999	8.50156	2.49267	6.83035	-1.16475
ENSG00000221968.9	2.83747e-06	1.97366e-05	4.83387	5.35148	3.7283	5.86006	13.4907	15.0477	12.6045	12.5647	4.94343	13.4269	-1.27939
ENSG00000184221.13	2.86458e-06	1.98889e-05	0.687669	1.0874	2.64674	1.04874	4.99648	4.49845	3.32143	5.84529	1.36764	4.66541	-1.25873
ENSG00000132749.11	2.90445e-06	2.01125e-05	4.91582	6.20296	4.06476	7.38919	19.3798	19.4011	16.6271	13.4373	5.64318	17.2113	-1.45489
ENSG00000169410.11	2.96093e-06	2.04656e-05	1.15233	0.997663	2.42795	1.96446	5.23249	6.60817	4.51108	5.43891	1.6356	5.44766	-1.29064
ENSG00000188636.4	2.97027e-06	2.05111e-05	0.816352	0.428276	0.704227	0.57801	3.07026	3.95194	2.6298	2.84329	0.631716	3.12382	-1.33759
ENSG00000172269.20	3.03678e-06	2.09123e-05	9.70179	8.4454	7.7881	8.61272	19.7042	18.6948	17.8297	20.4043	8.637	19.1582	-1.06471
ENSG00000280951.3	3.08705e-06	2.12094e-05	15.3329	14.8514	15.8283	16.4267	32.6933	35.6007	30.2784	34.3783	15.6098	33.2377	-1.04355
ENSG00000148248.14	3.08705e-06	2.12094e-05	15.3329	14.8514	15.8283	16.4267	32.6933	35.6007	30.2784	34.3783	15.6098	33.2377	-1.04355
ENSG00000136877.15	3.11549e-06	2.13675e-05	16.3507	15.0695	17.8312	15.9017	37.4111	37.0345	33.3963	33.7831	16.2883	35.4063	-1.07439
ENSG00000169641.14	3.11688e-06	2.13675e-05	0.9364	1.00748	1.18061	1.34842	2.89484	3.23552	3.27554	4.01613	1.11823	3.35551	-1.03998
ENSG00000150867.14	3.14317e-06	2.15156e-05	27.5573	29.0065	31.9138	33.534	72.6181	80.8745	75.5943	66.4978	30.5029	73.8962	-1.24941
ENSG00000187837.4	3.25064e-06	2.21394e-05	2893.21	2884.49	2860.01	2886.04	1591.84	1326.43	1093.87	1400.63	2880.94	1353.2	1.0896
ENSG00000131188.12	3.31767e-06	2.25547e-05	0.607625	0.722569	0.936203	0.902546	6.1713	4.68134	4.61047	4.11858	0.792236	4.89543	-1.71784
ENSG00000182534.14	3.36125e-06	2.27645e-05	4.57653	4.4024	3.52108	3.70585	1.32654	0.775163	1.49341	1.36327	4.05147	1.2396	1.17346
ENSG00000108309.14	3.37685e-06	2.28217e-05	4.87552	6.03876	7.1335	4.45542	0.891327	0.377575	1.72182	0.640363	5.6258	0.907772	1.79621
ENSG00000068024.18	3.38264e-06	2.28504e-05	1.38437	1.56117	2.40762	1.28198	4.05445	7.43715	4.91757	5.57535	1.65878	5.49613	-1.28881
ENSG00000129911.9	3.44402e-06	2.32335e-05	6.04492	7.46046	6.32186	6.01071	16.9528	14.1096	15.7977	15.9793	6.45949	15.7099	-1.16355
ENSG00000110719.10	3.53418e-06	2.37772e-05	10.3525	11.2548	10.4852	9.28831	25.8909	26.9575	24.8536	30.1229	10.3452	26.9562	-1.30109
ENSG00000104894.12	3.54222e-06	2.38205e-05	2.39851	5.20346	2.47462	2.82075	13.1184	19.4294	12.803	14.0986	3.22434	14.8623	-1.90881
ENSG00000157617.17	3.70261e-06	2.46433e-05	1.50503	1.62849	1.28279	1.43935	5.69941	5.79595	4.11591	6.36676	1.46392	5.49451	-1.39827
ENSG00000148908.15	3.71218e-06	2.46849e-05	94.2492	91.8612	96.5518	87.7148	24.5192	25.4669	24.615	35.8038	92.5943	27.6012	1.71034
ENSG00000137880.6	3.73569e-06	2.48244e-05	128.662	131.006	129.118	128.735	70.2677	61.4616	54.4005	54.8203	129.38	60.2375	1.09024
ENSG00000150990.9	3.7975e-06	2.51942e-05	7.72146	9.03826	8.93782	8.98854	19.0532	20.2107	19.8573	26.1319	8.67152	21.3133	-1.20609
ENSG00000169991.11	3.83942e-06	2.54289e-05	1.00851	1.00086	2.212	0.844249	3.91556	4.23786	3.12502	4.4303	1.2664	3.92719	-1.12036
ENSG00000116741.8	3.8691e-06	2.5579e-05	8.92165	7.43941	8.67587	7.95987	3.02144	1.48317	3.11	1.18839	8.2492	2.20075	1.53092
ENSG00000065308.5	3.87067e-06	2.5579e-05	1.59343	1.75307	1.41868	1.73008	4.41909	5.703	4.61929	7.83264	1.62381	5.6435	-1.34028
ENSG00000186193.9	3.87684e-06	2.56084e-05	3.62915	3.47663	3.40836	3.43243	8.37479	8.24079	6.52721	10.0466	3.48664	8.29735	-1.05118
ENSG00000186416.18	3.91871e-06	2.58392e-05	6.18706	5.02089	6.50551	6.2408	12.1471	13.0178	13.1739	15.6441	5.98857	13.4957	-1.05256
ENSG00000183495.14	3.93653e-06	2.59109e-05	1.08454	1.19169	0.938079	1.4974	2.70943	2.99483	3.87709	6.74387	1.17793	4.0813	-1.22224
ENSG00000076662.10	4.0295e-06	2.64294e-05	1.71299	0.709387	0.896175	1.6257	8.23683	11.264	5.47378	2.68308	1.23606	6.91443	-1.82352
ENSG00000181090.21	4.08577e-06	2.67514e-05	23.1474	16.7224	11.7804	23.8087	41.4291	26.2076	45.3477	45.6678	18.8647	39.663	-1.03351
ENSG00000185883.12	4.1254e-06	2.69514e-05	10.174	10.8539	9.13869	9.70388	33.8413	25.6903	28.1771	24.0774	9.96762	27.9465	-1.40014
ENSG00000186231.17	4.12718e-06	2.69514e-05	5.01746	5.17488	4.64217	6.65907	1.93582	1.91003	1.70482	1.95792	5.3734	1.87715	1.14742
ENSG00000106397.12	4.14183e-06	2.70235e-05	8.66513	8.80296	13.1741	10.3049	20.6444	20.3728	24.533	23.764	10.2368	22.3286	-1.05387
ENSG00000111110.12	4.14631e-06	2.70409e-05	2.37339	3.37467	2.34919	2.12282	9.821	12.2206	7.23653	14.0645	2.55502	10.8357	-1.73521
ENSG00000197943.11	4.2784e-06	2.78413e-05	3821.19	3831.02	3782.1	3836.87	1228.66	1186.47	1475.69	1046.56	3817.79	1234.35	1.6282
ENSG00000275464.5	4.31556e-06	2.80709e-05	17.2729	16.6484	14.4238	15.8155	30.1151	32.607	33.0115	47.8898	16.0402	35.9059	-1.11491
ENSG00000110002.16	4.35415e-06	2.82725e-05	7.55719	7.65443	7.76411	6.94139	21.1528	30.1058	20.4317	15.3731	7.47928	21.7658	-1.42486
ENSG00000271383.8	4.61521e-06	2.97731e-05	0.141456	0.0769519	0.371724	0.200336	1.11498	2.36444	1.03022	2.41762	0.197617	1.73181	-1.18969
ENSG00000168405.18	4.70662e-06	3.03103e-05	24.5025	22.8966	25.3697	23.4697	9.53238	6.97416	14.5597	7.58521	24.0596	9.66286	1.23277
ENSG00000243646.11	4.74183e-06	3.04894e-05	4.87549	5.22079	5.20132	5.81388	12.5834	14.524	10.5961	12.3282	5.27787	12.5079	-1.10546
ENSG00000106991.14	4.92433e-06	3.15488e-05	2.55083	1.97016	2.83053	2.32546	12.4858	12.878	12.1217	14.2025	2.41924	12.922	-2.02562
ENSG00000177733.7	4.93367e-06	3.1595e-05	6.41359	5.93107	6.22524	6.38104	17.2671	20.1963	16.2484	12.7206	6.23773	16.6081	-1.28263
ENSG00000225989.9	4.97898e-06	3.18031e-05	2.63227	1.46982	2.39968	1.8631	4.62092	5.55968	4.93682	6.8582	2.09122	5.49391	-1.07091
ENSG00000213699.9	5.06204e-06	3.2306e-05	2.80998	2.76879	1.94774	2.22619	9.72993	11.0723	8.53091	12.6165	2.43817	10.4874	-1.74034
ENSG00000176946.13	5.28972e-06	3.3515e-05	14.2544	13.9524	13.5499	13.2133	30.7	30.2075	29.0813	37.9312	13.7425	31.98	-1.16161
ENSG00000125753.14	5.3246e-06	3.37217e-05	14.1849	14.6278	14.6916	13.3448	40.8769	51.8531	37.706	50.9041	14.2123	45.335	-1.60687
ENSG00000287080.2	5.33547e-06	3.37762e-05	2771.24	2795.21	2732.14	2760.05	1587.1	1255.01	1056.44	1118.39	2764.66	1254.24	1.13966
ENSG00000277775.2	5.37886e-06	3.40365e-05	2992.17	3040.93	2983.23	3006.98	1821.6	1514.15	1290.34	1312.18	3005.83	1484.57	1.01723
ENSG00000162734.13	5.47198e-06	3.45084e-05	3.72029	3.72229	3.44966	5.5073	9.76291	10.3865	10.5594	11.1426	4.09988	10.4628	-1.16843
ENSG00000132182.13	5.54166e-06	3.49036e-05	8.81593	12.9391	9.78554	10.9751	27.6906	30.0474	29.2571	36.4834	10.6289	30.8696	-1.45446
ENSG00000105556.12	5.58365e-06	3.50934e-05	2.36126	2.98314	2.87198	2.99014	6.03072	6.95894	6.10781	9.12189	2.80163	7.05484	-1.08324
ENSG00000069667.16	5.60588e-06	3.52039e-05	12.7356	11.1834	12.0443	9.881	4.7731	3.18272	6.17271	1.73251	11.4611	3.96526	1.32749
ENSG00000158863.22	5.61097e-06	3.5221e-05	1.27163	0.981318	0.933159	2.0976	4.01213	4.51486	5.38267	5.44551	1.32093	4.83879	-1.33097
ENSG00000130669.17	5.63813e-06	3.53766e-05	5.89559	8.62373	5.6964	6.62181	11.9269	14.0381	12.7985	21.4541	6.70938	15.0544	-1.05828
ENSG00000231370.9	5.72881e-06	3.58631e-05	1.18363	0.845787	1.91968	2.32072	11.7174	13.2017	13.9392	19.01	1.56745	14.4671	-2.59079
ENSG00000189339.12	5.75792e-06	3.59767e-05	3.95791	3.92257	3.93245	4.02106	9.5022	9.64669	9.34778	10.0634	3.9585	9.64001	-1.10153
ENSG00000196116.8	5.81177e-06	3.62524e-05	0.458512	0.390245	0.31897	0.395014	1.97982	1.85366	1.64274	1.7893	0.390685	1.81638	-1.01805
ENSG00000151576.10	5.85732e-06	3.64907e-05	6.58455	7.7646	7.10416	8.40174	18.0065	19.8708	17.0959	17.3026	7.46376	18.069	-1.17185
ENSG00000204463.14	5.88684e-06	3.66134e-05	15.0252	12.6282	12.459	9.55229	32.2552	35.9012	35.6969	40.6671	12.4162	36.1301	-1.46862
ENSG00000138433.16	6.01432e-06	3.73906e-05	22.4529	23.7942	21.906	23.318	11.5787	9.70519	11.6418	9.86395	22.8678	10.6974	1.02888
ENSG00000130475.15	6.08037e-06	3.77698e-05	4.08179	2.23911	2.11478	4.59758	11.5194	12.7533	10.7692	14.231	3.25831	12.3182	-1.64505
ENSG00000140265.14	6.08595e-06	3.7774e-05	2.93042	3.39318	3.48566	2.95178	7.11622	8.65636	7.38764	8.47655	3.19026	7.90919	-1.08826
ENSG00000100994.12	6.14233e-06	3.80753e-05	4.54774	4.66346	4.40356	3.84267	8.65318	9.4373	8.2883	13.072	4.36436	9.8627	-1.01791
ENSG00000160284.15	6.14522e-06	3.80774e-05	6.70154	6.4144	6.04637	5.83307	18.0805	14.1791	12.8288	15.3491	6.24884	15.1094	-1.15208
ENSG00000084774.14	6.24243e-06	3.85546e-05	8.0598	8.8279	9.46454	7.41213	27.9462	35.3475	30.316	53.5554	8.44109	36.7913	-2.00103
ENSG00000127580.17	6.29959e-06	3.88723e-05	3.44299	2.71364	2.36047	2.0264	6.17715	7.02794	7.34625	6.61405	2.63588	6.79135	-1.09957
ENSG00000162302.13	6.38515e-06	3.93351e-05	7.19781	8.38779	7.57709	7.82357	16.3778	19.4192	15.5067	17.3327	7.74657	17.1591	-1.0539
ENSG00000162772.17	6.42441e-06	3.95116e-05	7.06462	6.54026	7.74495	6.62557	1.6608	0.620302	2.16912	0.542736	6.99385	1.24824	1.83009
ENSG00000145016.16	6.48162e-06	3.97814e-05	1.99967	0.646414	0.772465	1.18872	3.91402	4.51802	3.95941	3.97917	1.15182	4.09265	-1.24286
ENSG00000167962.15	6.52381e-06	3.99744e-05	8.66664	10.2027	8.25809	9.6583	22.624	17.7717	20.0823	18.8895	9.19644	19.8419	-1.03142
ENSG00000142207.7	6.71036e-06	4.09827e-05	7.22483	8.05388	9.66738	7.71275	20.8992	27.1805	23.3151	38.8074	8.16471	27.5505	-1.63936
ENSG00000197785.14	6.77565e-06	4.13137e-05	25.6633	22.7132	22.9647	23.2006	51.8416	46.6218	48.084	58.8811	23.6354	51.3571	-1.08765
ENSG00000142453.12	6.92277e-06	4.20902e-05	14.2411	12.4509	13.6498	16.207	43.1706	38.635	35.5747	34.3364	14.1372	37.9292	-1.36276
ENSG00000105355.9	6.97701e-06	4.2363e-05	13.3482	15.2348	13.4494	14.1652	36.6238	39.2067	26.812	34.9757	14.0494	34.4045	-1.23423
ENSG00000142798.20	7.01143e-06	4.25425e-05	1.57227	0.79006	0.784734	0.993688	1.79393	4.34814	2.7067	5.44768	1.03519	3.57411	-1.16833
ENSG00000276966.3	7.02872e-06	4.263e-05	5465.78	5482.85	5453.81	5471.55	2613.41	2257.03	2065.13	1497.72	5468.5	2108.32	1.37463
ENSG00000139154.16	7.07927e-06	4.29017e-05	7.29463	6.8952	6.1687	5.98882	13.5454	16.2329	12.227	17.5736	6.58684	14.8947	-1.06697
ENSG00000085872.15	7.09459e-06	4.2977e-05	3.23212	2.95373	3.03098	3.44256	11.6166	11.8048	15.5073	16.6713	3.16485	13.9	-1.83898
ENSG00000162139.10	7.35137e-06	4.43728e-05	8.84879	7.75524	6.71717	8.65489	17.908	22.1811	16.9811	18.5839	7.99402	18.9135	-1.14671
ENSG00000196660.12	7.3875e-06	4.45342e-05	3.99736	3.45637	3.80647	4.20705	0.425674	0.279384	2.12468	0.776868	3.86681	0.901652	1.35572
ENSG00000129675.16	7.39281e-06	4.45482e-05	7.40863	6.65351	6.99974	7.15508	25.4083	35.9592	17.0997	33.1002	7.05424	27.8918	-1.84284
ENSG00000100299.18	7.5413e-06	4.53147e-05	0.746501	0.867799	0.810938	1.13685	3.24853	3.67534	2.83152	1.71809	0.890522	2.86837	-1.03294
ENSG00000129680.16	7.55098e-06	4.53354e-05	4.91377	4.56683	4.79354	5.57041	10.7987	12.3648	9.42253	12.1677	4.96114	11.1884	-1.03185
ENSG00000035681.9	7.55388e-06	4.53354e-05	11.2554	11.0169	10.381	11.3855	21.2155	25.9176	17.918	33.323	11.0097	24.5935	-1.09158
ENSG00000103507.14	7.67599e-06	4.59757e-05	8.02253	6.89325	7.00205	7.2265	17.6066	16.25	15.9706	16.7322	7.28608	16.6399	-1.09008
ENSG00000168477.19	7.7098e-06	4.61412e-05	0.718373	0.590855	0.741448	0.297139	2.97887	5.20338	4.49795	1.98119	0.586953	3.66535	-1.55572
ENSG00000070882.13	7.76126e-06	4.63723e-05	16.2976	18.0638	13.8467	13.8934	29.8416	32.2097	36.2374	36.9993	15.5254	33.822	-1.07532
ENSG00000103249.18	7.78462e-06	4.64769e-05	13.2606	11.811	9.64416	12.4783	29.5358	27.1418	33.7169	26.5198	11.7985	29.2286	-1.23994
ENSG00000198018.7	7.80762e-06	4.6577e-05	2.03649	1.6698	1.79407	2.01929	4.34037	4.71074	4.97983	5.90832	1.87991	4.98481	-1.05528
ENSG00000023892.11	7.8607e-06	4.67812e-05	0.572971	0.597842	0.269235	0.326399	3.97917	5.77474	1.81538	6.24505	0.441612	4.45358	-1.91952
ENSG00000197442.10	7.87078e-06	4.68038e-05	0.542531	0.950695	1.11714	0.95039	3.71951	4.44783	3.13846	2.59855	0.890189	3.47609	-1.24371
ENSG00000127511.10	7.94779e-06	4.71864e-05	4.1226	5.50404	3.983	4.00192	9.37428	10.938	9.84746	13.2147	4.40289	10.8436	-1.13231
ENSG00000152954.12	7.95791e-06	4.72277e-05	480.914	485.411	489.22	478.349	143.102	136.553	157.17	251.15	483.473	171.994	1.4857
ENSG00000184270.6	8.02111e-06	4.75649e-05	283.598	274.513	256.966	272.856	147.053	118.202	121.452	91.7625	271.983	119.617	1.17838
ENSG00000281766.3	8.04824e-06	4.77068e-05	6.85696	7.08434	8.15865	8.00378	25.2867	21.8188	18.1607	11.1158	7.52593	19.0955	-1.23694
ENSG00000168298.7	8.11444e-06	4.80228e-05	2506.26	2519.59	2483	2515.33	1404.86	1214.69	919.347	1111.52	2506.05	1162.6	1.10739
ENSG00000183579.16	8.20422e-06	4.84673e-05	1.13312	1.08243	1.05766	1.35209	3.42681	3.36827	3.1099	4.18789	1.15633	3.52322	-1.06878
ENSG00000185803.12	8.25239e-06	4.87231e-05	7.60377	6.91773	9.00681	7.88458	19.8168	19.3937	17.2613	14.7901	7.85322	17.8155	-1.08764
ENSG00000100290.3	8.4369e-06	4.96551e-05	1.60017	2.22169	1.8617	2.57006	7.84384	11.0128	6.72549	7.83865	2.06341	8.3552	-1.61063
ENSG00000142655.13	8.48057e-06	4.98924e-05	3.6533	6.1261	4.729	4.83079	11.9001	11.0777	8.71891	11.5706	4.8348	10.8168	-1.01809
ENSG00000170385.10	8.60643e-06	5.04139e-05	8.82078	9.65752	8.95458	8.91392	1.31362	1.28244	2.94418	1.08098	9.0867	1.65531	1.9255
ENSG00000163297.18	8.68334e-06	5.07657e-05	0.329269	0.353533	0.221211	0.842905	1.19276	3.33436	1.09944	2.23883	0.436729	1.96635	-1.0459
ENSG00000160796.18	8.68351e-06	5.07657e-05	3.56438	4.40534	3.49175	2.9812	5.70582	7.64178	10.4056	10.3737	3.61067	8.53174	-1.04776
ENSG00000126882.13	8.92878e-06	5.19752e-05	1.71851	1.63039	2.34283	2.50627	7.60194	7.7464	5.99882	9.65661	2.0495	7.75094	-1.52086
ENSG00000106785.15	9.35222e-06	5.42283e-05	1.74512	1.512	1.31406	1.8477	4.92453	4.64557	3.68658	7.77726	1.60472	5.25849	-1.26469
ENSG00000093010.15	9.40902e-06	5.45365e-05	17.4678	14.3347	15.5053	15.0559	37.3901	44.5935	29.9534	42.734	15.5909	38.6677	-1.25757
ENSG00000116016.14	9.80091e-06	5.63211e-05	3.50596	3.28609	3.00201	4.53408	8.70504	9.32806	10.4042	13.6788	3.58203	10.529	-1.33121
ENSG00000176022.7	9.80763e-06	5.63211e-05	5.89832	5.86936	6.1348	5.91714	17.8985	15.0125	14.4632	11.3276	5.95491	14.6754	-1.1724
ENSG00000148730.7	9.86142e-06	5.65211e-05	5.19364	4.86702	4.74658	5.05848	9.78312	10.3064	9.90861	15.0713	4.96643	11.2674	-1.03989
ENSG00000275714.2	9.86922e-06	5.65441e-05	820.914	828.398	811.181	846.805	437.978	385.201	350.624	268.608	826.824	360.603	1.19492
ENSG00000196411.10	9.94943e-06	5.69598e-05	14.5455	12.6544	11.8964	14.9337	34.6415	34.3866	30.2692	27.9907	13.5075	31.822	-1.17786
ENSG00000064666.15	1.0186e-05	5.81357e-05	13.3444	10.7382	12.451	10.9756	40.5976	40.2809	30.2596	44.7322	11.8773	38.9676	-1.634
ENSG00000150977.11	1.04403e-05	5.9269e-05	1.58789	1.45594	1.24475	1.39408	6.42184	7.1918	3.93363	4.49037	1.42067	5.50941	-1.42712
ENSG00000119596.18	1.04567e-05	5.93186e-05	4.45451	4.06372	6.60747	5.32714	7.32551	9.03525	9.89423	20.8534	5.11321	11.7771	-1.06356
ENSG00000238134.8	1.04661e-05	5.93251e-05	4.05904	4.25837	4.45009	3.91921	9.81604	10.9375	9.93331	11.3624	4.17168	10.5123	-1.15447
ENSG00000232045.7	1.04661e-05	5.93251e-05	4.05904	4.25837	4.45009	3.91921	9.81604	10.9375	9.93331	11.3624	4.17168	10.5123	-1.15447
ENSG00000146858.8	1.06088e-05	5.98983e-05	2.12924	2.54664	2.14615	2.8868	5.70457	6.02667	5.96727	8.9702	2.42721	6.66718	-1.16166
ENSG00000177096.9	1.06524e-05	6.00838e-05	0.493773	0.835188	0.528804	0.524517	2.87132	3.49855	1.91606	3.17533	0.595571	2.86531	-1.27651
ENSG00000276482.3	1.08488e-05	6.1053e-05	3.88974	3.15928	2.97839	2.29446	7.89482	10.3752	7.49569	7.83119	3.08047	8.39922	-1.20381
ENSG00000132205.11	1.09054e-05	6.13252e-05	4.89129	4.85901	4.48532	4.62753	18.494	15.4436	19.4168	5.83859	4.71579	14.7983	-1.46674
ENSG00000159461.15	1.09543e-05	6.15772e-05	32.6641	27.1875	29.7711	24.4805	64.1981	59.0374	61.8417	69.9178	28.5258	63.7488	-1.13288
ENSG00000101493.11	1.10065e-05	6.18008e-05	0.805722	0.654505	0.364372	0.948618	2.71368	2.75719	2.12181	2.58765	0.693304	2.54508	-1.06598
ENSG00000049449.10	1.11338e-05	6.2417e-05	2.51662	2.65247	2.56044	2.67279	10.9142	12.1505	9.92119	7.21032	2.60058	10.0491	-1.61762
ENSG00000180884.10	1.11816e-05	6.26185e-05	0.419892	0.598225	0.583956	0.437614	2.50032	2.85214	1.97264	2.52826	0.509922	2.46334	-1.19769
ENSG00000172831.14	1.1207e-05	6.27137e-05	5.04593	5.60056	4.72589	4.32636	11.1667	10.8182	13.1779	9.09266	4.92468	11.0639	-1.02588
ENSG00000162430.18	1.13226e-05	6.3313e-05	0.303772	0.242594	0.310362	0.395846	2.86841	3.77289	2.49354	3.64733	0.313143	3.19554	-1.67583
ENSG00000169174.11	1.13668e-05	6.35363e-05	14.9	15.1961	12.5623	16.0196	41.1647	37.6482	31.0744	19.2009	14.6695	32.2721	-1.08635
ENSG00000111670.16	1.14031e-05	6.36674e-05	14.7947	14.6768	15.2265	13.5834	34.8708	36.4312	26.1194	30.6138	14.5703	32.0088	-1.08405
ENSG00000204574.14	1.14775e-05	6.39473e-05	17.1679	13.0587	18.4167	19.1367	32.9156	29.727	38.8311	40.3576	16.945	35.4578	-1.02265
ENSG00000131467.12	1.15527e-05	6.42144e-05	42.3992	43.3442	45.8255	33.0553	77.3228	68.7986	73.7415	119.674	41.1561	84.8841	-1.02665
ENSG00000120738.8	1.22277e-05	6.75377e-05	5.72797	5.2562	6.05086	5.57582	0.874507	0.790994	0.917461	2.06327	5.65271	1.16156	1.62187
ENSG00000206353.11	1.22603e-05	6.75528e-05	3.24044	2.73064	2.42339	2.69029	6.32175	6.78855	6.095	7.36167	2.77119	6.64174	-1.01888
ENSG00000232616.9	1.22603e-05	6.75528e-05	3.24044	2.73064	2.42339	2.69029	6.32175	6.78855	6.095	7.36167	2.77119	6.64174	-1.01888
ENSG00000228896.9	1.22603e-05	6.75528e-05	3.24044	2.73064	2.42339	2.69029	6.32175	6.78855	6.095	7.36167	2.77119	6.64174	-1.01888
ENSG00000153786.13	1.22621e-05	6.75528e-05	5.36401	6.41	5.40426	5.10604	15.5769	15.7311	15.3742	16.4207	5.57108	15.7757	-1.35218
ENSG00000095319.14	1.23313e-05	6.78835e-05	13.4163	13.7879	17.2462	18.2645	32.4983	33.8926	32.4185	47.7039	15.6787	36.6283	-1.17381
ENSG00000136715.19	1.23813e-05	6.81084e-05	3.03374	1.71172	1.99166	1.62037	5.52522	5.24388	5.96076	7.03332	2.08937	5.9408	-1.16779
ENSG00000174804.4	1.30319e-05	7.11098e-05	0.639908	0.58428	0.557687	0.837077	2.8927	2.87223	1.78028	2.05583	0.654738	2.40026	-1.03904
ENSG00000289517.1	1.32168e-05	7.19136e-05	5.79308	5.9421	5.75812	5.4452	0.882554	0.548041	0.712655	1.74907	5.73463	0.97308	1.77115
ENSG00000106290.16	1.32178e-05	7.19136e-05	5.13767	4.86172	6.2893	5.93554	14.6656	14.4469	14.9536	15.9093	5.55606	14.9939	-1.28662
ENSG00000145050.19	1.32995e-05	7.23055e-05	10.3575	12.2061	11.49	11.5578	25.2219	34.7743	28.6251	28.7343	11.4029	29.3389	-1.29049
ENSG00000198624.13	1.33584e-05	7.25463e-05	8.33551	7.91807	7.5032	7.48533	17.8316	19.5892	14.0187	22.1521	7.81053	18.3979	-1.1386
ENSG00000163046.16	1.35953e-05	7.35648e-05	109.558	108.356	105.462	108.578	548.536	273.086	328.278	420.789	107.989	392.672	-1.85282
ENSG00000176871.9	1.41343e-05	7.60667e-05	14.5875	14.6308	13.1679	12.6974	35.5259	31.0257	29.7812	29.5627	13.7709	31.4739	-1.13652
ENSG00000187010.21	1.4165e-05	7.61771e-05	15.5763	17.0194	17.1327	17.5728	5.40209	3.1503	5.38395	10.7864	16.8253	6.18068	1.31173
ENSG00000105851.11	1.4256e-05	7.6639e-05	0.103294	0.190023	0.48455	0.192361	1.47885	1.75955	1.51353	1.44065	0.242557	1.54814	-1.03613
ENSG00000126767.18	1.42837e-05	7.676e-05	7.83672	7.87742	7.22249	9.3628	18.9985	18.3543	17.3994	21.4386	8.07486	19.0477	-1.14349
ENSG00000005100.13	1.429e-05	7.67665e-05	5.98694	5.54911	5.47432	5.07102	10.1508	12.7588	10.3307	19.4786	5.52035	13.1797	-1.12081
ENSG00000158089.15	1.43583e-05	7.70488e-05	2.2698	1.96675	2.35435	1.39399	8.83876	10.7919	8.96149	9.41668	1.99622	9.50221	-1.80948
ENSG00000166352.18	1.45653e-05	7.79922e-05	55.798	53.0628	55.633	50.9691	26.0211	23.9555	25.5029	17.5034	53.8657	23.2457	1.17817
ENSG00000282984.2	1.47349e-05	7.85615e-05	500.922	504.074	504.002	512.447	94.5104	65.8696	141.96	297.845	505.361	150.046	1.74518
ENSG00000285053.1	1.47349e-05	7.85615e-05	500.922	504.074	504.002	512.447	94.5104	65.8696	141.96	297.845	505.361	150.046	1.74518
ENSG00000128342.5	1.4817e-05	7.8971e-05	0.595562	0.539616	0.890964	0.648624	2.72504	3.76932	2.30473	6.59987	0.668691	3.84974	-1.53919
ENSG00000086015.23	1.48826e-05	7.92639e-05	3.22273	3.15003	3.4582	3.0711	7.3771	7.78976	6.48502	9.4263	3.22551	7.76955	-1.05337
ENSG00000100425.19	1.55406e-05	8.22395e-05	4.22554	4.17907	3.22747	4.47275	10.5775	11.1491	13.049	10.3428	4.02621	11.2796	-1.28872
ENSG00000168421.13	1.56457e-05	8.26783e-05	4.0579	4.88071	4.72149	4.01183	13.2932	14.923	9.85205	8.51465	4.41799	11.6457	-1.22282
ENSG00000133169.6	1.57268e-05	8.30479e-05	118.676	110.98	115.825	117.752	16.5793	14.8583	30.197	8.25196	115.808	17.4716	2.66076
ENSG00000100599.16	1.5751e-05	8.31463e-05	1.48181	0.752194	0.776657	1.52946	3.35263	4.48453	3.13657	6.51059	1.13503	4.37108	-1.33096
ENSG00000120645.12	1.58909e-05	8.38253e-05	0.436029	0.374255	0.30268	1.02579	2.94141	2.86022	2.16221	0.837197	0.534688	2.20026	-1.06024
ENSG00000173801.17	1.59426e-05	8.40089e-05	8.3904	7.1354	8.81546	9.47341	18.2022	19.8767	16.9998	23.0332	8.45367	19.528	-1.11864
ENSG00000165458.15	1.62494e-05	8.53682e-05	8.3895	7.87949	7.79221	7.33161	21.6827	19.0134	25.2508	17.594	7.8482	20.8852	-1.3065
ENSG00000101311.16	1.64883e-05	8.64257e-05	0.493612	0.805246	0.542027	0.782298	3.25719	4.40622	3.23302	6.27515	0.655796	4.2929	-1.67653
ENSG00000164626.9	1.67547e-05	8.74225e-05	4.09596	3.97277	4.24845	4.33603	7.99594	10.6477	7.44425	11.2676	4.1633	9.33885	-1.00171
ENSG00000100097.12	1.69533e-05	8.82734e-05	11.3714	11.2787	8.71648	10.3871	43.784	89.4172	43.0559	97.6844	10.4384	68.4854	-2.60282
ENSG00000164331.10	1.7041e-05	8.86061e-05	13.9138	16.2471	15.4017	16.056	8.22118	6.14746	5.8917	6.94649	15.4047	6.80171	1.07225
ENSG00000135414.10	1.73686e-05	9.02462e-05	0.51835	0.571013	0.264775	0.578	2.29537	3.1221	1.60892	2.47461	0.483034	2.37525	-1.18644
ENSG00000136404.16	1.76627e-05	9.15194e-05	0.697165	0.703301	0.276082	0.241318	2.79179	3.24849	1.89386	2.63097	0.479466	2.64128	-1.29937
ENSG00000177383.5	1.77372e-05	9.18094e-05	0.246078	0.487855	0.871172	0.493821	3.7476	3.05164	3.34492	4.57868	0.524732	3.68071	-1.61817
ENSG00000175931.13	1.7843e-05	9.2165e-05	4.49167	5.77296	5.45107	4.86996	9.73865	11.197	11.826	12.4935	5.14642	11.3138	-1.00245
ENSG00000140332.18	1.79207e-05	9.25345e-05	4.7749	7.16303	6.27745	4.92841	14.6798	15.6668	15.9509	20.5875	5.78595	16.7213	-1.38486
ENSG00000205542.11	1.80662e-05	9.32209e-05	89.467	82.953	83.1332	85.4361	288.79	441.683	208.27	318.822	85.2473	314.391	-1.87059
ENSG00000128908.18	1.82617e-05	9.4002e-05	6.11395	6.30082	6.3716	5.59894	12.4229	14.1142	13.4817	15.9585	6.09633	13.9943	-1.07927
ENSG00000100504.17	1.83597e-05	9.44086e-05	2.98015	2.6611	2.22454	2.8555	19.4578	26.9473	13.5985	11.8796	2.68032	17.9708	-2.36587
ENSG00000101216.11	1.85634e-05	9.51933e-05	2.85485	2.75791	2.71614	2.96706	7.30985	6.9785	6.58355	6.63284	2.82399	6.87618	-1.04242
ENSG00000112294.14	1.90686e-05	9.73485e-05	9.7709	9.32111	9.38631	9.78904	23.4021	25.2681	24.3212	15.9439	9.56684	22.2338	-1.13668
ENSG00000105327.18	1.91504e-05	9.7699e-05	27.0137	27.1644	30.2765	31.7377	13.7032	11.5384	13.1395	10.9266	29.0481	12.3269	1.17293
ENSG00000285281.2	1.92535e-05	9.81581e-05	2.14752	2.34504	2.47371	2.41359	8.85692	11.0016	6.4279	5.86717	2.34497	8.0384	-1.43408
ENSG00000126821.8	1.92535e-05	9.81581e-05	2.14752	2.34504	2.47371	2.41359	8.85692	11.0016	6.4279	5.86717	2.34497	8.0384	-1.43408
ENSG00000102226.10	1.9341e-05	9.85029e-05	4.81635	5.86807	5.50481	6.15393	13.413	13.1785	12.7232	13.6372	5.58579	13.238	-1.11232
ENSG00000198420.10	1.94902e-05	9.90935e-05	1.52019	2.27894	1.81502	1.67454	6.59228	6.81092	4.1758	5.36149	1.82217	5.73512	-1.2549
ENSG00000138814.17	2.01663e-05	0.000102113	12.0972	9.04926	8.32239	9.6111	18.807	24.8214	18.9977	23.0481	9.76999	21.4185	-1.05768
ENSG00000173540.14	2.05492e-05	0.000103536	4.59893	5.12025	4.88882	3.40699	9.84069	10.1675	11.9317	9.62893	4.50375	10.3922	-1.04956
ENSG00000083444.17	2.06707e-05	0.000104101	9.88824	10.4164	9.71811	8.57702	20.1309	23.5384	18.4054	27.5429	9.64996	22.4044	-1.13593
ENSG00000151458.12	2.0917e-05	0.000105234	1.77229	1.69871	1.65927	1.40872	3.84205	4.28329	3.4152	6.13742	1.63475	4.41949	-1.04049
ENSG00000087266.17	2.09949e-05	0.000105528	5.27408	5.35374	5.0829	5.1331	12.5629	14.0553	12.5606	15.7696	5.21095	13.7371	-1.24656
ENSG00000072135.13	2.09986e-05	0.000105528	3.47437	5.87974	4.49258	5.53851	12.883	14.6175	13.4273	9.73901	4.8463	12.6667	-1.22507
ENSG00000166825.15	2.11024e-05	0.000105951	1.9754	2.54229	1.60106	1.17194	9.09339	12.5627	9.26527	9.40325	1.82267	10.0812	-1.97298
ENSG00000184986.11	2.12737e-05	0.000106705	2.79089	3.24992	2.30546	2.2404	6.49443	5.88808	5.46192	7.72043	2.64667	6.39121	-1.01923
ENSG00000113552.16	2.17086e-05	0.000108594	15.5725	17.3191	18.4792	17.2622	37.5906	43.8681	33.5252	47.7856	17.1582	40.6924	-1.19916
ENSG00000278637.2	2.20442e-05	0.000110051	1837.15	1813.09	1794.59	1793.54	934.101	825.449	764.338	517.805	1809.59	760.423	1.24969
ENSG00000070814.22	2.21304e-05	0.000110407	13.2541	12.0297	11.1405	11.4353	32.1539	31.727	30.896	43.362	11.9649	34.5347	-1.45462
ENSG00000151012.13	2.22852e-05	0.000111068	5.13843	4.36848	5.10607	5.28045	1.60737	1.6977	2.27564	1.63392	4.97336	1.80366	1.09123
ENSG00000189067.14	2.2665e-05	0.000112697	2.76522	3.67702	3.0296	2.66994	14.633	17.5456	10.9574	17.7068	3.03544	15.2107	-2.00615
ENSG00000240972.2	2.26863e-05	0.000112728	144.466	146.888	140.77	137.75	518.24	625.489	353.928	453.807	142.469	487.866	-1.7687
ENSG00000178531.6	2.29431e-05	0.00011389	1.11568	1.28079	1.06917	0.942882	5.91432	4.80038	4.73952	3.10169	1.10213	4.63898	-1.42358
ENSG00000197077.14	2.31066e-05	0.000114587	1.24636	1.61962	1.46115	1.5341	4.17287	4.92148	3.75676	5.92958	1.46531	4.69517	-1.20797
ENSG00000284126.1	2.35208e-05	0.00011637	1.11442	1.02313	0.765887	1.10658	2.81689	3.21189	3.34626	4.42215	1.0025	3.4493	-1.15177
ENSG00000103512.16	2.36904e-05	0.000117093	5.59495	2.75517	3.05369	4.28196	15.4885	15.4814	14.7439	14.3736	3.92144	15.0219	-1.70289
ENSG00000113742.14	2.39743e-05	0.00011823	26.8146	29.4234	30.8915	28.09	11.4246	9.56917	20.1639	11.8936	28.8049	13.2628	1.06329
ENSG00000243207.6	2.43068e-05	0.000119663	0.968383	1.54889	1.43427	0.87479	6.91792	5.07388	6.31382	4.23025	1.20658	5.63397	-1.58806
ENSG00000198771.11	2.43611e-05	0.000119733	5.77683	7.10734	6.25886	7.36666	13.569	20.4514	11.3437	17.0255	6.62742	15.5974	-1.12169
ENSG00000139645.11	2.4531e-05	0.000120329	2.43179	2.4485	3.10202	3.57368	4.90265	5.51327	5.63396	11.6032	2.889	6.91327	-1.02488
ENSG00000169946.14	2.46545e-05	0.000120816	8.54032	6.5204	6.14776	6.40582	1.94171	1.26413	1.85835	1.71568	6.90358	1.69497	1.55224
ENSG00000274287.4	2.50635e-05	0.000122458	3.03629	2.49965	2.48244	2.46244	8.33546	9.06003	9.52599	9.00398	2.6202	8.98137	-1.46317
ENSG00000244405.8	2.55627e-05	0.000124516	0.278888	0.782677	0.529406	0.397395	2.34612	1.86884	1.86084	1.98102	0.497091	2.0142	-1.00962
ENSG00000158747.15	2.58076e-05	0.000125599	10.7349	9.65446	8.12202	9.6632	62.9324	76.0751	51.7089	26.4518	9.54365	54.292	-2.3907
ENSG00000115275.15	2.61158e-05	0.000126851	9.1033	10.4467	9.79043	8.89527	25.6022	26.2158	25.5298	26.323	9.55892	25.9177	-1.35009
ENSG00000284841.1	2.65847e-05	0.000128918	6.57334	7.08408	7.72502	7.83164	3.39723	2.59456	3.03695	2.84472	7.30352	2.96836	1.06518
ENSG00000276045.3	2.71931e-05	0.000131569	2.84195	3.34823	2.91191	3.8151	8.70322	8.46006	6.63787	7.28524	3.2293	7.7716	-1.05242
ENSG00000172725.14	2.77469e-05	0.000133987	9.52618	8.76301	10.0194	8.14378	23.7505	23.1877	17.4204	19.2014	9.11309	20.89	-1.11405
ENSG00000231945.8	2.80575e-05	0.000135181	11.4087	13.7021	10.0132	13.0044	28.7099	32.94	32.7154	47.7812	12.0321	35.5366	-1.48727
ENSG00000188536.13	2.82012e-05	0.000135785	7663.74	7683.67	7605.38	7691.2	4209.4	2614.23	5386.61	1824.05	7660.99	3508.57	1.12642
ENSG00000076944.17	2.82804e-05	0.000136116	12.0329	13.6443	15.7869	13.531	39.4601	39.8983	32.7403	32.0321	13.7488	36.0327	-1.3282
ENSG00000107819.14	2.90303e-05	0.000139192	1.36875	1.2375	1.16401	1.32389	2.96132	4.05699	2.88549	6.18914	1.27354	4.02324	-1.14368
ENSG00000117298.16	2.90474e-05	0.000139229	3.58588	3.66502	5.18564	3.63644	10.6516	11.5236	10.4348	11.1858	4.01824	10.9489	-1.25163
ENSG00000020633.19	2.9449e-05	0.000140837	0.655091	0.24094	0.272782	0.309124	2.05498	2.93807	1.45111	3.24185	0.369484	2.4215	-1.321
ENSG00000118515.12	2.94707e-05	0.000140844	41.135	38.4491	46.2952	37.8027	16.697	14.5149	22.6501	9.97508	40.9205	15.9593	1.30558
ENSG00000117523.18	2.97109e-05	0.000141862	11.7347	14.7971	13.7334	11.3774	19.363	24.2587	26.441	53.1936	12.9107	30.8141	-1.19347
ENSG00000132405.19	2.9995e-05	0.00014299	17.5577	18.398	18.3169	18.404	44.5152	46.5479	37.7328	44.8845	18.1692	43.4201	-1.21242
ENSG00000126522.17	3.02819e-05	0.000144081	14.4374	13.1695	14.1152	14.0895	29.203	31.4525	26.3265	30.1228	13.9529	29.2762	-1.01776
ENSG00000198369.10	3.06742e-05	0.000145808	3.24707	2.49109	2.35502	2.72428	5.63703	5.68267	7.04321	10.5077	2.70436	7.21765	-1.1495
ENSG00000162522.11	3.12522e-05	0.000148177	2.94383	3.42005	2.06883	2.79455	9.20821	8.96481	7.46554	17.6333	2.80682	10.818	-1.63433
ENSG00000169682.18	3.13045e-05	0.000148331	11.5601	10.4548	10.2926	10.7876	26.471	27.8582	25.9816	28.0771	10.7738	27.097	-1.25484
ENSG00000110079.19	3.1473e-05	0.000148939	22.18	21.1061	21.8169	20.4722	3.6186	3.82396	4.68938	9.0658	21.3938	5.29944	1.82981
ENSG00000276043.5	3.16502e-05	0.000149541	18.3044	16.7744	18.2797	18.1698	35.5707	37.4414	36.796	38.4071	17.8821	37.0538	-1.01102
ENSG00000121236.21	3.21616e-05	0.000151764	1.22864	1.84665	1.12489	1.62367	6.84793	9.4187	4.90594	5.29561	1.45596	6.61704	-1.63294
ENSG00000157557.13	3.2377e-05	0.000152636	7.92389	7.31795	9.11854	8.85769	28.1635	26.7275	22.1576	20.8547	8.30452	24.4758	-1.45313
ENSG00000142208.18	3.27422e-05	0.000154017	16.6401	17.6389	17.3813	16.7514	35.7513	38.9887	34.0328	36.1968	17.1029	36.2424	-1.04073
ENSG00000136379.12	3.3108e-05	0.000155443	0.409365	0.136119	0	0.0575903	2.71836	4.64497	3.1252	1.00857	0.150769	2.87428	-1.75133
ENSG00000121310.17	3.35119e-05	0.000157157	2.04837	2.39641	2.20634	1.73448	5.43658	7.30604	7.64067	7.09135	2.0964	6.86866	-1.34553
ENSG00000266932.1	3.42624e-05	0.000159855	6.49602	6.06302	6.18523	5.90712	2.12619	2.73326	3.09162	2.10641	6.16284	2.51437	1.02727
ENSG00000014164.7	3.46045e-05	0.0001613	0.639735	0.48472	1.19377	1.10387	3.13978	2.85116	3.43582	2.6231	0.855523	3.01247	-1.11266
ENSG00000065833.9	3.55944e-05	0.000164832	2.80195	3.01315	3.15551	3.03004	6.57236	8.45741	5.68735	10.3655	3.00016	7.77065	-1.13263
ENSG00000180370.10	3.56792e-05	0.000164986	8.62375	6.41683	7.02943	5.41317	14.9046	18.5879	16.0501	30.2836	6.8708	19.9566	-1.41282
ENSG00000259316.12	3.57282e-05	0.000165041	233.71	215.111	234.235	230.448	136.055	96.6002	131.049	72.8845	228.376	109.147	1.05828
ENSG00000121716.21	3.62364e-05	0.000167026	4.85082	5.3089	5.26796	4.53629	10.0216	11.1331	12.4391	10.8754	4.991	11.1173	-1.0162
ENSG00000103932.12	3.64146e-05	0.000167744	3.40002	3.56755	3.07114	3.09923	7.48644	8.64772	8.31943	11.8039	3.28449	9.06436	-1.23206
ENSG00000134215.16	3.70144e-05	0.000169851	0.679779	0.207633	0.507859	0.514528	2.34372	3.00806	1.97014	3.30912	0.47745	2.65776	-1.30785
ENSG00000159399.10	3.80599e-05	0.000173446	3.42239	3.6033	2.98418	3.50697	7.99462	12.2531	7.81782	12.9449	3.37921	10.2526	-1.36152
ENSG00000213563.7	3.83186e-05	0.000174359	5.81166	5.86161	5.41616	5.39782	19.8181	12.2106	16.7237	8.07582	5.62181	14.2071	-1.19944
ENSG00000143674.11	3.83988e-05	0.000174626	1.90518	1.92132	2.19193	2.24347	4.97411	6.2421	4.0544	5.52059	2.06548	5.1978	-1.01565
ENSG00000110090.13	3.84711e-05	0.000174839	17.971	16.9598	17.1731	18.8977	37.1858	46.6971	29.9817	52.7174	17.7504	41.6455	-1.18548
ENSG00000173039.20	3.9491e-05	0.000178656	4.99042	7.26548	6.27845	6.53876	12.4526	13.3192	15.7829	14.9852	6.26828	14.135	-1.0582
ENSG00000026297.17	4.04499e-05	0.000181945	1.31954	0.734481	1.25833	0.889252	5.9767	9.6616	4.61199	3.25991	1.0504	5.87755	-1.74599
ENSG00000133195.12	4.10259e-05	0.000184091	4.80975	3.85748	7.15756	6.17698	13.1243	18.2893	9.91859	17.393	5.50044	14.6813	-1.27044
ENSG00000168758.11	4.15606e-05	0.000186266	4.56856	4.11652	4.99048	5.28948	13.1747	15.1756	13.5534	14.5399	4.74126	14.1109	-1.39615
ENSG00000187475.6	4.24109e-05	0.000189849	6.73909	5.79408	6.13678	6.88044	0.463395	1.28372	0.351245	0.839472	6.3876	0.734457	2.09062
ENSG00000185485.14	4.27167e-05	0.000191161	6.17165	6.23606	7.11891	5.91076	14.5782	14.5827	14.9789	14.3083	6.35935	14.612	-1.08501
ENSG00000139112.11	4.3124e-05	0.000192636	5.50203	6.26957	7.10221	5.39402	2.40111	1.46597	2.59993	2.17553	6.06696	2.16063	1.16087
ENSG00000102024.19	4.41822e-05	0.000196773	1.04208	0.599872	0.488475	1.09256	9.49502	10.6648	12.2708	19.6092	0.805748	13.01	-2.95579
ENSG00000177469.13	4.47699e-05	0.000199093	4.86516	4.005	4.77624	4.19633	11.5629	21.2651	10.5026	18.6246	4.46068	15.4888	-1.59433
ENSG00000118900.15	4.53252e-05	0.000201262	7.84473	7.23278	6.93338	8.52695	21.4182	20.4766	22.1083	22.6384	7.63446	21.6604	-1.392
ENSG00000138074.15	4.58342e-05	0.000203215	16.5609	19.879	17.8816	18.2621	33.1261	37.3786	33.0817	56.5589	18.1459	40.0363	-1.09987
ENSG00000171603.18	4.59718e-05	0.000203527	0.196377	0.327938	0.263879	0.458192	2.43317	3.24226	3.09102	2.53713	0.311596	2.8259	-1.54447
ENSG00000175221.16	4.60343e-05	0.000203683	11.4845	11.5058	12.7763	12.1154	29.6061	25.0685	28.297	25.6452	11.9705	27.1542	-1.11812
ENSG00000183889.12	4.64479e-05	0.000205147	10.512	12.1218	4.46849	12.7562	22.9031	17.7772	28.1933	18.3742	9.96462	21.8119	-1.05693
ENSG00000100365.16	4.66487e-05	0.000205851	0.646157	0.0828703	1.09133	1.03301	16.9443	22.4737	7.60965	12.345	0.713343	14.8432	-3.20897
ENSG00000185359.14	4.77735e-05	0.000210192	36.5847	32.889	36.4999	28.161	70.6466	66.6342	84.5176	76.1642	33.5337	74.4907	-1.1283
ENSG00000138180.16	4.84656e-05	0.000212672	2.68036	2.59943	2.22507	3.3884	7.23472	11.6396	5.41857	8.98044	2.72331	8.31834	-1.32349
ENSG00000148840.11	4.86383e-05	0.000213116	5.07789	5.60349	5.15177	5.14585	13.7476	14.4888	15.1509	20.9784	5.24475	16.0914	-1.45256
ENSG00000077549.19	4.94733e-05	0.000216393	26.4365	28.2588	26.8334	23.5887	70.1698	74.6211	60.4991	55.216	26.2793	65.1265	-1.27742
ENSG00000168710.18	4.99561e-05	0.000218248	7.82513	8.24348	8.3404	9.34359	25.168	30.1385	21.4155	24.6501	8.43815	25.3431	-1.48085
ENSG00000075702.19	5.08706e-05	0.000221659	8.50047	10.3058	8.85129	9.51018	22.0266	20.1241	24.4572	22.3839	9.29192	22.2479	-1.17559
ENSG00000171246.7	5.19939e-05	0.000225993	0.130305	0.0237029	0.120958	0.0854913	2.10507	1.63979	2.82065	1.06703	0.0901144	1.90813	-1.41561
ENSG00000101236.17	5.21295e-05	0.00022635	1.11924	0.929284	0.887867	1.07111	4.23758	5.25184	2.74021	3.77159	1.00188	4.0003	-1.32066
ENSG00000067141.17	5.37958e-05	0.000232569	0.422428	0.591436	0.570178	0.840338	3.68688	3.88797	2.1981	2.9674	0.606095	3.18509	-1.3817
ENSG00000042493.16	5.43621e-05	0.000234805	5.35171	5.3672	4.84123	5.61127	15.0226	29.5672	12.6799	24.108	5.29285	20.3445	-1.76207
ENSG00000166046.11	5.4892e-05	0.00023658	7.03652	5.15967	9.33098	7.34667	2.25876	2.57875	3.19553	1.88574	7.21846	2.4797	1.23991
ENSG00000213160.10	5.521e-05	0.000237511	2.14599	2.24389	2.96547	3.79257	0.426055	0.837685	0.76298	1.15937	2.78698	0.796524	1.07584
ENSG00000139668.9	5.61774e-05	0.000241116	1.25418	1.77195	1.08772	1.61079	4.09902	4.44617	2.2969	5.33381	1.43116	4.04398	-1.05292
ENSG00000012211.13	5.83922e-05	0.000248856	1.87615	1.04128	1.12291	1.20328	3.83497	3.89815	3.67881	3.84844	1.31091	3.81509	-1.0591
ENSG00000204560.10	5.86514e-05	0.000249507	8.43652	10.4556	9.71261	11.8016	26.1458	25.0774	18.3504	22.2412	10.1016	22.9537	-1.10948
ENSG00000018280.17	5.92223e-05	0.000251685	2.30117	2.29282	2.1268	2.51456	6.42247	6.81784	5.53514	4.87125	2.30884	5.91168	-1.06271
ENSG00000140948.13	5.95398e-05	0.000252826	0.359515	0.625209	0.472873	0.365797	1.9024	1.82121	2.14574	2.71632	0.455848	2.14642	-1.11185
ENSG00000152127.9	6.03401e-05	0.000255596	2.61329	1.9444	2.17699	2.28212	5.64463	5.55139	5.22247	6.70105	2.2542	5.77989	-1.05896
ENSG00000130755.13	6.07342e-05	0.000257193	5.17206	3.45086	3.34426	4.03085	24.9109	47.8074	21.6325	13.932	3.99951	27.0707	-2.48921
ENSG00000169442.9	6.08515e-05	0.000257616	1.23454	1.43041	1.25123	2.89596	11.1334	16.7793	14.3378	14.9645	1.70303	14.3037	-2.50123
ENSG00000225164.9	6.1437e-05	0.0002598	1.15772	2.14705	1.42375	3.32941	5.7222	9.52028	5.55031	15.4111	2.01448	9.05098	-1.73735
ENSG00000081237.20	6.14593e-05	0.00025982	1.4157	1.60455	1.12579	1.73869	3.89182	5.9517	3.58384	4.37325	1.47119	4.45015	-1.14109
ENSG00000285794.1	6.16807e-05	0.000260535	47.017	45.5022	48.5334	42.5979	18.366	16.7172	17.1699	19.1525	45.9126	17.8514	1.31531
ENSG00000147010.18	6.28689e-05	0.000264952	1.72583	1.24995	1.96123	2.33047	5.41103	7.6943	3.67068	9.85914	1.81687	6.65879	-1.44302
ENSG00000067955.15	6.29842e-05	0.000265289	2.69909	1.66348	2.83137	2.76112	15.7309	22.0483	14.4978	23.3478	2.48877	18.9062	-2.51243
ENSG00000168502.18	6.37897e-05	0.000268075	0.496635	0.76354	0.158227	1.0322	5.0326	5.46967	4.35663	0.471605	0.61265	3.83263	-1.58337
ENSG00000182307.14	6.38471e-05	0.000268241	18.1371	17.8466	15.8931	17.2518	43.7746	39.8686	36.4024	29.7934	17.2821	37.4597	-1.07291
ENSG00000099860.9	6.48827e-05	0.000271978	32.318	30.925	31.1017	33.7617	4.93374	2.20748	9.59805	2.14726	32.0266	4.72164	2.52913
ENSG00000110651.12	6.53688e-05	0.000273571	13.1979	11.9498	10.6445	11.542	29.4488	27.3459	27.7143	30.7094	11.8336	28.8046	-1.21561
ENSG00000124508.17	6.5422e-05	0.0002737	0.154578	0.410793	0.256772	0.910467	2.04178	3.13123	2.00281	2.28687	0.433152	2.36567	-1.2317
ENSG00000206177.7	6.62475e-05	0.00027661	501.765	511.956	498.082	510.328	189.684	108.872	187.454	78.7796	505.533	141.197	1.83276
ENSG00000153179.13	6.65069e-05	0.000277537	1.01819	0.556351	1.03001	0.567811	2.94129	4.51972	1.55375	4.51535	0.79309	3.38253	-1.28932
ENSG00000198786.2	6.78063e-05	0.000281855	89.3984	88.4628	87.4842	84.2478	28.7679	27.4014	33.1611	55.2748	87.3983	36.1513	1.25061
ENSG00000230034.8	6.85751e-05	0.000284746	0.0861323	0.300742	0.0317358	0.0196927	3.99238	7.66402	1.17547	3.30709	0.109576	4.03474	-2.18191
ENSG00000068724.17	6.90646e-05	0.000286686	1.51007	1.37723	1.35904	2.23659	4.73615	5.85008	4.39983	4.81541	1.62073	4.95037	-1.18301
ENSG00000173868.12	6.99658e-05	0.0002897	25.884	32.0593	27.3702	25.8478	11.6065	8.01532	16.1854	5.32767	27.7903	10.2837	1.35134
ENSG00000124942.14	7.00162e-05	0.00028982	3.97271	3.61343	3.76905	2.8766	9.36786	25.2183	10.83	34.8908	3.55795	20.0768	-2.2092
ENSG00000278032.2	7.088e-05	0.000292348	9.73052	6.07451	6.86096	4.68231	44.9256	48.337	34.6227	47.6651	6.83708	43.8876	-2.51793
ENSG00000168404.13	7.22905e-05	0.000297179	1.78102	1.70833	1.05514	1.69674	5.55298	6.52838	4.5544	4.80229	1.56031	5.35951	-1.3126
ENSG00000219481.11	7.2448e-05	0.000297662	1.52265	1.33016	1.71882	1.42552	3.94605	3.76372	3.61516	6.36917	1.49929	4.42352	-1.11771
ENSG00000101187.16	7.24968e-05	0.00029778	1.33991	1.53823	1.63304	1.22709	6.95308	8.81615	7.26248	9.30189	1.43457	8.0834	-1.89957
ENSG00000070413.20	7.50165e-05	0.000306441	4.70842	6.15225	4.43705	5.01153	13.1045	12.5214	10.1834	12.5491	5.07731	12.0896	-1.10692
ENSG00000168785.8	7.80455e-05	0.000317769	9.19818	10.9708	9.48769	9.74253	1.70133	0.639739	4.08464	0.859167	9.8498	1.82122	1.94328
ENSG00000106683.15	7.91851e-05	0.000321629	1.92809	1.54989	2.2336	1.85639	6.25572	6.22987	4.49096	9.0133	1.89199	6.49746	-1.37434
ENSG00000104853.16	7.96564e-05	0.000323062	12.7935	12.8557	11.296	12.7288	33.717	36.5491	35.5995	38.5742	12.4185	36.11	-1.46758
ENSG00000198092.6	7.96706e-05	0.000323062	3.46072	4.5409	3.6004	4.06733	0.470566	0.325002	1.42758	0.428101	3.91733	0.662812	1.56425
ENSG00000282522.1	7.98824e-05	0.000323832	1.50587	1.69704	1.82574	2.04038	5.4485	5.41109	7.76351	4.04689	1.76726	5.6675	-1.26869
ENSG00000171634.19	8.23709e-05	0.000332383	7.64437	8.84499	9.83939	9.3691	14.0816	14.3129	17.3264	32.7633	8.92446	19.621	-1.05506
ENSG00000159388.6	8.26536e-05	0.000333434	35.9461	35.1797	34.276	33.9151	8.44162	5.67272	14.4279	6.61286	34.8292	8.78877	1.87194
ENSG00000172183.16	8.27048e-05	0.00033355	15.2744	12.5929	14.6072	9.98228	4.25189	2.4478	3.28747	3.83824	13.1142	3.45635	1.66321
ENSG00000034510.6	8.33968e-05	0.000336	516.406	487.307	511.3	527.662	1081.71	1256.32	765.479	1141.98	510.669	1061.37	-1.05401
ENSG00000135966.13	8.36197e-05	0.000336693	6.33358	6.19643	6.8171	6.04278	18.224	17.888	14.9747	25.1212	6.34747	19.052	-1.44843
ENSG00000127533.4	8.43564e-05	0.000339384	1.04247	1.02773	0.672935	0.919115	2.61665	3.86642	2.31384	5.74987	0.915563	3.63669	-1.27533
ENSG00000126012.13	8.51704e-05	0.000342382	9.93867	12.1829	13.2015	10.9643	25.8159	26.7547	22.2462	26.4995	11.5718	25.3291	-1.06646
ENSG00000117036.12	8.5218e-05	0.000342481	4.38633	4.99814	4.31843	4.12224	11.1513	13.2779	10.814	7.54458	4.45629	10.6969	-1.10014
ENSG00000151474.23	8.70708e-05	0.000348704	5.67493	5.52995	7.2688	4.84644	2.17905	1.82293	2.68253	2.93693	5.83003	2.40536	1.00409
ENSG00000156206.14	8.73169e-05	0.000349372	0.240897	0	0	0	1.24225	1.46601	1.58074	0.714027	0.0602244	1.25076	-1.08604
ENSG00000159176.14	8.94443e-05	0.000356295	15.4702	14.3064	14.2553	15.1572	41.952	43.9388	30.0521	28.1233	14.7973	36.0165	-1.2285
ENSG00000071575.12	9.14585e-05	0.000362863	2.51451	3.06998	3.22193	4.7363	11.0261	11.4993	9.17018	7.5407	3.38568	9.80907	-1.30137
ENSG00000082212.13	9.31358e-05	0.000368635	23.5887	24.6723	22.2264	23.8033	48.949	54.6618	35.8156	57.91	23.5727	49.3341	-1.03448
ENSG00000179981.11	9.57219e-05	0.000377867	1.28628	0.749205	1.13052	0.733973	5.27924	5.86998	4.20583	4.07112	0.974995	4.85654	-1.5682
ENSG00000116198.14	9.69945e-05	0.000381778	4.52859	3.67085	4.12044	4.31675	8.88398	8.15726	12.4973	8.45356	4.15916	9.49801	-1.02491
ENSG00000104365.16	9.71373e-05	0.000382239	10.674	7.88197	10.9707	10.2289	24.151	22.9182	22.9954	21.9796	9.9389	23.0111	-1.13423
ENSG00000186815.13	9.95506e-05	0.000390601	2.28705	1.8038	2.27795	1.53909	4.30306	6.50028	4.65461	7.37659	1.97697	5.70864	-1.17217
ENSG00000110104.13	0.000101032	0.000395582	9.41665	10.2448	9.11885	10.4923	18.4238	20.1041	18.914	30.6112	9.81815	22.0133	-1.08901
ENSG00000186918.14	0.000102367	0.00040007	5.89678	5.13191	5.33218	5.77036	14.414	13.1706	10.861	10.6385	5.53281	12.271	-1.02251
ENSG00000103257.9	0.000103878	0.000405763	9.89783	11.6807	10.8391	10.7913	23.7291	21.4588	38.1666	37.5753	10.8022	30.2325	-1.40399
ENSG00000124134.9	0.000104279	0.000407024	1.80278	2.04378	1.89626	2.05428	5.93304	5.84741	4.94072	6.52747	1.94927	5.81216	-1.20775
ENSG00000174306.22	0.000106561	0.000413752	3.7042	5.59336	4.92551	4.59113	12.8634	11.7036	13.8027	12.1009	4.70355	12.6176	-1.25554
ENSG00000288243.1	0.000107615	0.000417192	1.76394	1.03488	0.990585	0.964639	4.24107	7.59342	2.96273	8.6999	1.18851	5.87428	-1.65126
ENSG00000184584.13	0.000107615	0.000417192	1.76394	1.03488	0.990585	0.964639	4.24107	7.59342	2.96273	8.6999	1.18851	5.87428	-1.65126
ENSG00000090006.18	0.000107664	0.000417273	5.50034	4.77882	5.39246	4.63282	14.1436	17.8422	12.9091	12.0147	5.07611	14.2274	-1.32545
ENSG00000182095.15	0.000108776	0.000420487	2.3702	2.06412	2.50237	3.23899	10.214	12.2968	12.2528	12.3367	2.54392	11.7751	-1.84991
ENSG00000135046.14	0.00010975	0.000423483	0.498775	0.485745	0.257666	0.4241	2.7676	7.76551	2.58055	7.30233	0.416571	5.10399	-2.10735
ENSG00000199480.1	0.000110814	0.000427145	1183.73	1110.99	1322.78	1231.19	246.051	63.3478	172.479	273.403	1212.18	188.82	2.67608
ENSG00000100139.14	0.000113375	0.000435553	1.0162	0.892724	1.05208	0.470938	2.62433	2.90295	2.846	2.97989	0.857983	2.83829	-1.04673
ENSG00000138162.19	0.000114379	0.000438845	1.65133	2.32015	1.77051	2.15695	5.81138	7.05111	5.51184	7.90065	1.97473	6.56875	-1.34729
ENSG00000005961.19	0.000115019	0.000440622	0.798915	1.80778	0.863082	1.65153	6.75219	15.8704	3.49158	12.282	1.28033	9.59902	-2.21662
ENSG00000173011.12	0.000115855	0.000443253	2.88621	2.54343	2.48699	2.41364	6.55612	6.44073	7.793	4.83126	2.58257	6.40528	-1.04756
ENSG00000125484.12	0.000116675	0.000445889	5.59627	5.63406	5.26839	5.29414	10.0318	11.0554	9.64055	18.1	5.44821	12.2069	-1.03432
ENSG00000276935.4	0.000116693	0.000445889	0.55557	8.10411e-06	1.17163	0.4555	2.46962	5.99527	4.15149	5.90332	0.545677	4.62993	-1.86488
ENSG00000145901.16	0.000121959	0.000463041	8.73697	9.67991	9.8573	10.278	26.9823	29.5187	25.7257	28.7969	9.63805	27.7559	-1.43462
ENSG00000164237.9	0.000125415	0.000474109	10.0608	13.3078	10.2031	10.2093	26.4291	27.0779	21.9537	22.4367	10.9453	24.4744	-1.09261
ENSG00000109062.12	0.000125696	0.000474809	6.8854	6.69544	5.57869	7.06145	14.8732	15.6326	13.6754	14.0519	6.55525	14.5583	-1.04213
ENSG00000197208.6	0.000126383	0.000476921	8.40048	7.79876	9.44416	7.43512	2.69653	2.22025	4.32016	2.22036	8.26963	2.86433	1.26229
ENSG00000117643.15	0.000127101	0.000479151	0.0969341	0.141262	0.310537	0.246066	3.16363	5.12209	0.922584	0.694388	0.1987	2.47567	-1.53582
ENSG00000184916.9	0.000130346	0.000490384	6.87783	5.12111	5.24624	5.64451	9.88262	9.79208	10.4549	23.9035	5.72242	13.5083	-1.10982
ENSG00000129993.15	0.000132077	0.000495896	2.39244	1.65452	1.892	1.22545	4.92682	8.06976	4.29625	5.1381	1.7911	5.60773	-1.24332
ENSG00000273673.2	0.000132379	0.000496778	3121.54	3338.82	3226.03	3109.57	1034.71	1288.55	851.589	1975.76	3198.99	1287.65	1.3122
ENSG00000266714.10	0.000134351	0.000502789	1.43522	2.54824	1.31345	1.59774	3.77772	7.71371	3.43019	3.11641	1.72366	4.50951	-1.01637
ENSG00000179846.11	0.000134439	0.000502991	3.42416	3.27671	3.15738	2.97197	7.31247	6.89905	6.50851	10.0832	3.20755	7.70082	-1.04817
ENSG00000082512.15	0.000135148	0.000505136	1.38327	1.22891	1.25643	1.15007	6.00716	7.87734	4.08362	6.59312	1.25467	6.14031	-1.66307
ENSG00000213347.11	0.000138592	0.000515549	15.6846	14.8564	16.9074	13.5483	8.10298	6.49114	8.93608	4.90351	15.2492	7.10843	1.00287
ENSG00000127527.14	0.000140724	0.000522569	6.08713	6.60654	7.48748	7.46836	19.0905	18.4382	16.4364	15.3211	6.91238	17.3215	-1.21136
ENSG00000237703.8	0.000140937	0.000522837	1.72912	2.57066	1.94387	1.9471	0.538049	0.107529	0.437163	0.388741	2.04769	0.36787	1.15578
ENSG00000227472.8	0.000140937	0.000522837	1.72912	2.57066	1.94387	1.9471	0.538049	0.107529	0.437163	0.388741	2.04769	0.36787	1.15578
ENSG00000235025.8	0.000140937	0.000522837	1.72912	2.57066	1.94387	1.9471	0.538049	0.107529	0.437163	0.388741	2.04769	0.36787	1.15578
ENSG00000099331.14	0.00014145	0.00052448	4.91513	5.87406	4.92396	5.6411	13.2899	13.179	16.3336	16.7189	5.33856	14.8803	-1.32501
ENSG00000106348.18	0.000142162	0.000526729	9.95757	10.2305	10.5738	11.9836	33.6481	39.3555	27.9495	47.1431	10.6864	37.0241	-1.70208
ENSG00000154217.16	0.000142307	0.000527132	1.98602	1.41555	2.74071	1.96407	4.55267	5.17304	5.06781	6.17663	2.02659	5.24254	-1.04444
ENSG00000182162.11	0.000143572	0.000531259	1.96793	2.30903	1.92816	1.75811	9.93212	9.44424	3.85973	10.2775	1.99081	8.3784	-1.64881
ENSG00000152102.18	0.000148949	0.000547383	6.77556	6.36025	6.47606	6.09196	15.2458	17.7409	14.0138	22.6524	6.42596	17.4132	-1.31009
ENSG00000120889.13	0.000149033	0.000547422	3.38069	3.78738	3.25715	4.24765	8.39069	9.43912	5.89865	12.889	3.66822	9.15437	-1.12116
ENSG00000213923.13	0.000149608	0.000548857	10.0781	11.1813	8.54616	9.65737	25.3495	25.1491	20.5335	28.9811	9.86573	25.0033	-1.25891
ENSG00000165025.15	0.000149897	0.000549512	3.70363	4.29123	2.83044	3.17765	12.0704	13.6248	9.61748	10.251	3.50073	11.3909	-1.46105
ENSG00000171604.12	0.000150975	0.000552647	10.6138	8.89165	11.6456	8.96969	19.1852	31.6978	14.1784	26.0385	10.0302	22.775	-1.10799
ENSG00000140931.20	0.000151126	0.000553063	0.315851	0.512485	0.467122	0.240555	1.31031	3.28163	1.79527	4.30719	0.384003	2.6736	-1.40835
ENSG00000171497.5	0.000151362	0.000553793	29.9074	29.0386	29.1178	30.4866	61.0043	64.4756	49.5385	74.9334	29.6376	62.488	-1.05118
ENSG00000135677.11	0.000151963	0.000555582	9.74963	10.0691	10.6297	9.82686	22.3107	24.0119	19.8302	19.1061	10.0688	21.3147	-1.01149
ENSG00000104689.10	0.00015347	0.000559855	8.59809	10.018	7.67583	9.37038	16.7732	16.9394	17.0814	26.5012	8.91557	19.3238	-1.0354
ENSG00000130222.11	0.000160355	0.000580991	3.10982	2.38534	4.1683	2.494	0.310205	0.351125	1.26744	0.261543	3.03937	0.547578	1.38412
ENSG00000288516.1	0.000164569	0.000594236	1.38734	0.987775	1.69674	1.1683	5.95133	4.19785	4.89639	9.78435	1.31004	6.20748	-1.64158
ENSG00000186866.17	0.000166805	0.000600562	1.91517	2.39278	3.72296	3.7572	7.88952	9.34386	6.67003	9.26979	2.94703	8.2933	-1.23542
ENSG00000167930.17	0.000168992	0.000607177	5.21407	5.04276	6.47374	5.17531	14.12	12.6727	12.7792	15.1163	5.47647	13.6721	-1.17979
ENSG00000237004.4	0.000169542	0.000608798	2.69595	4.23965	3.3224	4.31635	11.3626	9.51652	12.2309	8.17964	3.64359	10.3224	-1.28587
ENSG00000196730.13	0.000170701	0.000612664	2.80921	3.11006	2.16715	3.73434	13.397	15.5805	14.5355	19.78	2.95519	15.8233	-2.08864
ENSG00000185201.18	0.000173658	0.00062178	3.32231	2.85933	3.72594	3.85857	16.2827	21.6608	9.89998	16.9854	3.44154	16.2072	-1.95388
ENSG00000182732.18	0.000174224	0.000623659	4.41848	4.5297	4.53217	4.40496	1.17104	1.03027	1.30773	0.536114	4.47133	1.01129	1.44377
ENSG00000143891.17	0.000178337	0.000636852	6.14807	4.05378	4.06407	6.07716	16.1563	16.318	10.9621	12.4357	5.08577	13.968	-1.29837
ENSG00000019549.13	0.000179681	0.000640575	0.408032	0.809664	0.233025	0.818656	2.32459	3.30211	2.34057	2.21701	0.567344	2.54607	-1.1779
ENSG00000176393.11	0.000180379	0.000642756	1.65462	2.08703	1.19857	1.58547	9.70366	10.3308	7.28926	8.54597	1.63142	8.96742	-1.92138
ENSG00000169957.10	0.000185022	0.000655539	9.72356	8.16042	7.95187	7.95202	23.5	26.1305	18.3841	17.1019	8.44697	21.2791	-1.23777
ENSG00000127863.16	0.000187728	0.000664023	4.50908	4.07537	4.66846	4.1847	14.5309	13.5321	7.83742	7.85611	4.3594	10.9391	-1.15555
ENSG00000188883.5	0.000196724	0.00069231	4.67998	4.41922	4.70162	5.29639	13.4125	12.6756	7.23825	13.165	4.7743	11.6228	-1.12832
ENSG00000170271.11	0.000198529	0.000697918	22.8943	22.1715	20.8311	21.6611	6.93616	3.55503	16.9896	5.12362	21.8895	8.15111	1.32267
ENSG00000172716.17	0.000198607	0.000698025	0	0	0.315293	0.0140959	2.254	2.11477	1.99333	0.0354472	0.0823473	1.59939	-1.26401
ENSG00000267023.5	0.000204981	0.000716208	0.0531401	0.0351084	0.0537462	0	2.62058	2.98367	1.69026	1.18581	0.0354987	2.12008	-1.59126
ENSG00000077984.6	0.000206791	0.000721328	0.0865959	0.17177	0.0876061	0	3.15781	12.1983	0.989404	11.3838	0.086493	6.93233	-2.86807
ENSG00000108405.4	0.00020772	0.000723909	0.865522	0.860028	0.59857	0.714628	2.69834	3.64205	2.83599	3.3626	0.759687	3.13475	-1.23248
ENSG00000144891.19	0.000208181	0.000725009	3.46229	3.05804	3.14023	1.80118	0.672225	0.350808	0.613846	0.868112	2.86543	0.626248	1.24908
ENSG00000160973.8	0.000210825	0.000732988	3.15726	2.37082	2.40203	2.31709	0.526943	0.419992	0.265799	0.684113	2.5618	0.474212	1.27266
ENSG00000185404.17	0.000211924	0.000735808	0.0875208	0.124377	0.18135	0.242643	2.35891	3.28518	2.79955	0.291512	0.158973	2.18379	-1.4579
ENSG00000139626.16	0.000217738	0.00075249	1.58998	0.68165	0.975503	1.23731	9.81864	11.0063	6.66813	3.75235	1.12111	7.81135	-2.05454
ENSG00000109099.16	0.000224705	0.000773437	2.61379	2.44108	3.07047	2.90395	15.789	22.7684	12.1555	10.572	2.75733	15.3212	-2.11897
ENSG00000139629.16	0.000227544	0.000781664	4.78475	4.6963	5.48592	5.06009	13.272	14.5148	11.2587	12.4729	5.00676	12.8796	-1.2083
ENSG00000117139.18	0.000232105	0.000795317	10.1888	8.35708	10.1658	10.8637	20.2781	23.2572	20.1532	21.6065	9.89383	21.3237	-1.03507
ENSG00000197461.13	0.000232245	0.000795569	6.00634	5.18813	5.329	5.51254	0.290942	0.301844	0.304174	2.01106	5.509	0.727005	1.91416
ENSG00000085871.9	0.000237733	0.00081143	37.5322	38.4009	40.0033	33.7358	102.508	100.909	77.2748	63.3761	37.418	86.017	-1.17951
ENSG00000104490.18	0.000238819	0.000814762	5.04027	5.31786	4.61862	5.48536	0.561135	0.672044	0.522671	2.17204	5.11553	0.981971	1.62554
ENSG00000172889.16	0.000247997	0.000840304	11.4143	10.6295	8.88668	11.6512	52.2913	61.5918	32.0135	14.1514	10.6454	40.012	-1.81628
ENSG00000275342.5	0.000248116	0.00084045	0.202151	0.16026	0.286235	0.243327	3.46284	3.042	2.89728	2.87963	0.222993	3.07044	-1.73477
ENSG00000119574.13	0.000256874	0.000867225	2.1058	2.17259	2.09278	1.68394	5.48062	5.69325	6.10063	5.20332	2.01378	5.61945	-1.13514
ENSG00000164362.21	0.000264081	0.000888941	1.722	2.16974	1.78084	2.01524	4.33913	5.54969	5.79321	10.4179	1.92196	6.52498	-1.36475
ENSG00000157470.12	0.000269199	0.000903718	0.806924	0.779046	1.32005	0.698842	4.33257	4.06076	2.7993	1.76459	0.901216	3.2393	-1.1569
ENSG00000109320.13	0.000270783	0.000908627	6.10267	4.88261	4.75199	5.0403	16.7334	19.3985	15.2461	17.4212	5.19439	17.1998	-1.55489
ENSG00000201185.1	0.000274465	0.000919533	1081.47	1087.37	1069.18	1130.65	130.564	72.1913	141.268	450.092	1092.17	198.529	2.45384
ENSG00000130303.14	0.000274548	0.000919602	31.1097	26.8348	27.2112	27.7954	53.9062	71.9785	43.2179	61.0839	28.2378	57.5466	-1.00175
ENSG00000141968.8	0.000277732	0.000928181	0.409671	0.6075	0.525333	0.878173	4.73381	8.51768	2.84686	10.0314	0.605169	6.53245	-2.23039
ENSG00000066336.12	0.000280955	0.000937901	0.90588	0.68436	0.507797	0.574899	3.916	5.46702	3.61843	6.41249	0.668234	4.85349	-1.81097
ENSG00000077713.19	0.000284812	0.000947169	3.18767	2.98323	3.06114	3.27708	7.89561	10.2116	5.75151	11.0992	3.12728	8.73949	-1.23865
ENSG00000213638.6	0.000292977	0.000969777	0.340188	0.947901	0.673876	1.15273	4.33378	2.62299	3.21111	2.17183	0.778675	3.08493	-1.19951
ENSG00000100092.24	0.000294721	0.000973728	0.493836	1.09949	0.240918	1.2234	1.9897	3.39128	1.52033	4.47253	0.76441	2.84346	-1.12322
ENSG00000130270.16	0.000297035	0.000980368	2.32506	4.42131	3.15861	2.74059	9.83624	11.7927	9.3767	11.1894	3.16139	10.5487	-1.4726
ENSG00000111679.17	0.000300013	0.000988894	1.05819	1.09561	1.62752	1.71015	15.7462	26.9009	8.60214	22.6386	1.37287	18.472	-3.03669
ENSG00000129991.13	0.000300526	0.000990368	15.3859	12.6867	16.0632	14.4548	4.29472	4.28832	6.55103	6.53428	14.6477	5.41709	1.28596
ENSG00000151835.17	0.000303241	0.000996716	8.81425	9.51749	9.05247	8.91979	17.108	20.2003	14.7764	24.8771	9.076	19.2405	-1.00632
ENSG00000130699.20	0.000303255	0.000996716	1.14455	0.777523	1.67719	1.66392	5.68871	2.89841	8.473	4.32676	1.3158	5.34672	-1.4545
ENSG00000186767.7	0.000306612	0.0010062	6.21039	5.90067	6.79922	6.55077	12.062	17.5511	10.129	19.6286	6.36526	14.8427	-1.10501
ENSG00000172046.20	0.000311495	0.00102042	7.39335	8.59554	8.47182	9.08416	17.777	17.1974	19.2585	19.6599	8.38622	18.4732	-1.05288
ENSG00000137337.16	0.000312553	0.00102366	0.59474	0.227172	0.500667	0.257414	3.94613	4.62603	4.39036	10.1762	0.394998	5.78469	-2.28202
ENSG00000204764.14	0.000318776	0.00104131	15.0884	15.8272	17.5912	17.3518	7.29739	7.68911	7.78977	7.57322	16.4647	7.58737	1.02415
ENSG00000154328.16	0.00032041	0.00104619	4.4309	4.13247	3.92991	3.86332	10.7315	10.6605	8.97104	11.7895	4.08915	10.5381	-1.18091
ENSG00000224058.2	0.00032214	0.00105091	8.36985	8.87597	9.14634	11.5752	0.60022	1.22179	0.280978	2.88532	9.49184	1.24708	2.22315
ENSG00000104635.15	0.000332456	0.00107889	5.63188	5.3165	5.28139	6.0158	12.8456	16.6052	12.4756	28.6874	5.5614	17.6534	-1.50737
ENSG00000150764.14	0.000341576	0.00110416	1.33393	2.55902	1.5181	1.43965	4.14336	5.90481	2.26144	5.58477	1.71267	4.4736	-1.01277
ENSG00000278087.4	0.000360111	0.00115406	3.83647	6.47891	4.77568	3.48617	10.7555	13.1028	11.2336	11.3846	4.64431	11.6191	-1.16075
ENSG00000145632.15	0.000360254	0.00115427	12.1806	12.6335	14.5953	14.2318	3.70157	2.91548	6.4444	1.41168	13.4103	3.61828	1.64167
ENSG00000100918.14	0.000361293	0.00115735	1.64476	1.92108	2.08398	1.87547	3.96147	4.87401	6.20661	6.4717	1.88132	5.37845	-1.14647
ENSG00000165272.16	0.000365778	0.00116946	41.0257	43.2256	42.5289	41.1283	13.7063	19.6316	19.6623	27.3121	41.9771	20.0781	1.02783
ENSG00000225691.7	0.000366654	0.0011715	0	0	0.216137	0	1.96876	4.51936	1.59923	0.502752	0.0540341	2.14753	-1.5783
ENSG00000153002.12	0.000378206	0.00120248	9.47527	8.99696	7.57789	8.7055	2.43795	1.33306	3.40855	2.5982	8.68891	2.44444	1.49206
ENSG00000162909.18	0.00038143	0.00121204	3.16749	3.50478	3.11182	3.64604	5.48625	9.81636	5.88576	9.72884	3.35753	7.7293	-1.00235
ENSG00000075151.24	0.000383949	0.00121762	7.37283	7.65387	8.01545	7.31819	15.1776	16.0677	17.9209	21.8508	7.59009	17.7542	-1.12647
ENSG00000197043.14	0.000388471	0.00123039	2.46226	2.18715	2.64686	2.94937	6.10943	17.5269	5.91461	24.4708	2.56141	13.5054	-2.02607
ENSG00000176454.15	0.000394186	0.00124505	1.5379	1.50362	2.57533	1.99536	5.13439	6.49699	5.60949	6.36095	1.90305	5.90046	-1.24912
ENSG00000176531.11	0.000395236	0.00124705	3.26458	2.26379	2.15367	1.64295	6.59119	8.00884	4.73478	5.40097	2.33125	6.18394	-1.10871
ENSG00000102858.13	0.000397041	0.00124957	1.5947	2.29195	3.25127	2.60949	4.83079	6.89419	6.04518	10.3815	2.43685	7.03791	-1.22573
ENSG00000118972.3	0.000397412	0.0012501	16.9638	19.0886	17.4075	18.6296	0.450421	0.573042	0.714068	6.15028	18.0224	1.97195	2.67821
ENSG00000114166.8	0.000397462	0.0012501	27.0515	31.1278	27.9229	26.52	11.3761	8.69399	18.2675	10.4746	28.1555	12.203	1.1429
ENSG00000174231.17	0.000402695	0.00126469	9.91378	9.13196	9.18314	12.929	39.7966	45.0868	42.3387	67.7213	10.2895	48.7358	-2.13931
ENSG00000171345.13	0.000405566	0.00127183	1.54207	1.88081	1.92381	1.45594	5.50629	7.76501	5.13304	17.9157	1.70066	9.08	-1.90011
ENSG00000105971.15	0.000406082	0.00127265	0.398395	0.570443	0.527745	0.26649	1.46688	2.7719	1.79305	3.30775	0.440768	2.3349	-1.2108
ENSG00000104884.17	0.000410955	0.00128603	6.25114	7.17001	7.30775	6.03766	15.8189	23.5996	13.694	26.1105	6.69164	19.8058	-1.43562
ENSG00000133142.19	0.000446546	0.0013783	4.42227	4.6901	3.795	5.67521	12.4201	13.1644	10.0308	6.41573	4.64565	10.5078	-1.0274
ENSG00000196367.14	0.000461872	0.00141885	1.84132	2.17804	2.2626	2.51732	4.07433	5.60789	4.81854	13.3538	2.19982	6.96365	-1.31544
ENSG00000168765.18	0.000480721	0.00146767	1.99964	1.07544	1.34396	0.874045	5.12165	6.542	2.37656	4.23292	1.32327	4.56828	-1.26108
ENSG00000110934.13	0.000484011	0.00147711	1.82355	2.73407	2.0561	2.21533	8.4161	10.2916	6.08861	7.06725	2.20726	7.9659	-1.4831
ENSG00000205213.14	0.000501565	0.00152196	8.96682	9.31514	9.61133	10.5047	3.50637	1.77736	4.36161	1.9292	9.59951	2.89363	1.44481
ENSG00000133789.15	0.000506106	0.00153261	3.01	2.78057	2.54094	3.17213	7.08087	7.65879	5.68086	6.61761	2.87591	6.75953	-1.00144
ENSG00000100934.15	0.000508614	0.00153802	6.45008	3.74429	2.94044	3.07559	12.0657	11.1531	7.05248	10.5789	4.0526	10.2126	-1.15002
ENSG00000164849.10	0.000514505	0.00155174	6.42439	6.80193	4.82601	5.72636	1.788	1.56318	2.4054	2.25153	5.94467	2.00203	1.20997
ENSG00000185710.9	0.000518727	0.00156132	13.1391	7.39523	19.0918	17.6988	2.19418	2.33275	3.82399	9.56859	14.3312	4.47988	1.48426
ENSG00000136999.5	0.000535277	0.001604	0.330097	0.0815576	0	0	0.754782	3.10882	0.395735	2.41571	0.102914	1.66876	-1.27485
ENSG00000136158.12	0.000540332	0.0016146	0.703453	0.527132	0.371362	0.327936	2.34753	2.99704	1.75918	1.66588	0.482471	2.19241	-1.10664
ENSG00000065675.16	0.000542373	0.00162038	4.67107	4.0265	4.62719	4.75963	10.1878	12.148	7.03788	11.3027	4.5211	10.1691	-1.01649
ENSG00000133134.12	0.000561959	0.00167019	2.31922	2.62407	2.71977	2.66915	0.311021	0.102377	0.385466	0.0884291	2.58305	0.221823	1.55215
ENSG00000187210.14	0.000564163	0.00167507	1.1035	0.577381	0.564742	1.03519	7.74582	11.9558	3.44692	5.87886	0.820204	7.25686	-2.18149
ENSG00000225873.4	0.000572237	0.00169566	0.415991	0.290765	0.395446	0.637474	6.65361	6.31521	3.60618	8.07638	0.434919	6.16284	-2.31956
ENSG00000101079.21	0.000581836	0.00172034	4.28775	4.06294	4.17846	4.21043	8.32906	8.70189	7.38757	13.9184	4.18489	9.58422	-1.02953
ENSG00000213931.7	0.000582327	0.00172111	5.47573	5.29736	2.35538	5.3634	0.517388	0.621157	1.28836	0.71212	4.62297	0.784757	1.6556
ENSG00000175445.17	0.000582741	0.00172199	0.378068	0.157642	0.0375157	0.0605372	4.46201	5.16444	1.83678	0.316213	0.158441	2.94486	-1.76779
ENSG00000266885.2	0.000588706	0.00173721	0.689393	0.0179626	0.233079	0.230918	2.58761	1.08133	1.46006	1.53069	0.292838	1.66492	-1.04355
ENSG00000237724.5	0.000594796	0.00175171	8.59028	6.58617	7.62187	6.99928	41.7586	43.318	37.1638	12.8541	7.4494	33.7736	-2.04107
ENSG00000285007.2	0.000596623	0.0017557	1.78717	1.91999	1.90313	2.21125	4.11061	5.17893	6.42908	6.86694	1.95538	5.64639	-1.16923
ENSG00000137166.17	0.000600835	0.00176566	0.546489	0.492453	1.05872	0.746178	2.31313	2.30655	2.68662	3.11531	0.710961	2.6054	-1.07535
ENSG00000244026.7	0.000603386	0.00177176	2.8791	1.71414	2.76977	2.32602	7.53886	6.37481	5.53979	7.26435	2.42226	6.67945	-1.16605
ENSG00000123146.20	0.000617269	0.00180576	7.79487	11.0601	8.71759	10.2583	17.141	23.898	18.677	22.6436	9.4577	20.5899	-1.04579
ENSG00000228299.9	0.000619728	0.00181118	0.155256	0.31878	0	0	3.22294	3.85498	1.60854	0.848291	0.118509	2.38369	-1.59702
ENSG00000244270.1	0.000623978	0.00182288	33.144	30.8653	30.6754	37.6562	20.1378	13.4964	15.1282	7.62773	33.0852	14.0975	1.17483
ENSG00000108786.11	0.000629862	0.00183611	2.39753	1.74464	2.51544	2.30439	7.2774	6.70308	4.61952	6.96125	2.2405	6.39031	-1.18942
ENSG00000138835.23	0.000642125	0.00186348	0.673083	0.420466	0.339147	0.759441	3.4319	3.76043	1.62648	0.593234	0.548034	2.35301	-1.11502
ENSG00000196517.13	0.00064558	0.00187168	13.31	15.0817	13.7581	14.4115	4.67019	2.62562	11.855	6.12346	14.1403	6.31857	1.04876
ENSG00000183386.10	0.000650664	0.00188349	2.62062	2.28963	2.46854	1.68103	10.9561	10.9321	8.28516	13.313	2.26495	10.8716	-1.86238
ENSG00000135842.17	0.000666163	0.00192424	2.6442	3.02788	2.71533	2.28345	8.16837	11.9136	7.16382	3.30171	2.66771	7.63688	-1.23563
ENSG00000184371.14	0.000666468	0.00192438	0.0745314	0.0489648	0.164073	0.016521	1.74542	2.47529	0.186428	0.559394	0.0760224	1.24163	-1.05884
ENSG00000128335.14	0.000668865	0.00193018	9.83419	8.87622	10.8585	9.52135	23.8075	21.241	23.0925	19.5195	9.77257	21.9151	-1.08894
ENSG00000173511.10	0.000670611	0.00193409	3.08992	1.74992	3.74322	1.13882	7.2053	6.7351	7.64789	8.42812	2.43047	7.5041	-1.30975
ENSG00000225264.3	0.000673998	0.00194205	1.51044	1.08508	1.8069	1.6747	7.25523	7.38662	5.16951	6.26344	1.51928	6.5187	-1.57747
ENSG00000184428.13	0.000687725	0.001972	4.2233	4.56613	5.45337	4.66127	36.4906	34.9213	28.5275	10.0998	4.72602	27.5098	-2.31585
ENSG00000152953.13	0.000688098	0.00197269	1.92999	1.83463	1.95925	1.90592	8.52399	8.99656	7.1516	1.6405	1.90745	6.57816	-1.38209
ENSG00000180448.11	0.000690412	0.00197818	3.88191	5.05925	4.09748	3.39219	13.2212	15.9813	12.1783	14.3387	4.10771	13.9299	-1.54745
ENSG00000197142.11	0.000691227	0.00198014	1.33288	2.09845	1.50182	1.53254	8.47673	12.7006	4.45177	4.08199	1.61642	7.42778	-1.68756
ENSG00000170322.15	0.000709921	0.00202319	4.72045	4.83571	4.975	4.35498	14.1792	15.9504	13.4755	19.5247	4.72154	15.7825	-1.55248
ENSG00000275118.4	0.000721192	0.00205138	0.660771	1.4695	0	0.155042	2.89625	3.41138	1.58271	3.27997	0.571329	2.79258	-1.27119
ENSG00000186470.14	0.000723447	0.00205594	2.93752	2.83392	3.08477	3.02703	8.59716	12.5685	5.71222	10.8688	2.97081	9.43665	-1.39415
ENSG00000184634.17	0.000731694	0.0020765	2.27818	2.7363	2.12097	3.79181	6.10685	7.40128	7.79676	12.5433	2.73182	8.46204	-1.34227
ENSG00000275990.3	0.000737387	0.00208952	0.0596353	0.647365	0	0.2524	3.52061	4.43898	3.13658	2.09369	0.23985	3.29747	-1.79332
ENSG00000176387.7	0.000746086	0.00211131	0.935331	0.330987	0.168811	0.554776	2.76084	3.34424	3.22033	1.02856	0.497476	2.58849	-1.26085
ENSG00000155850.9	0.00075088	0.00212125	3.38934	2.77919	3.62263	3.14483	11.1543	13.9347	6.22336	7.10558	3.234	9.60449	-1.32458
ENSG00000170004.18	0.000760857	0.00214659	8.42589	9.22616	10.51	9.5595	22.3662	25.0182	22.682	27.8918	9.43038	24.4896	-1.28911
ENSG00000141456.16	0.000811959	0.00226716	5.15501	4.62261	6.32384	3.7719	19.6471	22.6887	23.2617	27.9614	4.96834	23.3897	-2.03087
ENSG00000152291.15	0.000814441	0.00227281	3.08132	2.88097	2.97251	2.80986	7.88607	9.14463	8.89761	11.7069	2.93617	9.40881	-1.40294
ENSG00000089351.15	0.000819833	0.00228486	4.90293	5.39655	3.14015	4.90916	11.0492	13.5801	6.85091	13.6643	4.5872	11.2861	-1.13683
ENSG00000280404.1	0.000834898	0.00232164	38.3877	44.1516	52.025	43.1811	28.2077	20.0031	20.6211	15.7061	44.4364	21.1345	1.03755
ENSG00000157600.12	0.00085496	0.00236946	4.90955	4.84511	4.93153	3.56694	12.1209	15.156	11.0217	14.7326	4.56328	13.2578	-1.35774
ENSG00000276143.1	0.000883057	0.00243506	0.682646	0.862521	0.60644	0.767673	2.89042	4.81415	1.33724	5.96614	0.72982	3.75199	-1.45791
ENSG00000266094.8	0.000885336	0.00243912	3.18307	2.35115	3.12327	2.21623	7.66265	9.80685	4.88924	12.2662	2.71843	8.65623	-1.37677
ENSG00000012779.12	0.000932783	0.0025538	6.7017	5.4004	2.26742	6.039	10.3666	12.2646	10.3272	13.4873	5.10213	11.6114	-1.04735
ENSG00000171940.14	0.000937643	0.00256259	4.68414	4.72841	4.76549	4.93161	12.275	11.9767	10.1911	9.93881	4.77741	11.0954	-1.06596
ENSG00000285234.1	0.000943685	0.0025709	7.80109	6.64622	5.54637	5.8797	1.7164	1.89179	2.70642	1.13576	6.46834	1.86259	1.38347
ENSG00000104432.14	0.000949562	0.00258171	1.61381	2.03683	2.75874	1.62101	9.7863	11.1401	6.23591	5.66268	2.0076	8.20626	-1.614
ENSG00000167774.2	0.000955898	0.00259489	24.2733	14.4874	21.3388	30.3529	10.1059	10.6298	12.4982	9.46817	22.6131	10.6755	1.0161
ENSG00000283223.1	0.000961484	0.00260605	21.25	23.3478	23.5201	17.0295	0.910635	2.51067	6.03805	6.1697	21.2868	3.90726	2.1832
ENSG00000010322.16	0.000988288	0.00266464	8.84577	8.77989	6.76601	7.83517	18.6254	21.2802	18.8166	20.1492	8.05671	19.7179	-1.19382
ENSG00000197696.10	0.00101091	0.00272119	3.71058	3.71676	3.11112	4.08219	8.93249	9.38858	6.32873	10.9908	3.65516	8.91016	-1.09008
ENSG00000285200.2	0.00103243	0.00276963	10.1718	9.04951	8.20364	9.79473	3.68051	3.85598	3.85644	4.38104	9.30493	3.94349	1.05973
ENSG00000213920.9	0.00103243	0.00276963	10.1718	9.04951	8.20364	9.79473	3.68051	3.85598	3.85644	4.38104	9.30493	3.94349	1.05973
ENSG00000131323.16	0.00104156	0.00279211	3.57701	2.31385	3.37999	3.62688	7.59799	8.94747	6.64629	10.0145	3.22443	8.30156	-1.13872
ENSG00000231555.4	0.00107314	0.00286697	16.0701	15.1967	13.6644	16.1973	47.7241	37.4657	49.446	21.1738	15.2821	38.9524	-1.29499
ENSG00000156853.13	0.00113492	0.00300721	4.76704	3.46354	3.78722	3.91692	6.73336	6.40371	7.49745	23.7412	3.98368	11.0939	-1.279
ENSG00000046604.14	0.00114748	0.0030351	2.43781	2.61019	2.25834	2.55181	13.6964	13.7322	9.4296	4.68325	2.46454	10.3854	-1.71645
ENSG00000164117.14	0.0011732	0.00309379	21.5841	23.4896	24.6546	23.8283	9.91145	8.40987	10.1937	7.41206	23.3891	8.98176	1.28887
ENSG00000108669.17	0.00117755	0.00310307	5.15506	6.32536	4.66751	6.66113	14.7049	14.7691	12.966	11.4332	5.70226	13.4683	-1.11018
ENSG00000172830.13	0.00118771	0.00312486	0.79099	1.97158	0.990985	1.92198	3.24468	4.93047	3.96189	3.29461	1.41888	3.85791	-1.00599
ENSG00000139737.22	0.00120229	0.00315988	0.772947	0.361287	0.62583	0.610732	4.8767	6.08175	2.33049	3.37405	0.592699	4.16575	-1.6975
ENSG00000108861.9	0.00120266	0.0031603	2.50601	2.57444	2.3196	3.36029	6.07834	6.7157	4.9916	9.37737	2.69008	6.79075	-1.07811
ENSG00000100979.15	0.00122052	0.00319596	1.03335	1.43176	1.16769	1.26692	5.78158	9.48334	3.22488	14.1573	1.22493	8.16177	-2.04187
ENSG00000049323.16	0.00123744	0.0032306	9.73668	7.42732	10.3091	7.94078	2.69795	1.43564	5.28904	2.11153	8.85347	2.88354	1.34326
ENSG00000120093.12	0.00124066	0.00323732	0.625141	1.23948	1.02046	0.632109	1.63079	3.03356	3.2705	3.8152	0.879298	2.93751	-1.06709
ENSG00000196586.17	0.0012573	0.00327115	0.3035	0.108309	0.41232	0.381394	2.95064	3.2377	2.16974	2.15371	0.301381	2.62795	-1.47911
ENSG00000131389.18	0.00125736	0.00327115	0.969536	1.87291	1.94039	1.94958	3.37005	5.14461	3.73153	9.31395	1.6831	5.39004	-1.25192
ENSG00000163694.15	0.00126385	0.00328631	0.80247	0.606593	0.494441	0.860248	3.2148	4.5511	2.05995	3.4988	0.690938	3.33116	-1.35693
ENSG00000109814.12	0.00129158	0.00334616	2.0932	2.31059	2.45485	2.18322	7.64182	6.35079	4.60539	6.03826	2.26047	6.15906	-1.13469
ENSG00000240356.6	0.0013147	0.00339602	56.3891	63.2567	58.6306	65.7094	16.3701	9.9493	19.7083	20.5259	60.9965	16.6384	1.81347
ENSG00000275565.4	0.00137908	0.00353658	4.03541	4.28988	6.32061	2.59183	11.9925	11.1583	7.39797	15.0665	4.30943	11.4038	-1.22415
ENSG00000183878.16	0.00138047	0.00353831	21.3872	20.7826	21.4859	20.1191	9.48977	8.82463	10.3346	10.191	20.9437	9.71003	1.03485
ENSG00000026950.17	0.00138379	0.0035444	0.217594	0.257223	0.374851	0.231474	1.94078	3.19549	1.03226	1.73169	0.270286	1.97506	-1.22776
ENSG00000131748.16	0.00139561	0.00356853	11.5623	14.2584	14.3579	13.3962	30.4101	30.1255	27.6548	28.0153	13.3937	29.0514	-1.06199
ENSG00000133027.18	0.00140146	0.00358103	7.86449	8.32306	6.67606	6.43367	17.8826	15.3859	12.475	19.4505	7.32432	16.2985	-1.05524
ENSG00000131759.18	0.00140751	0.00359401	1.40008	1.50828	1.66289	1.72629	4.0559	4.71876	4.71005	5.78642	1.57438	4.81778	-1.17624
ENSG00000008394.13	0.00142675	0.00363628	30.2764	32.5289	35.4968	31.3779	77.152	95.67	51.1232	53.0415	32.42	69.2467	-1.07172
ENSG00000274779.4	0.00146106	0.00371099	3.53192	6.42973	5.79501	4.34128	11.2293	13.6107	12.3005	12.9201	5.02449	12.5151	-1.16567
ENSG00000227473.1	0.00146129	0.00371099	0.593149	0.840382	0.514341	0.42532	2.5525	4.16919	2.02381	2.7433	0.593298	2.8722	-1.28114
ENSG00000204267.17	0.0014618	0.00371167	0.0011587	0.172673	0.631889	0.931444	4.97308	4.73498	2.22161	8.29405	0.434291	5.05593	-2.07801
ENSG00000231925.13	0.0014931	0.00378018	0.786705	2.18507	1.22154	1.12174	9.1318	8.74844	9.7152	8.24745	1.32877	8.96072	-2.09668
ENSG00000179918.19	0.00150093	0.00379679	15.9761	14.122	15.4538	16.1499	39.6322	42.3408	31.0649	20.3607	15.4254	33.3496	-1.06436
ENSG00000043462.13	0.00150983	0.00381542	0	0.134364	0.171592	0.0155547	1.27369	3.70775	1.18836	0.633222	0.0803778	1.70076	-1.32183
ENSG00000169220.18	0.00151509	0.00382432	2.37422	3.4911	3.61084	2.46633	5.98611	9.21001	4.91152	8.86204	2.98562	7.24242	-1.04826
ENSG00000177728.17	0.00156767	0.0039382	4.11161	4.60634	4.36704	4.35491	9.93276	8.13346	10.8607	11.1626	4.35997	10.0224	-1.04014
ENSG00000160211.20	0.00159608	0.00399477	9.55759	6.61021	8.55086	9.40388	25.1969	26.5622	27.6701	20.5066	8.53064	24.984	-1.44698
ENSG00000143624.14	0.00161019	0.00402669	4.50282	6.03342	5.8553	2.18083	10.1215	11.0278	8.49654	12.4802	4.64309	10.5315	-1.03103
ENSG00000163191.6	0.00164463	0.00409631	1.101	1.717	2.26222	2.54092	27.5092	42.4874	25.5595	37.7385	1.90529	33.3237	-3.56245
ENSG00000159363.19	0.00164775	0.00410272	2.64238	2.51662	2.98999	1.4177	11.2814	11.629	10.0298	8.7895	2.39167	10.4324	-1.75306
ENSG00000284400.2	0.0016566	0.00412269	2.11265	2.29213	1.8315	2.1197	4.70973	7.38671	5.98363	6.45261	2.089	6.13317	-1.20741
ENSG00000255199.2	0.00168716	0.00419173	9.33387	8.41815	5.53494	10.1887	2.30381	2.66701	2.14133	2.87583	8.36892	2.497	1.42177
ENSG00000130513.7	0.00171137	0.00424395	24.1114	24.1236	24.6716	22.7372	8.43107	5.98139	12.4338	4.1548	23.9109	7.75027	1.50938
ENSG00000128965.13	0.00173585	0.0042948	20.0724	19.9944	18.7816	19.2188	6.60054	4.06734	9.62578	2.80138	19.5168	5.77376	1.59877
ENSG00000063176.16	0.00173668	0.00429615	4.06431	4.63477	4.75708	4.91145	11.5298	11.7858	11.8041	9.41242	4.5919	11.133	-1.11753
ENSG00000273749.5	0.00181811	0.00446718	1.35777	2.78241	1.80695	1.71245	4.56542	6.33384	6.28135	2.68516	1.9149	4.96644	-1.03342
ENSG00000150961.15	0.00184081	0.00451477	2.00438	3.06491	2.44519	2.40617	6.34035	7.83392	5.554	9.72623	2.48016	7.36362	-1.26497
ENSG00000149531.15	0.0018518	0.004535	0.739606	0.718099	1.20565	0.87175	3.51549	4.49374	3.52285	3.01793	0.883775	3.6375	-1.29972
ENSG00000170891.11	0.00185437	0.00453981	19.2355	21.4803	19.4599	20.2285	52.721	70.5631	32.5846	34.6863	20.101	47.6388	-1.20479
ENSG00000109736.15	0.00189154	0.0046179	2.45857	2.04393	2.50395	2.63471	7.32827	8.86796	7.41541	9.75346	2.41029	8.34127	-1.45372
ENSG00000171295.13	0.00194079	0.00472519	1.10397	1.62738	1.61022	1.47624	4.61963	5.29735	4.65466	2.51555	1.45445	4.2718	-1.10289
ENSG00000132740.10	0.00194087	0.00472519	11.6708	7.29225	12.0814	10.269	18.7092	22.6986	21.7262	23.8447	10.3284	21.7447	-1.00559
ENSG00000168938.6	0.00195572	0.00475667	0.696463	0.780926	0.42496	0.701501	2.73844	3.66204	1.90568	1.06612	0.650963	2.34307	-1.01787
ENSG00000260261.2	0.00197371	0.00479338	3.92532	1.5425	1.98696	2.36118	10.6844	9.84677	3.57045	5.32722	2.45399	7.35722	-1.27476
ENSG00000056972.20	0.00202287	0.00489762	3.02171	2.94293	3.12231	3.29295	10.0362	8.36807	6.22381	8.75917	3.09497	8.34682	-1.19062
ENSG00000235941.5	0.00207535	0.0050092	6.09633	7.64846	6.7508	6.99928	26.9118	21.6665	25.1402	9.02829	6.87372	20.6867	-1.46169
ENSG00000276849.6	0.00212415	0.00510714	0.10618	0	0	0.427233	2.04253	5.59106	1.66266	0.550093	0.133353	2.46158	-1.61083
ENSG00000233490.7	0.00220629	0.00527484	0.265157	0	0.291544	0.0209782	1.18091	2.77677	0.870269	1.86283	0.14442	1.6727	-1.22368
ENSG00000072864.16	0.00224149	0.00534701	5.13024	5.24155	5.09993	4.88994	13.095	11.8142	10.9479	9.51111	5.09042	11.342	-1.01897
ENSG00000133250.14	0.00226599	0.00539508	1.41848	2.95536	1.87684	1.83461	5.63379	5.65241	10.3451	3.51674	2.02132	6.28702	-1.27015
ENSG00000149115.14	0.00228566	0.00543584	3.71339	3.30699	4.18899	3.42072	9.84254	12.0127	8.8915	11.1584	3.65752	10.4763	-1.30102
ENSG00000261377.6	0.00232417	0.00551773	0.301259	0.196258	0.666902	0.365508	4.27163	4.04359	2.0997	6.44248	0.382482	4.21435	-1.91523
ENSG00000175315.3	0.00234964	0.00557377	2.2008	1.89273	1.48494	1.91642	0.166839	0.0607888	0.153649	0.311583	1.87372	0.173215	1.29245
ENSG00000125952.20	0.00235684	0.0055857	10.2543	13.9534	10.7	11.9183	23.9668	30.298	19.162	26.6355	11.7065	25.0156	-1.03381
ENSG00000130590.14	0.00237391	0.00562416	0.414468	0.465463	0.126666	0.29428	3.31769	3.32905	1.67069	3.49167	0.325219	2.95227	-1.57645
ENSG00000017797.13	0.00244254	0.00575656	26.3372	30.4467	27.959	26.6369	88.8018	77.7325	67.6651	25.5533	27.8449	64.9382	-1.19279
ENSG00000122694.16	0.00250884	0.00589324	3.73011	3.57078	2.65797	3.88143	1.34141	0.946668	1.8414	0.464268	3.46007	1.14844	1.05378
ENSG00000116871.16	0.00253388	0.00594362	7.22007	7.41539	8.46195	8.47712	14.8451	18.1607	13.7678	22.4505	7.89363	17.306	-1.04147
ENSG00000133256.13	0.00253532	0.00594607	2.56846	1.67804	2.20675	0.925203	8.23254	5.93922	6.94422	5.14475	1.84461	6.56518	-1.41114
ENSG00000181652.20	0.0025772	0.00603764	1.09679	2.06354	2.03142	0.698061	3.52281	3.6302	5.35814	5.04254	1.47245	4.38842	-1.12392
ENSG00000188582.10	0.0026191	0.00612424	1.67443	1.95663	2.15054	1.80622	0.419708	0.101451	0.919099	0.102071	1.89695	0.385582	1.06404
ENSG00000088038.19	0.00262573	0.00613686	3.74066	1.49481	1.48955	2.52463	6.2784	7.48057	10.9403	12.2399	2.31241	9.2348	-1.62753
ENSG00000204613.11	0.0026305	0.00614512	4.71139	3.30205	4.7658	3.43101	0.819476	0.345119	2.58912	0.360983	4.05256	1.02868	1.31648
ENSG00000077235.18	0.00265504	0.00619371	5.35807	7.01873	6.48914	6.61852	13.9192	16.2626	14.8735	19.4612	6.37111	16.1291	-1.2165
ENSG00000224877.4	0.00268277	0.00625351	219.857	240.027	245.724	245.228	114.512	82.9118	98.463	133.322	237.709	107.302	1.14019
ENSG00000171401.15	0.0027875	0.0064532	7.54864	7.70721	6.44493	6.43287	1.94301	2.04665	2.20007	1.54514	7.03341	1.93372	1.45328
ENSG00000144959.11	0.00287462	0.00662198	28.1975	28.5894	25.6571	28.0538	14.2631	8.86905	17.4558	8.26127	27.6244	12.2123	1.11536
ENSG00000134222.16	0.00288325	0.00663879	2.07971	2.44851	2.43848	2.69134	6.26071	7.64203	4.26046	5.95388	2.41451	6.02927	-1.0417
ENSG00000125046.16	0.00288402	0.00663949	4.95146	3.50062	6.00386	3.64982	1.36725	0.964373	0.563933	2.77611	4.52644	1.41792	1.19259
ENSG00000145708.11	0.00289317	0.00665443	0.893803	0.850517	1.08449	0.640601	2.68587	2.98449	4.25861	1.60051	0.867352	2.88237	-1.05594
ENSG00000111817.19	0.00306932	0.00700122	4.05791	4.47187	4.06721	4.96344	1.65103	1.2754	1.97169	0.782684	4.39011	1.4202	1.15519
ENSG00000112763.17	0.00314234	0.00713828	1.75079	0.676642	1.19896	1.20577	3.49746	4.28095	3.48767	4.21	1.20804	3.86902	-1.14087
ENSG00000133895.18	0.003189	0.00722336	3.83	4.68943	3.83041	4.08547	11.003	11.0199	11.1776	11.9019	4.10883	11.2756	-1.26473
ENSG00000201822.1	0.00320398	0.00725289	364.851	369.081	418.19	247.835	16.8442	17.4157	0	109.755	349.989	36.0038	3.24568
ENSG00000225972.1	0.00321706	0.00727695	7.95569	12.3722	8.51806	11.1262	2.53941	3.65618	4.56798	4.56227	9.99303	3.83146	1.18606
ENSG00000158286.13	0.00353819	0.00788723	1.46569	1.384	5.09904	1.24919	4.56718	4.51195	4.99296	9.01204	2.29948	5.77103	-1.03714
ENSG00000140986.8	0.00358819	0.00798315	1.86751	3.49737	1.68741	2.24788	0.269105	0.386584	0.63363	0.703911	2.32504	0.498308	1.15004
ENSG00000167280.17	0.00368861	0.00816635	2.56442	2.82466	3.12694	2.55258	6.2489	6.92397	9.92768	4.63023	2.76715	6.93269	-1.07434
ENSG00000117425.14	0.00369079	0.00816875	317.021	320.352	308.712	317.189	38.1096	24.4565	51.4189	251.256	315.818	91.3102	1.77909
ENSG00000102977.18	0.00377147	0.00832382	7.3909	6.34812	7.15211	8.06235	17.1018	15.7797	14.6444	15.0899	7.23837	15.654	-1.01543
ENSG00000159733.14	0.00380944	0.00840141	0.592265	0.617891	0.590489	1.3567	2.29509	3.2695	2.02674	3.36366	0.789337	2.73875	-1.06313
ENSG00000169692.13	0.00388518	0.00854316	2.02741	1.80792	1.80253	1.59885	6.91054	6.95509	5.04847	6.84673	1.80918	6.44021	-1.4052
ENSG00000104880.19	0.00388902	0.00854772	3.87858	3.8521	4.04588	3.83148	9.51856	10.3382	9.3639	9.40178	3.90201	9.6556	-1.12017
ENSG00000197483.10	0.00389463	0.00855695	0.925517	0.78851	0.61579	0.899769	3.89702	3.08643	2.44569	2.85934	0.807396	3.07212	-1.17187
ENSG00000165949.13	0.00400653	0.00875573	24.1663	29.2785	31.743	32.3523	8.5745	8.77379	10.1671	10.4614	29.385	9.4942	1.53377
ENSG00000275498.5	0.00402177	0.00878389	3.66294	4.89431	2.74299	4.41402	9.70148	11.6198	9.45513	9.3147	3.92856	10.0228	-1.16125
ENSG00000199994.1	0.0040699	0.00887599	101.786	124.216	159.77	113.276	21.7011	5.85414	67.296	24.7937	124.762	29.9112	2.02449
ENSG00000147689.17	0.00407201	0.0088793	63469.5	64141.7	63515.1	63626.6	10622.7	9767.86	11731.7	50967.3	63688.2	20772.4	1.61631
ENSG00000103490.14	0.00411664	0.00895958	2.32744	1.49809	1.21085	1.42176	5.61307	9.53123	3.09382	6.17908	1.61454	6.1043	-1.44214
ENSG00000284128.1	0.00425845	0.00922913	0.431951	0.361724	0	0.0514482	1.16754	1.66461	1.12736	3.27827	0.211281	1.80945	-1.21375
ENSG00000170270.5	0.0042848	0.00927138	2.57077	0.0174203	0	0.00268026	7.82059	10.4043	5.7151	1.84323	0.647717	6.44581	-2.17596
ENSG00000244274.9	0.00430021	0.00930069	30.1435	28.6755	27.9092	31.5257	16.6172	12.5518	13.9034	10.9588	29.5635	13.5078	1.07498
ENSG00000214189.9	0.00439873	0.00948067	0.760141	0.789713	0.806308	0.850523	10.9597	11.3293	6.64382	1.17424	0.801671	7.52677	-2.24266
ENSG00000285133.1	0.00440526	0.00948796	84.2456	89.6448	94.8232	45.514	10.848	10.4397	14.3386	4.97419	78.5569	10.1501	2.83493
ENSG00000273936.4	0.00447839	0.00962182	0.38312	0.236085	1.54165	0.610417	5.23645	4.02003	4.02181	1.80769	0.692819	3.77149	-1.49501
ENSG00000275031.2	0.00452751	0.00971335	0.207237	0.579353	0.531265	0.618206	2.59008	2.10542	1.89221	2.24503	0.484015	2.20818	-1.11225
ENSG00000188368.11	0.00455248	0.0097571	1.07852	1.0913	0.622612	1.08005	4.33376	3.51301	3.63523	2.82844	0.968119	3.57761	-1.21778
ENSG00000013364.19	0.00456222	0.00977516	2.00832	1.97217	2.44841	2.31301	6.26083	8.30132	6.91015	4.22458	2.18547	6.42422	-1.22073

## Sheet: MEI_chr3_3707_INS
target_id	pval	qval	MEI_chr3_3707_INS_r1	MEI_chr3_3707_INS_r2	MEI_chr3_3707_INS_r3	MEI_chr3_3707_INS_r4	H2_r1	H2_r2	H2_r3	H2_r4	treatment_mean	control_mean	logFC
ENSG00000133742.14	8.18894e-62	1.17667e-57	18625.7	18563.5	18712.4	18582.1	7785.54	5031.92	8492.78	6214.61	18620.9	6881.21	1.43606
ENSG00000156508.19	7.66995e-41	5.51048e-37	26667.2	26681.7	26642.4	26624.5	14492.9	13064.1	12694	11708.8	26654	12990	1.03689
ENSG00000156482.11	3.26367e-32	9.37915e-29	10294.6	10306.2	10493.6	10507.5	3894.99	3593.19	4087.53	5117.07	10400.5	4173.2	1.31722
ENSG00000163660.12	1.56803e-29	3.75516e-26	112.287	117.42	114.259	118.269	36.9803	41.1174	41.4578	30.3031	115.559	37.4647	1.59945
ENSG00000156467.10	3.31594e-29	6.80668e-26	1834.65	1808.15	1796.86	1803.45	559.364	504.286	573.351	920.611	1810.78	639.403	1.50035
ENSG00000196531.14	7.41927e-28	1.18453e-24	2017.25	2059.92	2043.44	2042.22	1076.59	1032.62	979.41	892.856	2040.71	995.369	1.03502
ENSG00000170180.22	1.49628e-26	1.70584e-23	478.457	466.087	484.057	461.901	122.921	79.2896	164.227	111.355	472.625	119.448	1.97534
ENSG00000071082.11	1.54332e-26	1.70584e-23	3712.77	3619.18	3710.25	3666.45	1589.25	1496.7	1479.12	1756.05	3677.16	1580.28	1.21789
ENSG00000170345.10	3.80825e-26	3.90862e-23	153.708	153.439	158.456	164.06	5.7068	3.35281	3.37625	11.8688	157.416	6.07616	4.48461
ENSG00000175449.14	2.40576e-25	2.16052e-22	212.894	211.915	215.528	202.307	92.8472	91.493	95.792	91.0432	210.661	92.7938	1.17419
ENSG00000129351.17	1.13624e-24	9.60392e-22	75.149	75.1744	77.844	73.6407	143.567	149.899	159.547	188.969	75.452	160.496	-1.07887
ENSG00000104408.11	1.35204e-24	1.03566e-21	2888.66	2929.07	2928.38	2898.35	1096.34	1068.37	1106.59	1579.88	2911.12	1212.8	1.26254
ENSG00000137955.16	1.36945e-24	1.03566e-21	172.188	182.334	191.341	191.948	77.4915	93.6404	81.8095	84.8667	184.453	84.452	1.11786
ENSG00000120533.13	1.39993e-23	9.57883e-21	847.387	852.284	835.609	835.43	277.823	257.418	313.991	400.784	842.678	312.504	1.42821
ENSG00000241343.10	2.24321e-23	1.46512e-20	3219.24	3320.05	3335.13	3240.72	1424.64	1512.5	1366.17	1418.1	3278.78	1430.35	1.19622
ENSG00000135047.16	2.94496e-22	1.69265e-19	277.396	267.62	276.223	270.283	98.6426	84.3896	105.448	92.8884	272.881	95.342	1.50731
ENSG00000244734.4	3.80753e-22	2.10425e-19	113081	114082	113505	113309	28990.9	19137.7	37403.8	15717.8	113494	25312.5	2.16465
ENSG00000004399.13	6.43913e-21	2.98464e-18	28.4423	27.75	23.4802	22.9338	103.222	142.858	94.614	118.389	25.6516	114.771	-2.11898
ENSG00000171843.17	1.49943e-20	6.33687e-18	482.754	468.028	466.595	464.261	218.458	168.341	207.59	203.322	470.409	199.428	1.2339
ENSG00000168028.14	4.89035e-20	1.95193e-17	2689.97	2712.86	2712.12	2692.7	1415.35	1388.39	1223.84	1273.92	2701.91	1325.38	1.02702
ENSG00000229117.9	7.6996e-19	2.57292e-16	9513.73	9660.92	9557.94	9558.03	5031.71	4407.86	4502.29	3739.75	9572.65	4420.4	1.11457
ENSG00000136997.21	8.85867e-19	2.89296e-16	74.4966	76.0695	80.0897	81.3227	268.778	237.245	251.139	298.635	77.9946	263.949	-1.74589
ENSG00000122644.13	2.09005e-18	6.52867e-16	332.436	341.625	331.22	333.024	79.1142	73.9514	88.2248	56.0123	334.576	74.3257	2.15543
ENSG00000170312.17	2.69562e-18	8.06945e-16	209.378	219.199	213.366	222.323	104.084	106.861	109.204	108.364	216.067	107.128	1.00539
ENSG00000122026.11	1.89884e-17	5.05268e-15	4637.92	4652.68	4716.37	4564.14	2273.39	2147.01	2190.63	2130.94	4642.78	2185.49	1.08668
ENSG00000104412.8	2.17923e-17	5.69334e-15	191.829	197.28	190.007	196.293	86.9791	85.4716	92.1284	111.58	193.852	94.0397	1.03578
ENSG00000128739.23	3.29044e-17	8.4429e-15	5.78613	4.98307	4.95822	7.8613	42.0787	40.642	39.0514	39.752	5.89718	40.381	-2.58489
ENSG00000265972.6	3.62342e-17	9.13418e-15	201.133	202.507	203.149	204.14	56.169	57.5431	56.9252	49.7879	202.732	55.1063	1.86044
ENSG00000126088.14	4.61663e-17	1.10561e-14	791.611	793.952	769.195	784.064	387.313	304.654	420.288	327.503	784.705	359.94	1.12223
ENSG00000137876.11	4.7285e-17	1.11383e-14	282.384	276.33	277.337	279.234	136.265	139.35	129.339	136.393	278.821	135.337	1.03733
ENSG00000189091.13	1.80089e-16	3.87548e-14	103.63	113.152	108.326	104.558	207.971	227.427	202.39	234.217	107.417	218.001	-1.01435
ENSG00000166347.19	4.40943e-16	9.18248e-14	57.5366	56.4269	60.4456	52.526	155.278	130.506	133.912	111.325	56.7338	132.755	-1.21211
ENSG00000075624.17	4.4858e-16	9.20806e-14	463.312	461.725	452.259	464.205	1512.13	1652.17	1330.06	1597.73	460.375	1523.02	-1.72387
ENSG00000167491.18	5.00998e-16	1.01392e-13	23.6998	23.0677	21.0844	23.7882	74.6266	66.7422	73.9401	78.8964	22.91	73.5513	-1.64062
ENSG00000068654.17	2.02114e-15	3.74926e-13	9.84738	13.1246	9.46435	8.59722	28.6819	35.9783	36.3617	40.7037	10.2584	35.4314	-1.69418
ENSG00000112077.18	2.03523e-15	3.74926e-13	1071.31	1075.77	1083.22	1069.27	496.363	380.183	520.951	451.279	1074.89	462.194	1.21584
ENSG00000178209.17	5.05383e-15	8.64505e-13	3.53458	2.61842	3.06413	2.75417	16.8939	29.4055	18.417	13.3292	2.99282	19.5114	-2.36094
ENSG00000177954.14	6.27554e-15	1.04853e-12	9121.18	9290.97	9200.48	9190.14	3902.13	3596.8	3480.58	3465.22	9200.69	3611.18	1.34903
ENSG00000223609.11	9.50103e-15	1.53394e-12	1595.57	1592.87	1589.54	1612.9	103.193	90.9339	216.358	239.696	1597.72	162.545	3.28916
ENSG00000088247.19	1.18701e-14	1.89279e-12	69.566	69.2771	70.1188	70.9425	137.626	128.224	143.845	193.537	69.9761	150.808	-1.09684
ENSG00000124802.12	1.19872e-14	1.89279e-12	271.922	274.407	276.156	268.563	134.503	131.043	116.562	149.5	272.762	132.902	1.03175
ENSG00000099783.12	1.30804e-14	2.02099e-12	80.0044	79.1257	79.1999	79.1727	177.166	189.842	174.176	165.925	79.3756	176.777	-1.14524
ENSG00000124172.10	2.92331e-14	4.15892e-12	162.916	161.504	168.774	164.462	67.6205	66.5276	70.7038	75.6163	164.414	70.117	1.21781
ENSG00000103335.22	3.6643e-14	4.96721e-12	29.6548	29.3852	24.1421	28.5417	58.6349	58.0361	55.1998	64.0873	27.931	58.9895	-1.0521
ENSG00000066044.15	3.84029e-14	5.15712e-12	26.5601	24.6473	26.1162	26.9897	72.7561	67.9467	64.9728	69.8923	26.0783	68.892	-1.36799
ENSG00000184992.13	4.01422e-14	5.34078e-12	6.30054	6.37368	6.21052	7.6086	16.0485	17.6369	15.7114	18.1402	6.62334	16.8843	-1.2302
ENSG00000154760.14	4.56846e-14	5.96766e-12	0.46492	0.463209	0.482974	0.583291	11.4898	14.2822	16.3476	4.50045	0.498598	11.655	-3.07802
ENSG00000157514.18	5.10121e-14	6.47931e-12	125.891	133.794	131.515	131.719	51.8535	45.2848	51.2812	30.0603	130.73	44.6199	1.52985
ENSG00000126561.18	5.14052e-14	6.47931e-12	19.5242	19.6858	21.5104	21.2486	56.3415	77.0117	53.8565	63.0856	20.4922	62.5738	-1.56462
ENSG00000250361.9	8.0846e-14	9.72044e-12	343.324	341.939	349.788	343.917	120.406	64.8201	164.57	66.4566	344.742	104.063	1.71844
ENSG00000175305.18	9.02389e-14	1.07161e-11	87.2518	92.772	90.7788	89.3752	31.8422	28.2998	50.3196	38.078	90.0445	37.1349	1.25546
ENSG00000113389.16	1.21369e-13	1.40641e-11	1.25121	0.50796	0.81411	0.612835	19.2317	18.8567	16.4512	34.8308	0.796529	22.3426	-3.69968
ENSG00000100280.17	1.46294e-13	1.68168e-11	21.9032	22.7012	21.8267	21.9721	54.2682	50.4039	51.5517	54.2171	22.1008	52.6102	-1.21457
ENSG00000163319.11	1.51178e-13	1.72402e-11	140.954	154.868	177.577	152.027	74.1237	77.5341	61.8845	95.4259	156.357	77.2421	1.00802
ENSG00000124782.21	1.73191e-13	1.95952e-11	11.9098	11.0548	9.29465	9.45871	29.2566	31.0977	27.6311	29.8149	10.4295	29.4501	-1.41369
ENSG00000112787.14	1.85901e-13	2.08688e-11	2.06221	4.22954	3.85331	5.04592	12.6536	12.0167	14.3724	10.1644	3.79774	12.3018	-1.47119
ENSG00000185088.14	2.69279e-13	2.86613e-11	197.509	218.732	213.942	216.847	78.3126	102.305	70.3158	66.152	211.757	79.2714	1.40625
ENSG00000073060.17	2.73916e-13	2.89405e-11	11.8304	14.789	12.1442	9.56828	50.5728	44.2072	42.0175	38.8639	12.083	43.9153	-1.77952
ENSG00000168264.11	3.00187e-13	3.10316e-11	29.2806	27.4837	30.4329	29.3119	86.9359	80.235	71.9249	58.4745	29.1273	74.3926	-1.32335
ENSG00000213741.11	3.75582e-13	3.80052e-11	6724.83	6835.41	6891.65	6822.14	2624.42	2707.76	2481.05	3747.42	6818.51	2890.16	1.23802
ENSG00000166946.14	4.33625e-13	4.29708e-11	114.02	120.885	109.035	111.989	56.9734	43.0983	58.0389	37.8074	113.983	48.9795	1.20201
ENSG00000184110.15	5.11937e-13	5.03837e-11	165.29	166.709	163.472	149.421	330.85	328.785	315.737	349.599	161.223	331.243	-1.03426
ENSG00000125740.14	5.66692e-13	5.50189e-11	20.8812	20.7201	19.3888	21.2694	1.69146	0.658352	2.74476	1.48614	20.5649	1.64518	3.02725
ENSG00000197471.12	5.80426e-13	5.59741e-11	37.8954	40.2119	39.3158	38.074	100.534	119.374	102.201	104.031	38.8743	106.535	-1.43128
ENSG00000138326.21	6.20899e-13	5.9478e-11	4146.7	4168.1	4143.07	4201.61	1918.72	1754.97	1837.66	1868.34	4164.87	1844.92	1.17428
ENSG00000048740.19	7.84298e-13	7.4142e-11	15.386	17.6235	16.6258	16.109	34.342	41.5413	34.9899	50.0136	16.4361	40.2217	-1.24133
ENSG00000105220.17	8.69849e-13	8.11785e-11	46.2287	51.4777	47.8468	48.2122	123.138	128.491	111.459	186.982	48.4414	137.517	-1.48628
ENSG00000113811.12	9.35858e-13	8.67571e-11	72.787	75.2325	79.4775	71.5374	32.3222	28.6825	31.4439	26.6093	74.7586	29.7645	1.30015
ENSG00000008311.16	1.07111e-12	9.80357e-11	0.0466405	0.151712	0.190266	0.0940381	3.8915	4.58782	2.80306	1.70726	0.120664	3.24741	-1.92223
ENSG00000263961.8	1.17201e-12	1.05916e-10	19.5876	19.2121	21.8064	19.6718	78.9016	99.9979	59.9176	89.042	20.0695	81.9648	-1.97734
ENSG00000179348.13	1.24208e-12	1.11546e-10	20.3344	20.8652	20.0392	18.9884	73.9439	78.0062	81.5889	109.079	20.0568	85.6546	-2.04099
ENSG00000205937.12	1.27429e-12	1.13728e-10	45.8379	49.2401	42.867	44.5586	122.14	113.964	118.827	111.98	45.6259	116.728	-1.33625
ENSG00000130402.13	1.57869e-12	1.40026e-10	16.9613	13.0897	15.41	13.9999	36.4338	39.6082	38.879	39.9952	14.8652	38.729	-1.32432
ENSG00000189043.10	1.61837e-12	1.42665e-10	191.041	185.541	189.592	181.355	90.2186	88.6642	92.1862	86.8497	186.882	89.4797	1.05416
ENSG00000243156.9	1.69547e-12	1.46478e-10	6.64749	5.71036	5.95044	4.93299	15.5766	15.6811	17.5796	20.6142	5.81032	17.3629	-1.431
ENSG00000143947.15	1.7024e-12	1.46478e-10	3337.33	3371.33	3434.61	3333.34	1700.7	1700.53	1573.82	1650.11	3369.15	1656.29	1.02399
ENSG00000104763.20	1.74038e-12	1.47103e-10	125.712	120.384	126.772	131.058	56.3435	48.9465	56.439	56.2507	125.981	54.4949	1.19419
ENSG00000048540.16	1.80968e-12	1.52066e-10	95.1629	98.2345	88.8469	93.3856	10.2193	5.52763	19.3351	46.4749	93.9075	20.3892	2.14964
ENSG00000169174.11	1.83314e-12	1.53142e-10	5.96859	5.21899	4.98738	4.58386	40.7491	37.18	30.8541	18.9415	5.18971	31.9312	-2.41151
ENSG00000065154.12	1.91926e-12	1.57587e-10	809.687	820.297	818.353	815.935	341.492	278.863	394.717	284.081	816.068	324.788	1.32652
ENSG00000143851.16	2.14754e-12	1.74339e-10	42.5219	48.9262	47.4784	42.5755	103.001	110.271	95.2295	121.732	45.3755	107.558	-1.22704
ENSG00000063245.15	2.45138e-12	1.96782e-10	11.0532	14.4168	12.2441	10.8814	39.7324	32.4848	31.7994	33.0969	12.1489	34.2784	-1.42385
ENSG00000170296.10	2.68481e-12	2.13809e-10	192.16	186.345	188.676	193.102	104.574	86.743	98.0537	76.9159	190.071	91.5716	1.04546
ENSG00000181218.6	3.18011e-12	2.49699e-10	120.024	119.32	111.058	115.263	46.7142	42.7006	45.9444	43.3017	116.416	44.6652	1.36246
ENSG00000135241.17	3.20077e-12	2.49956e-10	42.5532	42.5247	39.4157	44.5447	17.0447	12.8718	16.5593	11.8407	42.2596	14.5792	1.4734
ENSG00000120526.12	3.77501e-12	2.9007e-10	123.777	122.741	128.342	128.812	52.9151	53.1068	55.2533	87.2483	125.918	62.1309	1.00748
ENSG00000070669.17	4.26983e-12	3.2462e-10	167.53	160.521	160.919	171.606	68.1943	57.0735	73.5982	49.0755	165.144	61.9854	1.39935
ENSG00000116649.10	4.33152e-12	3.25862e-10	20.618	22.2709	22.4627	21.6214	79.4758	74.3956	77.0901	88.0132	21.7432	79.7437	-1.82791
ENSG00000111371.16	4.40846e-12	3.29923e-10	1.30581	1.4741	1.01498	1.55299	13.6479	14.481	11.137	14.3722	1.33697	13.4095	-2.62431
ENSG00000111790.14	4.51969e-12	3.36494e-10	102.462	99.0934	106.708	100.854	54.3761	44.3546	54.9906	42.0735	102.279	48.9487	1.04803
ENSG00000101255.12	4.59244e-12	3.40148e-10	38.7341	40.4582	42.9642	41.0917	1.82227	2.15684	3.17957	2.67512	40.8121	2.45845	3.59572
ENSG00000108309.14	5.11628e-12	3.77004e-10	11.1187	14.8038	14.2842	14.8692	0.882328	0.372879	1.70961	0.631711	13.769	0.899133	2.95916
ENSG00000134419.15	6.58049e-12	4.72775e-10	3830.24	3848.79	3955.31	3847.33	1936.63	1933.43	1735	1778.79	3870.42	1845.96	1.06771
ENSG00000138668.19	7.72842e-12	5.41706e-10	36.7741	40.1059	41.4202	37.7353	59.2209	72.7289	65.866	129.442	39.0089	81.8145	-1.04956
ENSG00000124126.14	9.02131e-12	6.26218e-10	0.425229	1.77374	0.346977	1.2122	13.2058	12.664	10.2195	10.9239	0.939536	11.7533	-2.71709
ENSG00000130821.17	9.79022e-12	6.65062e-10	18.2108	21.1807	17.3478	20.3899	54.5385	45.2938	62.9248	50.6286	19.2823	53.3464	-1.42196
ENSG00000188690.15	9.81232e-12	6.65062e-10	160.109	169.034	161.916	168.592	75.9412	66.3773	79.9978	72.931	164.913	73.8118	1.14909
ENSG00000060237.19	1.7624e-11	1.1107e-09	10.2321	11.3615	11.0564	12.452	21.9128	23.0707	26.8221	40.9504	11.2755	28.189	-1.24964
ENSG00000137309.20	1.90134e-11	1.19303e-09	183.488	185.266	181.695	190.231	395.312	362.157	362.933	381.884	185.17	375.572	-1.0163
ENSG00000070756.17	1.91928e-11	1.19905e-09	369.266	371.154	375.208	357.242	625.215	557.141	736.976	1171.35	368.217	772.67	-1.06725
ENSG00000157654.19	2.26463e-11	1.36843e-09	12.5434	12.6595	11.4622	10.3741	49.2207	68.7078	39.3015	50.5822	11.7598	51.9531	-2.05311
ENSG00000239306.5	2.36451e-11	1.41565e-09	20.6577	19.1078	17.1954	17.9714	39.9655	44.2739	40.3108	53.3791	18.7331	44.4823	-1.20469
ENSG00000198692.10	2.37807e-11	1.41786e-09	125.021	131.751	127.67	133.27	60.7245	59.6843	60.8532	59.9402	129.428	60.3005	1.08928
ENSG00000104973.19	3.26464e-11	1.87638e-09	9.99487	9.37254	7.82867	8.37246	30.5225	25.7571	30.5497	25.9156	8.89213	28.1862	-1.56093
ENSG00000155962.13	3.44987e-11	1.96711e-09	138.845	140.157	137.434	132.028	68.1486	61.5317	60.59	51.1329	137.116	60.3508	1.17073
ENSG00000134779.15	3.83351e-11	2.17722e-09	63.0081	56.0569	67.4082	65.1923	161.18	134.299	132.732	128.894	62.9164	139.276	-1.13401
ENSG00000035720.8	4.19585e-11	2.36432e-09	123.515	129.28	121.643	119.971	36.6447	43.2736	40.684	36.6805	123.602	39.3207	1.62774
ENSG00000116815.16	4.3549e-11	2.43484e-09	76.6928	78.5243	80.5622	82.4269	30.9176	27.1433	37.0278	27.5708	79.5515	30.6649	1.34703
ENSG00000130175.10	5.3693e-11	2.90043e-09	38.5482	35.1526	37.1289	38.0699	91.2984	102.616	96.1721	87.1301	37.2249	94.3042	-1.31803
ENSG00000285049.2	6.02884e-11	3.19662e-09	11.3603	12.8053	13.3377	11.7019	35.2858	34.7435	32.0142	31.6207	12.3013	33.4161	-1.37152
ENSG00000071894.17	6.02884e-11	3.19662e-09	11.3603	12.8053	13.3377	11.7019	35.2858	34.7435	32.0142	31.6207	12.3013	33.4161	-1.37152
ENSG00000064607.17	6.35594e-11	3.35766e-09	18.3386	15.4033	16.9876	17.7953	35.8188	36.992	41.1292	34.5868	17.1312	37.1317	-1.07252
ENSG00000157985.19	6.61871e-11	3.45666e-09	9.62749	9.4423	11.1954	12.6153	31.1605	31.6084	31.2588	31.6083	10.7201	31.409	-1.46741
ENSG00000005007.13	7.56143e-11	3.90828e-09	10.748	14.2638	11.9331	14.1947	38.7944	40.9848	47.2541	48.8244	12.7849	43.9644	-1.7057
ENSG00000155506.19	7.77035e-11	3.97339e-09	36.1786	33.0746	26.4633	27.3118	76.2421	83.2463	88.304	103.488	30.7571	87.8201	-1.48381
ENSG00000100003.18	8.64193e-11	4.34181e-09	32.7799	30.2681	36.7822	30.9515	84.9052	117.481	70.773	67.8425	32.6954	85.2503	-1.35598
ENSG00000143569.19	9.66615e-11	4.78941e-09	37.2102	35.0179	37.6565	35.925	73.8314	73.637	73.0372	89.7062	36.4524	77.553	-1.06861
ENSG00000284161.3	9.89342e-11	4.86766e-09	6.77812	6.19775	6.20961	6.08073	12.8579	13.175	15.3703	19.4737	6.31655	15.2192	-1.14847
ENSG00000284501.2	1.04885e-10	5.09154e-09	15.5696	17.6066	14.0908	13.9988	38.9773	38.9458	36.6153	41.2322	15.3164	38.9426	-1.2916
ENSG00000161013.17	1.04885e-10	5.09154e-09	15.5696	17.6066	14.0908	13.9988	38.9773	38.9458	36.6153	41.2322	15.3164	38.9426	-1.2916
ENSG00000228463.10	1.19664e-10	5.75069e-09	102.213	120.52	125.545	117.762	13.4166	12.8903	24.617	30.2652	116.51	20.2973	2.46404
ENSG00000213934.9	1.24437e-10	5.94034e-09	36.6028	36.2389	33.1035	37.3387	0.0660798	0.316939	0.352255	0.841823	35.821	0.394274	4.72294
ENSG00000214022.12	1.39907e-10	6.59122e-09	33.4371	28.4463	28.4057	38.6739	82.3941	73.7245	64.4806	64.2762	32.2407	71.2189	-1.11942
ENSG00000172331.12	1.42728e-10	6.70217e-09	49.8923	53.4453	47.4231	47.772	13.8583	10.7509	17.7341	12.8645	49.6331	13.802	1.77429
ENSG00000205336.14	1.65008e-10	7.6238e-09	1.91026	1.39937	1.27761	1.10462	7.10729	9.22756	6.99163	8.13236	1.42296	7.86471	-1.8713
ENSG00000281614.3	1.72267e-10	7.83326e-09	5.368	5.97006	5.2165	5.91302	15.3677	16.5529	15.6099	16.1141	5.61689	15.9112	-1.35375
ENSG00000168918.14	1.72267e-10	7.83326e-09	5.368	5.97006	5.2165	5.91302	15.3677	16.5529	15.6099	16.1141	5.61689	15.9112	-1.35375
ENSG00000070526.15	1.79701e-10	8.05628e-09	51.6073	51.7196	47.9337	46.8999	21.554	16.4252	25.319	14.6803	49.5401	19.4946	1.30218
ENSG00000076554.16	1.80486e-10	8.05628e-09	0.825534	0.7161	0.800377	0.701624	14.097	15.8654	14.5412	6.5526	0.760909	12.7641	-2.96651
ENSG00000119801.13	1.80536e-10	8.05628e-09	41.698	39.4577	39.2475	35.6153	14.7913	9.50033	12.3782	11.8419	39.0046	12.1279	1.60753
ENSG00000087460.29	1.87896e-10	8.30729e-09	119.88	124.041	119.442	120.951	283.659	265.162	255.597	212.397	121.079	254.204	-1.06384
ENSG00000073578.18	2.00584e-10	8.78718e-09	58.6994	56.4515	51.4278	53.6094	121.504	114.166	105.781	104.68	55.0471	111.533	-1.00563
ENSG00000133313.15	2.03369e-10	8.8821e-09	25.4766	25.4563	24.1808	25.1098	57.4489	58.1036	59.4124	72.5364	25.0559	61.8753	-1.27089
ENSG00000112640.16	2.22364e-10	9.62394e-09	11.2302	10.8019	12.1007	11.1857	27.6955	28.3097	25.8337	29.1233	11.3296	27.7406	-1.22096
ENSG00000140464.20	2.5019e-10	1.07634e-08	2.58486	2.25576	2.89414	3.11527	11.7702	12.6575	9.83262	8.78524	2.71251	10.7614	-1.66359
ENSG00000113369.9	2.87594e-10	1.20831e-08	34.4912	41.8367	40.3039	37.7362	9.24057	9.59125	9.27589	5.37266	38.592	8.37009	2.07907
ENSG00000164879.7	2.91056e-10	1.21929e-08	40.451	46.5182	45.9236	43.0622	11.1009	10.8625	18.5376	15.5167	43.9888	14.0044	1.58418
ENSG00000075240.17	3.00793e-10	1.25642e-08	8.89988	10.7553	12.0699	10.3091	40.193	40.4652	28.187	28.039	10.5086	34.221	-1.61373
ENSG00000198176.13	3.05782e-10	1.26988e-08	81.3004	83.0526	75.3351	77.2798	188.65	149.708	176.804	144.995	79.242	165.039	-1.0491
ENSG00000284931.1	3.29464e-10	1.36429e-08	7479.04	7568.53	7549.9	7545.54	50.8572	43.278	111.582	125.506	7535.76	82.8059	6.49075
ENSG00000116133.13	3.34632e-10	1.3817e-08	21.0981	22.9339	21.9773	22.7047	53.5189	60.1258	57.0423	55.1098	22.1785	56.4492	-1.3095
ENSG00000168066.21	3.58203e-10	1.47058e-08	30.17	31.3597	32.8151	31.7125	60.081	62.4681	68.7605	83.5973	31.5143	68.7267	-1.10064
ENSG00000100285.10	3.87628e-10	1.58234e-08	28.306	30.4234	28.8478	30.9752	103.415	99.8145	98.5224	98.1695	29.6381	99.9802	-1.72067
ENSG00000160888.7	3.9595e-10	1.61173e-08	37.1322	40.9169	39.1055	37.1141	17.4861	18.2762	19.4048	16.7442	38.5672	17.9778	1.05999
ENSG00000169180.12	4.44685e-10	1.78983e-08	29.4367	28.0237	27.3401	29.9701	62.0247	61.2322	60.9427	76.9329	28.6927	65.2831	-1.15854
ENSG00000160949.18	4.64976e-10	1.86107e-08	6.01883	5.81537	6.05366	6.06635	20.4599	18.8463	18.0317	16.6087	5.98855	18.4866	-1.47942
ENSG00000185896.11	5.48782e-10	2.16633e-08	24.4585	25.8006	24.2313	25.1849	67.5311	69.9997	72.2745	67.9673	24.9188	69.4432	-1.44246
ENSG00000147454.14	5.56486e-10	2.18474e-08	673.008	678.574	674.468	649.49	298.057	168.901	476.632	214.842	668.885	289.608	1.20484
ENSG00000166046.11	5.72705e-10	2.2362e-08	15.3968	10.7227	11.9014	11.7205	2.23595	2.54669	3.17287	1.86027	12.4353	2.45394	1.95971
ENSG00000173801.17	5.799e-10	2.25815e-08	6.44973	8.10419	8.34516	6.93569	18.0184	19.6295	16.8792	22.722	7.45869	19.3123	-1.26385
ENSG00000141644.18	6.14232e-10	2.36619e-08	18.8024	19.6326	20.7988	18.0666	45.217	44.1883	48.5266	44.8832	19.3251	45.7038	-1.20028
ENSG00000284936.2	6.57477e-10	2.50966e-08	296.206	292.197	292.21	287.709	164.356	121.422	156.826	117.208	292.08	139.953	1.05608
ENSG00000111843.14	6.57477e-10	2.50966e-08	296.206	292.197	292.21	287.709	164.356	121.422	156.826	117.208	292.08	139.953	1.05608
ENSG00000124181.15	6.5846e-10	2.50966e-08	4.53464	4.43998	6.51622	4.41637	9.34132	13.1607	12.4551	13.5473	4.9768	12.1261	-1.13499
ENSG00000168961.17	6.76597e-10	2.56518e-08	19.9108	19.4077	24.6552	19.8485	70.396	66.9751	59.462	49.8405	20.9555	61.6684	-1.51315
ENSG00000180573.10	7.40451e-10	2.77071e-08	1552.05	1601.33	1530.01	1549.25	848.104	754.197	584.218	620.535	1558.16	701.763	1.14966
ENSG00000157734.14	7.43408e-10	2.77455e-08	30.8	27.7979	29.4898	28.0184	12.925	9.05108	19.1393	14.1019	29.0265	13.8043	1.02022
ENSG00000186575.19	7.83128e-10	2.89274e-08	15.5272	15.318	15.0321	14.4166	47.7458	44.3443	42.8477	41.8	15.0734	44.1844	-1.49115
ENSG00000100351.17	8.10044e-10	2.97686e-08	21.6923	22.5573	18.4491	20.8904	5.43624	2.80262	7.71344	5.69943	20.8972	5.41293	1.77169
ENSG00000086758.16	8.79497e-10	3.18325e-08	14.8201	12.4221	15.8662	14.8796	29.9726	34.0854	34.2579	57.4673	14.497	38.9458	-1.36606
ENSG00000281877.3	9.19873e-10	3.30441e-08	15.4796	16.1757	13.4721	14.8809	37.5573	37.573	34.6242	36.7398	15.0021	36.6236	-1.23338
ENSG00000117676.14	9.19873e-10	3.30441e-08	15.4796	16.1757	13.4721	14.8809	37.5573	37.573	34.6242	36.7398	15.0021	36.6236	-1.23338
ENSG00000133639.6	9.25918e-10	3.31783e-08	31.8792	33.4178	31.8288	34.5185	11.975	8.55838	17.7248	9.42892	32.9111	11.9218	1.39195
ENSG00000147669.11	9.73789e-10	3.47205e-08	303.627	307.722	301.397	297.285	104.421	109.913	122.104	158.017	302.507	123.614	1.28427
ENSG00000164818.16	9.86057e-10	3.50709e-08	8.23753	6.3496	6.32557	6.6263	27.4925	25.9453	25.9217	30.298	6.88475	27.4144	-1.84948
ENSG00000103653.17	9.96367e-10	3.53054e-08	6.36485	4.78275	5.13515	7.82981	29.2287	32.6686	28.429	39.8127	6.02814	32.5348	-2.25444
ENSG00000121060.19	1.0187e-09	3.58768e-08	8.32385	10.6269	11.859	9.75072	23.9994	28.966	20.9734	24.3469	10.1401	24.5715	-1.19877
ENSG00000163376.11	1.04027e-09	3.64172e-08	45.597	41.5081	43.3166	45.4875	18.3437	17.4701	20.4918	16.5427	43.9773	18.2121	1.22718
ENSG00000090621.15	1.08322e-09	3.75961e-08	57.2574	61.0438	56.0411	55.2183	117.805	125.828	127.118	163.878	57.3902	133.657	-1.2055
ENSG00000285248.2	1.21871e-09	4.12039e-08	7.10241	7.42204	7.07474	8.74998	19.611	22.1827	21.2263	27.0309	7.58729	22.5127	-1.45317
ENSG00000196497.17	1.21871e-09	4.12039e-08	7.10241	7.42204	7.07474	8.74998	19.611	22.1827	21.2263	27.0309	7.58729	22.5127	-1.45317
ENSG00000158050.5	1.28731e-09	4.33193e-08	68.1386	64.6143	64.7596	66.2711	14.2749	14.6003	11.3627	26.0802	65.9459	16.5795	1.9291
ENSG00000125772.14	1.30865e-09	4.39347e-08	19.9186	24.8037	20.7357	30.1234	10.1498	8.40964	7.96014	11.1495	23.8953	9.41727	1.2569
ENSG00000139112.11	1.31554e-09	4.40629e-08	13.0042	10.8011	9.63727	14.9778	2.37686	1.44774	2.58149	2.14614	12.1051	2.13806	2.06218
ENSG00000164919.11	1.40153e-09	4.66171e-08	1800.37	1840.39	1875.06	1843.92	678.416	659.029	713.52	1137.45	1839.94	797.104	1.20579
ENSG00000143157.12	1.51634e-09	4.9745e-08	8.89572	8.94403	9.29586	8.32048	17.8125	19.3415	19.4391	19.2116	8.86402	18.9512	-1.01623
ENSG00000169429.12	1.60257e-09	5.24541e-08	5.56003	7.50575	5.27117	7.07481	0.130889	0.106409	0.0437262	0.0978265	6.35294	0.0947129	2.74777
ENSG00000156831.8	1.69442e-09	5.5084e-08	233.472	232.75	242.268	227.017	117.861	90.3665	129.809	127.673	233.877	116.427	1.00013
ENSG00000152518.8	1.7217e-09	5.58446e-08	10.2634	9.46962	9.55195	9.18155	51.1844	47.2229	42.4498	55.9767	9.61662	49.2084	-2.24161
ENSG00000100364.19	1.75116e-09	5.65447e-08	12.9812	12.7275	11.5488	11.6513	29.9786	26.6837	30.2879	29.5257	12.2272	29.119	-1.18717
ENSG00000148154.10	1.79152e-09	5.77182e-08	24.9381	25.1566	26.565	25.0514	10.41	7.876	10.8891	9.69404	25.4278	9.7173	1.30211
ENSG00000047849.22	1.95459e-09	6.24122e-08	4.03506	4.87396	3.82948	4.11732	11.2219	13.784	11.8094	18.8306	4.21396	13.9115	-1.51597
ENSG00000134321.13	2.0077e-09	6.38536e-08	44.9634	47.7873	43.975	51.7772	18.4366	22.2218	26.1951	23.5619	47.1257	22.6039	1.02778
ENSG00000151414.15	2.07897e-09	6.57989e-08	42.0735	43.0812	42.5571	45.6107	19.3586	16.8291	23.057	15.6974	43.3306	18.7355	1.16751
ENSG00000128268.12	2.09384e-09	6.6124e-08	16.4289	15.4921	15.3995	12.9781	33.8651	37.468	39.011	33.6295	15.0746	35.9934	-1.20248
ENSG00000151239.14	2.15585e-09	6.76363e-08	49.0723	53.5883	55.6607	48.8027	22.3864	21.4424	23.2355	22.4867	51.781	22.3877	1.17427
ENSG00000160087.21	2.28104e-09	7.12529e-08	21.1556	23.2742	23.4906	22.5438	61.0978	56.5456	52.6094	53.5384	22.6161	55.9478	-1.26987
ENSG00000130749.10	2.46883e-09	7.62896e-08	6.53413	7.17582	5.5643	8.21157	14.6452	17.3958	21.6042	26.247	6.87145	19.973	-1.41383
ENSG00000038210.14	2.54207e-09	7.83841e-08	57.827	57.508	58.3114	56.9448	26.7452	27.4598	26.9038	31.5675	57.6478	28.1691	1.00764
ENSG00000160214.13	2.71319e-09	8.34813e-08	30.2982	30.4942	26.922	30.4657	58.5593	57.1502	61.2471	73.1586	29.5451	62.5288	-1.05647
ENSG00000115694.15	2.81798e-09	8.61521e-08	41.1892	47.3557	41.5665	47.9791	107.571	95.9409	101.835	88.5666	44.5226	98.4784	-1.1278
ENSG00000120690.16	3.366e-09	1.01574e-07	22.7034	20.5945	23.908	20.5301	47.7663	49.9099	45.9424	47.3703	21.934	47.7472	-1.08783
ENSG00000133026.14	3.37558e-09	1.01574e-07	17909	18006.3	17916.8	17931.3	6919.81	5819.49	7225.05	6930.01	17940.8	6723.59	1.41581
ENSG00000263001.8	3.48599e-09	1.04355e-07	31.7833	30.4926	33.1616	35.1715	88.9572	90.7654	86.931	87.5582	32.6522	88.5529	-1.41204
ENSG00000065882.17	3.79331e-09	1.12384e-07	1.4559	2.80624	1.97579	2.71053	18.6895	19.0806	13.2386	6.66269	2.23711	14.4178	-2.25182
ENSG00000090013.11	3.93857e-09	1.16447e-07	1596.05	1659.21	1612.48	1628.88	936.485	681.569	874.281	638.495	1624.16	782.707	1.05219
ENSG00000160201.12	4.05017e-09	1.19501e-07	48.3294	54.7878	38.5736	28.8834	103.893	101.624	91.1776	76.7494	42.6436	93.3611	-1.11242
ENSG00000103942.13	4.22085e-09	1.23271e-07	8.29485	8.34828	8.84341	7.66087	26.5634	28.4869	23.2078	28.4322	8.28685	26.6726	-1.5752
ENSG00000114867.22	4.63809e-09	1.32806e-07	39.3626	37.8575	36.4068	40.3739	109.488	116.928	129.681	151.407	38.5002	126.876	-1.69482
ENSG00000165512.5	4.65706e-09	1.32806e-07	35.0272	33.8053	34.5585	33.9891	13.9562	12.5704	13.6091	13.0773	34.345	13.3032	1.30517
ENSG00000164880.16	4.67762e-09	1.33095e-07	7.41485	6.63756	7.08693	6.2632	20.3787	20.0436	25.2725	22.3697	6.85064	22.0161	-1.55176
ENSG00000115993.13	4.75439e-09	1.35012e-07	61.2146	59.0315	58.2822	55.9772	28.404	18.9551	36.5773	17.965	58.6264	25.4754	1.1713
ENSG00000132182.13	4.80203e-09	1.36095e-07	6.01594	6.45926	6.27859	6.96659	27.411	29.6737	29.0496	35.9905	6.43009	30.5312	-2.08533
ENSG00000196924.19	5.0021e-09	1.40709e-07	24.6973	26.3681	25.8796	24.8134	52.6974	106.604	54.6908	105.361	25.4396	79.8383	-1.61234
ENSG00000103043.15	5.03619e-09	1.40788e-07	7.77641	7.37683	6.72652	7.15997	17.1137	14.782	14.0431	17.1649	7.25993	15.7759	-1.02219
ENSG00000163520.14	5.08041e-09	1.41748e-07	5.56757	5.24154	5.7878	5.25019	0.0906517	0.191866	0.256731	0.344964	5.46177	0.221053	2.4038
ENSG00000160877.6	6.03603e-09	1.67113e-07	10.7544	8.3657	8.62897	7.64697	24.3191	23.2647	23.0813	28.2134	8.84901	24.7196	-1.38482
ENSG00000214425.9	6.19368e-09	1.7082e-07	2.90498	3.35803	2.59704	2.01572	9.74663	10.8725	9.7909	15.4336	2.71894	11.4609	-1.74444
ENSG00000282844.2	6.35314e-09	1.74249e-07	8.95521	9.31522	9.76629	7.26626	16.6087	18.8774	17.7028	22.0007	8.82575	18.7974	-1.01067
ENSG00000241644.2	6.51176e-09	1.77885e-07	10.6433	10.5108	12.6903	11.6367	1.8049	1.64823	2.31604	2.17312	11.3703	1.98557	2.0508
ENSG00000196890.5	7.04727e-09	1.90342e-07	243.656	255.878	257.55	247.502	85.8941	87.4523	92.4808	90.0446	251.147	88.9679	1.48678
ENSG00000110400.11	7.14877e-09	1.92361e-07	1.31518	1.32167	1.41485	0.940558	12.2099	13.1608	11.0559	6.93564	1.24807	10.8406	-2.39698
ENSG00000102572.15	7.4148e-09	1.98561e-07	23.8599	25.5741	27.2944	28.6857	56.9994	52.5446	63.0773	47.5883	26.3535	55.0524	-1.03505
ENSG00000153879.9	7.42063e-09	1.98561e-07	28.2177	27.5658	27.7469	27.0678	14.2639	13.0714	14.6184	10.5058	27.6495	13.1149	1.0213
ENSG00000175197.13	7.70948e-09	2.04387e-07	30.205	29.0834	27.0578	28.6315	6.33261	5.85509	8.28407	4.8042	28.7444	6.31899	2.0229
ENSG00000198919.13	7.80861e-09	2.06633e-07	11.0928	11.538	11.706	8.8813	3.20009	3.44484	3.49272	3.58605	10.8045	3.43093	1.41366
ENSG00000147687.19	8.5308e-09	2.23684e-07	119.046	119.99	124.002	128.461	47.5066	50.4207	50.976	72.5037	122.875	55.3517	1.13635
ENSG00000105771.14	9.96802e-09	2.57146e-07	9.28341	9.63773	10.1643	8.69689	19.0966	18.7715	22.5652	22.1819	9.44559	20.6538	-1.05173
ENSG00000164463.12	1.05547e-08	2.71794e-07	9.15563	8.61762	10.0008	9.36922	2.46742	1.92153	2.80832	1.61692	9.28581	2.20355	1.68291
ENSG00000108349.17	1.06472e-08	2.73197e-07	10.3617	10.8448	10.5449	10.7938	24.4333	23.6818	26.2234	24.0322	10.6363	24.5927	-1.1371
ENSG00000178951.9	1.1392e-08	2.89719e-07	3.49711	5.25274	4.32691	3.95141	12.0074	9.07033	13.8494	9.277	4.25704	11.051	-1.19683
ENSG00000274958.4	1.14874e-08	2.90602e-07	9.10139	10.523	9.36468	11.2103	31.0291	31.9847	28.3293	36.4704	10.0498	31.9534	-1.5764
ENSG00000100605.17	1.14874e-08	2.90602e-07	9.10139	10.523	9.16303	11.2103	31.3619	32.3467	28.5324	36.1636	9.99943	32.1012	-1.58945
ENSG00000101546.13	1.18237e-08	2.97539e-07	13.8753	11.8263	11.9951	12.7059	28.5625	24.6826	25.8982	26.6111	12.6006	26.4386	-1.01253
ENSG00000139793.20	1.20616e-08	3.02466e-07	31.4564	31.0993	32.4519	35.7406	10.8149	10.8501	11.5311	7.9061	32.687	10.2756	1.57899
ENSG00000196660.12	1.23999e-08	3.0886e-07	8.61799	7.60864	7.63409	7.6857	0.421376	0.275909	2.10962	0.766373	7.8866	0.893319	2.23072
ENSG00000112977.16	1.27926e-08	3.16381e-07	6.30577	5.69943	7.77769	6.73623	17.5675	18.0277	18.0619	18.7513	6.62978	18.1021	-1.32402
ENSG00000081181.8	1.28326e-08	3.16823e-07	29.4978	31.0375	33.4269	27.2293	5.34638	5.18745	6.74517	4.62499	30.2979	5.476	2.27289
ENSG00000173473.11	1.29058e-08	3.18085e-07	24.69	24.0903	21.2199	22.1561	39.9226	49.8623	40.7641	57.8428	23.0391	47.098	-1.0006
ENSG00000186716.21	1.34385e-08	3.28958e-07	6.64231	4.91243	6.63967	8.36527	15.0738	19.4577	17.3794	22.6033	6.63992	18.6286	-1.36132
ENSG00000096060.15	1.38536e-08	3.36681e-07	94.1081	94.628	92.0955	96.324	212.401	230.822	173.205	171.665	94.2889	197.023	-1.05529
ENSG00000288701.1	1.38712e-08	3.36681e-07	1.96667	2.74731	3.00044	3.29122	8.386	11.8561	8.67124	13.5715	2.75141	10.6212	-1.63126
ENSG00000105655.19	1.57929e-08	3.76958e-07	18.7735	24.1424	18.8103	17.7865	55.532	57.1312	43.1654	59.0579	19.8782	53.7216	-1.39012
ENSG00000283741.2	1.59392e-08	3.77316e-07	1.30387	1.28415	1.19257	1.38932	3.85838	3.94965	3.76305	4.2614	1.29248	3.95812	-1.11288
ENSG00000176994.11	1.59392e-08	3.77316e-07	1.30387	1.28415	1.19257	1.38932	3.85838	3.94965	3.76305	4.2614	1.29248	3.95812	-1.11288
ENSG00000134352.20	1.61406e-08	3.81453e-07	30.682	30.8974	32.8498	37.1691	8.41194	7.44858	10.6439	8.36835	32.8996	8.71818	1.80251
ENSG00000176087.16	1.64895e-08	3.88423e-07	11.7606	11.0077	11.2061	9.74366	25.8366	24.287	22.3675	27.9582	10.9295	25.1123	-1.13019
ENSG00000141867.19	1.65577e-08	3.89392e-07	8.80651	6.69415	9.39884	6.59598	19.4182	19.1042	22.9757	23.173	7.87387	21.1678	-1.32083
ENSG00000103549.22	1.84309e-08	4.27152e-07	30.3311	32.2437	28.4883	33.6935	70.4287	69.0706	69.7529	65.5426	31.1892	68.6987	-1.11456
ENSG00000108829.10	1.91404e-08	4.4075e-07	48.6727	49.5764	51.6311	50.5102	118.65	124.166	119.451	140.257	50.0976	125.631	-1.3093
ENSG00000088387.21	1.92518e-08	4.41486e-07	4.2039	2.97277	4.17298	4.13279	13.4255	13.6411	11.1885	12.0399	3.87061	12.5737	-1.47864
ENSG00000185085.2	1.92645e-08	4.41486e-07	5.62254	6.33497	6.10166	6.24077	15.2842	15.5106	15.9898	17.3604	6.07498	16.0363	-1.26781
ENSG00000113716.13	1.96763e-08	4.48776e-07	8.37533	9.61709	12.0991	9.85004	21.2407	23.2484	20.9262	23.4801	9.9854	22.2238	-1.08002
ENSG00000130985.17	2.01102e-08	4.57221e-07	26.8796	27.1596	28.2291	28.4859	64.6739	71.2634	60.8933	75.8856	27.6885	68.179	-1.26986
ENSG00000151914.22	2.14757e-08	4.82918e-07	14.5098	19.3972	15.1785	14.2153	6.56063	5.37984	9.00984	5.6601	15.8252	6.6526	1.1366
ENSG00000089094.20	2.2352e-08	5.01054e-07	4.5221	5.31277	7.53475	6.25154	13.8341	13.1277	11.1665	15.2967	5.90529	13.3563	-1.05591
ENSG00000197081.16	2.27614e-08	5.09436e-07	7.87285	8.74743	9.75257	9.32377	17.8219	23.1909	28.1006	35.0864	8.92416	26.05	-1.44661
ENSG00000196565.15	2.31577e-08	5.17502e-07	11955.4	11939	11725.7	11755.9	80.5262	63.5938	210.912	150.992	11844	126.506	6.53757
ENSG00000166851.15	2.34226e-08	5.22607e-07	12.1471	13.9603	13.0473	13.8168	36.1893	34.3936	34.8325	45.1141	13.2429	37.6324	-1.43957
ENSG00000103194.16	2.41356e-08	5.36849e-07	20.9574	22.2346	24.3389	21.8487	47.0931	47.6561	45.0491	53.6064	22.3449	48.3512	-1.07998
ENSG00000135503.13	2.44722e-08	5.41375e-07	2.9422	2.10561	3.40739	2.50261	8.38711	8.9346	9.53517	11.3269	2.73945	9.54595	-1.49579
ENSG00000089902.10	2.48723e-08	5.48145e-07	4.96367	4.86895	7.23869	5.78852	12.6721	13.8507	12.3054	15.6531	5.71496	13.6203	-1.12253
ENSG00000154832.16	2.60775e-08	5.7064e-07	14.922	14.5809	14.9175	13.4862	39.7102	42.8965	43.068	30.2773	14.4767	38.988	-1.36947
ENSG00000141551.15	2.64163e-08	5.75988e-07	9.02689	11.8865	9.95814	9.91227	22.5841	22.5647	28.1933	21.9148	10.1959	23.8142	-1.14819
ENSG00000166147.15	2.74158e-08	5.95073e-07	4.89357	4.11375	3.87716	3.83863	10.082	15.0575	9.42353	26.1233	4.18078	15.1716	-1.64222
ENSG00000177606.8	2.7796e-08	6.01507e-07	15.926	16.0812	15.6425	15.0147	1.93305	0.66449	3.62903	1.61179	15.6661	1.95959	2.49344
ENSG00000170027.7	2.89774e-08	6.2519e-07	36.4855	36.02	36.7338	36.2316	76.3416	85.6777	78.604	97.0105	36.3677	84.4085	-1.19259
ENSG00000125166.13	2.9254e-08	6.29268e-07	34.3156	34.9276	35.2317	34.3436	76.0241	77.3719	70.7267	83.0124	34.7046	76.7838	-1.12336
ENSG00000071553.18	2.9418e-08	6.31849e-07	12.3965	11.1099	12.6081	12.1209	28.3891	24.6077	28.8537	25.0856	12.0588	26.734	-1.08663
ENSG00000140829.12	3.17619e-08	6.76129e-07	10.9465	12.7909	10.582	10.2512	27.3066	24.7978	29.4268	22.967	11.1427	26.1246	-1.15952
ENSG00000253729.8	3.21863e-08	6.83138e-07	54.2339	48.0601	46.3858	47.8414	87.7977	116.676	110.349	170.341	49.1303	121.291	-1.28656
ENSG00000134815.19	3.29674e-08	6.98686e-07	5.56273	5.03852	5.68601	6.07844	15.3142	14.8777	17.0348	15.3854	5.59142	15.653	-1.33712
ENSG00000141564.15	3.31217e-08	7.00921e-07	3.62273	3.39352	4.14728	3.63625	10.1013	10.7501	10.2218	14.9619	3.69994	11.5088	-1.41223
ENSG00000124429.18	3.59395e-08	7.48427e-07	32.4724	32.3499	34.9915	29.5564	7.09773	5.27084	6.45224	14.1671	32.3425	8.24697	1.85031
ENSG00000105323.18	3.77157e-08	7.8089e-07	38.7657	42.0896	41.9156	40.1058	90.7028	88.7518	85.1926	92.2667	40.7192	89.2285	-1.11287
ENSG00000108344.15	3.83979e-08	7.92728e-07	38.9252	39.3109	41.4307	42.1343	93.214	91.6342	94.602	98.7418	40.4503	94.548	-1.20484
ENSG00000100427.16	3.87687e-08	7.98091e-07	49.0438	43.4123	40.9995	52.376	97.0081	104.437	87.0194	100.326	46.4579	97.1976	-1.04904
ENSG00000130816.17	4.05025e-08	8.26676e-07	33.9698	38.6858	34.823	42.6807	98.5045	97.8453	103.207	103.34	37.5398	100.724	-1.40024
ENSG00000132361.18	4.06087e-08	8.27668e-07	15.4383	17.8208	15.2249	14.6259	49.0683	53.8022	60.9996	70.0516	15.7775	58.4805	-1.82589
ENSG00000115306.16	4.22009e-08	8.55268e-07	0.926151	0.742415	0.760313	1.00364	2.54329	3.59445	3.05579	2.44525	0.858129	2.90969	-1.07321
ENSG00000234851.4	4.25627e-08	8.60173e-07	1528.43	1580.31	1564.11	1548.92	799.184	701.778	697.661	650.948	1555.44	712.393	1.12548
ENSG00000100335.15	4.30836e-08	8.68258e-07	12.8253	10.6339	11.3013	9.74789	20.9617	22.4604	22.6066	30.1645	11.1271	24.0483	-1.04648
ENSG00000105647.19	4.33165e-08	8.71729e-07	19.6667	26.623	20.8008	16.9465	70.1148	53.4694	72.2573	78.25	21.0092	68.5229	-1.65938
ENSG00000137497.19	4.65237e-08	9.29763e-07	15.6379	20.7937	14.7707	15.8629	31.3352	35.2578	42.1721	33.5548	16.7663	35.58	-1.04191
ENSG00000162772.17	4.70354e-08	9.38682e-07	9.86053	9.78664	9.0393	9.98688	1.64403	0.612588	2.15374	0.535403	9.66834	1.23644	2.25406
ENSG00000153989.8	4.71107e-08	9.38882e-07	14.7747	14.3305	14.1659	14.3961	30.4617	35.9651	29.7397	34.619	14.4168	32.6964	-1.12809
ENSG00000167378.10	5.05255e-08	9.97254e-07	2.32121	2.34329	2.43444	2.98196	5.62372	5.87414	5.84826	6.82803	2.52022	6.04354	-1.00063
ENSG00000139722.7	5.08224e-08	1.00174e-06	8.71567	8.01708	8.28671	9.4369	35.8893	35.2478	31.7962	31.4047	8.61409	33.5845	-1.8469
ENSG00000123836.15	5.12172e-08	1.00538e-06	0.674934	0.600672	0.33265	0.481042	2.85324	3.3235	2.53546	1.66064	0.522324	2.59321	-1.239
ENSG00000288920.1	5.15063e-08	1.00968e-06	47.5932	45.5854	45.4901	45.3527	19.7318	18.8038	18.2872	22.0568	46.0054	19.7199	1.18181
ENSG00000158711.14	5.17721e-08	1.01289e-06	5.971	4.09352	6.35729	7.12285	14.9713	16.1487	16.7629	16.136	5.88616	16.0047	-1.30416
ENSG00000176393.11	5.36066e-08	1.04515e-06	2.56661	2.10559	2.39426	3.81144	9.60569	10.2023	7.23757	8.43051	2.71947	8.86902	-1.40781
ENSG00000184381.20	5.45613e-08	1.06232e-06	17.3498	20.9103	21.048	19.6728	38.6435	43.6017	40.5685	43.098	19.7452	41.4779	-1.03393
ENSG00000152465.18	5.53901e-08	1.0763e-06	2.47055	2.07625	1.75044	3.23198	6.82065	8.29261	6.19829	10.5099	2.38231	7.95536	-1.40474
ENSG00000144711.16	5.54289e-08	1.0763e-06	4.4335	5.71455	4.52305	6.15591	12.0586	10.974	13.7904	18.5399	5.20675	13.8407	-1.25765
ENSG00000197872.11	5.56518e-08	1.07916e-06	0.731764	1.275	1.04562	0.836801	8.66188	8.68299	4.64894	5.40027	0.972296	6.84852	-1.99254
ENSG00000143198.13	5.59583e-08	1.08073e-06	186.129	197.078	203.766	208.621	96.6878	54.4872	105.618	44.8134	198.899	75.4015	1.38759
ENSG00000100084.14	5.73927e-08	1.10398e-06	11.9857	12.3399	13.3791	13.8987	31.7897	27.1206	33.1162	30.5742	12.9009	30.6502	-1.18704
ENSG00000141959.17	5.83115e-08	1.12016e-06	32.5408	30.6467	34.2493	30.9625	77.6421	72.4414	71.1754	62.0169	32.0998	70.819	-1.11754
ENSG00000087365.16	5.88417e-08	1.12883e-06	37.2701	37.8715	38.0297	38.7976	91.831	94.9669	95.5435	101.409	37.9922	95.9377	-1.31387
ENSG00000130656.6	6.07036e-08	1.15683e-06	99.9337	96.3061	97.3578	100.1	10.6408	8.50417	12.8609	6.31445	98.4244	9.58009	3.23225
ENSG00000187017.18	6.67237e-08	1.25656e-06	3.84394	3.26253	4.94661	5.10075	13.8257	19.5207	14.5828	12.8817	4.28846	15.2027	-1.61532
ENSG00000106991.14	6.82477e-08	1.2819e-06	2.75398	2.08437	2.21247	1.88494	12.3597	12.7179	12.0358	14.0106	2.23394	12.781	-2.09132
ENSG00000283847.2	6.97171e-08	1.29996e-06	20.5598	24.5468	23.814	23.1577	9.44715	8.36455	9.33885	7.55038	23.0196	8.67523	1.31184
ENSG00000105856.14	6.97171e-08	1.29996e-06	20.5598	24.5468	23.814	23.1577	9.44715	8.36455	9.33885	7.55038	23.0196	8.67523	1.31184
ENSG00000146281.6	7.03126e-08	1.30701e-06	3.3328	3.57404	3.07698	3.15691	9.8689	10.5035	8.82242	12.0827	3.28518	10.3194	-1.40137
ENSG00000173926.6	7.21941e-08	1.33804e-06	20.5063	19.3549	22.843	19.4011	7.52787	7.76518	12.4369	5.90889	20.5263	8.40972	1.19388
ENSG00000164715.6	7.22613e-08	1.33804e-06	1.91322	1.50772	1.60008	1.42369	4.74417	5.16867	4.87394	5.39165	1.61118	5.04461	-1.21095
ENSG00000196781.16	7.23962e-08	1.33882e-06	5.84802	5.02809	4.66514	4.45034	28.65	27.3913	23.0467	15.6453	4.9979	23.6833	-2.04101
ENSG00000104960.15	7.48715e-08	1.37398e-06	19.1172	22.7513	23.1142	20.3512	57.9107	51.0172	62.4358	44.9235	21.3335	54.0718	-1.30211
ENSG00000141510.18	7.53424e-08	1.37735e-06	16.2999	13.1956	13.8688	14.8605	48.1464	47.2431	45.2701	43.0151	14.5562	45.9187	-1.59267
ENSG00000196313.13	7.62375e-08	1.39081e-06	1.99231	1.76283	1.52386	1.50893	5.91418	5.41425	6.11619	11.0109	1.69698	7.11387	-1.58905
ENSG00000170144.21	7.64671e-08	1.39083e-06	31.6438	31.8782	32.1114	33.1498	76.7858	87.8702	79.7075	72.5916	32.1958	79.2388	-1.2733
ENSG00000283771.2	7.75426e-08	1.40683e-06	87.7556	86.4278	92.6518	91.0643	42.151	37.7958	37.0413	38.7376	89.4749	38.9314	1.17999
ENSG00000205544.4	7.75426e-08	1.40683e-06	87.7556	86.4278	92.6518	91.0643	42.151	37.7958	37.0413	38.7376	89.4749	38.9314	1.17999
ENSG00000136603.14	7.86568e-08	1.42345e-06	21.9735	18.2124	22.8897	20.2656	6.97174	8.15688	10.1361	7.89021	20.8353	8.28874	1.23311
ENSG00000177225.17	7.98839e-08	1.44384e-06	8.9235	10.1039	15.1803	9.63894	22.5339	24.9969	27.1535	22.0991	10.9617	24.1959	-1.07477
ENSG00000178409.14	8.06938e-08	1.45665e-06	1.20402	1.16004	1.3342	1.44625	4.9383	5.71478	4.68674	7.56301	1.28613	5.72571	-1.55678
ENSG00000188827.11	8.09823e-08	1.46002e-06	0.482949	0.790196	0.606351	0.432367	2.14391	2.48667	2.28889	2.87227	0.577966	2.44793	-1.12767
ENSG00000104969.11	8.16597e-08	1.46856e-06	32.1631	28.1153	29.0365	31.2959	68.9191	63.4203	67.5403	71.0746	30.1527	67.7386	-1.14176
ENSG00000273802.3	8.16602e-08	1.46856e-06	1958.74	1911.92	1944.91	1997.62	1015.33	917.569	819.43	843.144	1953.3	898.868	1.11886
ENSG00000205133.12	8.52202e-08	1.52043e-06	37.7475	39.5808	36.5679	41.8986	15.1658	13.4854	15.4318	18.5204	38.9487	15.6508	1.26255
ENSG00000164099.3	8.68131e-08	1.54192e-06	3.15572	3.55761	3.13689	3.62929	0.763326	0.970713	0.970976	0.853818	3.36988	0.889708	1.20943
ENSG00000169925.17	8.74633e-08	1.54964e-06	3.4577	1.65132	2.62166	2.9365	6.60479	6.72039	5.62516	6.87206	2.66679	6.4556	-1.02381
ENSG00000197465.14	8.78256e-08	1.55414e-06	71.5801	76.3436	73.4398	75.3124	31.6471	21.4512	40.5023	20.9572	74.169	28.6394	1.34262
ENSG00000129518.10	9.12145e-08	1.60817e-06	45.1544	44.7015	49.6393	45.2138	21.7828	20.8843	20.9394	20.6597	46.1773	21.0665	1.09623
ENSG00000136205.17	9.14685e-08	1.6087e-06	4.46347	5.54857	4.68273	5.74787	14.1411	13.1374	14.1411	13.2178	5.11066	13.6594	-1.26242
ENSG00000129911.9	9.34514e-08	1.63757e-06	6.6032	5.93463	5.04394	4.82375	16.7816	13.9342	15.6857	15.7635	5.60138	15.5412	-1.32523
ENSG00000204394.13	9.51998e-08	1.66532e-06	20.4057	21.665	22.5003	24.8278	65.3596	75.1284	60.9182	72.2965	22.3497	68.4257	-1.57207
ENSG00000048828.17	9.59931e-08	1.67394e-06	24.3293	21.8713	22.9429	19.1926	58.7514	61.6587	54.1483	63.3289	22.084	59.4718	-1.38937
ENSG00000110108.10	9.62249e-08	1.67592e-06	15.9053	18.0287	18.7462	18.1515	37.2438	43.4137	39.8235	39.6384	17.7079	40.0298	-1.13302
ENSG00000179029.15	9.63398e-08	1.67592e-06	52.5228	51.5965	53.1347	52.9729	8.00088	9.26585	8.07941	27.4362	52.5567	13.1956	1.91563
ENSG00000184260.6	9.66402e-08	1.67911e-06	1114.91	1122.71	1099.47	1117.78	511.604	396.492	397.952	447.653	1113.72	438.425	1.34299
ENSG00000100304.13	9.70123e-08	1.68354e-06	31.4705	37.5795	31.6127	33.6288	83.9705	87.1147	75.1549	77.3537	33.5729	80.8985	-1.24419
ENSG00000142002.18	9.77305e-08	1.69192e-06	13.2664	14.7076	13.7108	13.9733	31.8519	31.3759	35.5403	33.2084	13.9145	32.9941	-1.18857
ENSG00000037280.16	9.92102e-08	1.71546e-06	4.2765	3.79114	5.08663	4.64907	14.5603	15.3805	12.315	14.1713	4.45083	14.1068	-1.47065
ENSG00000196683.12	1.00645e-07	1.73609e-06	830.304	825.636	807.722	823.076	421.943	407.556	383.229	403.428	821.685	404.039	1.02228
ENSG00000092847.13	1.01884e-07	1.75117e-06	1.30232	1.23549	1.0939	1.02643	3.76929	3.91016	3.19562	5.67878	1.16454	4.13846	-1.24728
ENSG00000137699.17	1.03548e-07	1.77552e-06	10.9894	9.27374	9.92178	9.3724	47.5012	63.238	29.1269	38.8698	9.88933	44.684	-2.06877
ENSG00000171316.13	1.0461e-07	1.78945e-06	12.4607	10.2766	8.15925	7.45146	17.5302	18.6531	18.7102	27.7852	9.587	20.6697	-1.03339
ENSG00000197724.11	1.06041e-07	1.80963e-06	2.53609	2.8591	2.65968	2.41851	6.73579	6.97481	6.32134	6.7563	2.61834	6.69706	-1.08898
ENSG00000215146.5	1.07191e-07	1.82275e-06	0.091069	0.294259	0.23008	0.0728789	2.32652	2.09268	2.00023	1.06325	0.172072	1.87067	-1.29233
ENSG00000276410.4	1.09107e-07	1.84735e-06	1475.61	1503.61	1531.85	1462.6	800.47	647.533	680.927	679.144	1493.42	702.018	1.08795
ENSG00000211584.14	1.0926e-07	1.84735e-06	6.77299	7.46365	6.25189	5.97567	17.6328	17.9222	18.5422	12.4232	6.61605	16.6301	-1.21093
ENSG00000196453.8	1.14408e-07	1.91601e-06	2.76164	2.16009	2.56395	2.42816	7.63179	7.2486	8.01724	7.92608	2.47846	7.70593	-1.32355
ENSG00000114353.17	1.15719e-07	1.93345e-06	26.914	27.3599	25.9743	27.8528	96.4167	99.9058	65.4244	65.5163	27.0252	81.8158	-1.56318
ENSG00000149503.13	1.15862e-07	1.93359e-06	10.7801	7.95495	8.56921	7.58405	23.8486	22.9417	24.1831	23.3716	8.72209	23.5863	-1.33851
ENSG00000181690.8	1.18372e-07	1.96862e-06	9.52478	9.56719	10.0642	9.1603	3.21352	2.78064	4.61163	5.87206	9.57911	4.11946	1.04715
ENSG00000160208.13	1.19345e-07	1.97794e-06	14.8585	14.5574	14.2254	13.3705	40.7174	43.1031	37.5697	53.4928	14.2529	43.7207	-1.55186
ENSG00000198420.10	1.21049e-07	2.00386e-06	1.57607	1.31748	0.78529	0.99724	6.52572	6.72622	4.14619	5.28906	1.16902	5.6718	-1.62103
ENSG00000182568.17	1.23069e-07	2.03028e-06	0.0632967	0.666933	0.581257	0.236622	3.33123	3.70292	3.77471	5.73494	0.387027	4.13595	-1.88864
ENSG00000119669.5	1.33362e-07	2.17265e-06	1.74796	1.71972	1.83633	1.47781	7.66454	8.32332	6.23399	6.12255	1.69545	7.0861	-1.58492
ENSG00000186918.14	1.36157e-07	2.21317e-06	5.62444	4.13577	4.0528	2.75368	14.2685	13.0069	10.784	10.4947	4.14167	12.1385	-1.35349
ENSG00000149658.18	1.37696e-07	2.23565e-06	8.69044	7.85688	9.04497	8.59988	18.9643	18.7831	18.4113	21.2296	8.54804	19.3471	-1.09154
ENSG00000198918.8	1.39206e-07	2.25762e-06	3641.66	3655.02	3707.94	3720.3	1885.77	1968.82	1751.14	1663.82	3681.23	1817.39	1.01792
ENSG00000101000.6	1.40462e-07	2.27542e-06	12.0727	11.7594	13.6996	12.0935	1.26335	2.31928	1.34216	2.35741	12.4063	1.82055	2.24886
ENSG00000162063.13	1.4231e-07	2.2936e-06	9.81721	9.92512	9.55478	9.38172	24.0814	23.5783	24.6855	26.5766	9.66971	24.7305	-1.26996
ENSG00000167625.11	1.42394e-07	2.2936e-06	4.92872	4.59375	4.95846	4.66224	11.1825	11.3602	12.0676	11.2048	4.78579	11.4538	-1.10599
ENSG00000244165.2	1.4586e-07	2.33393e-06	3.27814	4.33316	5.03067	4.97346	14.9598	17.0254	17.195	14.175	4.40386	15.8388	-1.63973
ENSG00000182511.12	1.49767e-07	2.39111e-06	2.31232	2.28605	2.58675	2.85636	9.29242	13.5004	4.87889	10.7736	2.51037	9.61135	-1.59591
ENSG00000213965.4	1.51024e-07	2.40318e-06	7.48091	6.96061	7.6018	7.7503	19.2079	20.1239	16.3913	21.5644	7.44841	19.3219	-1.26628
ENSG00000139629.16	1.51893e-07	2.41166e-06	6.15196	3.83831	6.10341	4.96484	13.138	14.3343	11.1788	12.3044	5.26463	12.7389	-1.13296
ENSG00000183864.5	1.55942e-07	2.46505e-06	3.68386	3.50627	3.28532	3.64464	8.7293	8.75535	9.52002	8.67379	3.53002	8.91962	-1.13077
ENSG00000130479.11	1.57684e-07	2.47895e-06	2.57846	3.72228	6.64719	5.42108	12.8439	16.1373	13.8684	14.5959	4.59225	14.3614	-1.45781
ENSG00000104853.16	1.68813e-07	2.64234e-06	13.5919	11.7894	15.3032	16.2915	33.3766	36.0946	35.347	38.053	14.244	35.7178	-1.26824
ENSG00000152804.11	1.71718e-07	2.67907e-06	10.802	13.7618	12.398	12.676	34.877	39.9421	29.2961	32.963	12.4094	34.2695	-1.39517
ENSG00000285460.2	1.74109e-07	2.71343e-06	1.15135	1.36913	2.38454	2.19728	8.29581	8.94239	8.26493	7.66637	1.77558	8.29238	-1.74326
ENSG00000111339.12	1.76103e-07	2.73228e-06	23.9515	26.6804	27.074	24.2782	5.25938	2.11681	9.54916	3.53035	25.496	5.11392	2.11561
ENSG00000162437.15	1.76172e-07	2.73228e-06	0.400304	0.862446	0.567117	0.475697	2.20714	2.12319	2.41635	1.89131	0.576391	2.1595	-1.00307
ENSG00000125755.19	1.7627e-07	2.73228e-06	14.9578	12.3456	11.7293	15.4048	31.7749	34.8203	34.9475	35.6506	13.6094	34.2984	-1.2727
ENSG00000213931.7	1.76676e-07	2.73563e-06	30.559	39.5167	28.1062	29.2865	0.512165	0.613433	1.27923	0.702499	31.8671	0.776831	4.20927
ENSG00000085872.15	1.77918e-07	2.74822e-06	4.56211	2.73276	3.25462	3.0412	11.4993	11.658	15.3974	16.4461	3.39767	13.7502	-1.74592
ENSG00000124422.12	1.7978e-07	2.76877e-06	28.924	31.3566	29.1801	28.1513	65.2889	66.7949	63.6187	83.2633	29.403	69.7415	-1.21834
ENSG00000171223.6	1.80776e-07	2.78112e-06	193.657	199.051	191.137	195.297	46.3492	45.5962	71.178	46.8274	194.786	52.4877	1.872
ENSG00000004939.16	1.82909e-07	2.80492e-06	181.468	184.193	180.572	183.264	30.9688	12.6108	75.6992	30.8356	182.374	37.5286	2.25079
ENSG00000130513.7	1.90214e-07	2.88921e-06	112.486	113.292	114.947	114.004	8.34595	5.90701	12.3456	4.09867	113.682	7.67432	3.72475
ENSG00000121774.18	1.96329e-07	2.9664e-06	24.703	24.6748	24.5131	26.6258	64.8379	72.6647	59.4636	66.3983	25.1292	65.8411	-1.35508
ENSG00000168477.19	2.05258e-07	3.07866e-06	0.408532	0.964531	0.941136	0.630672	2.94879	5.13867	4.46605	1.95443	0.736218	3.62699	-1.41412
ENSG00000167261.14	2.0628e-07	3.08664e-06	1.35765	0.268228	0.492716	0.468496	2.79548	3.14694	2.10041	1.36072	0.646772	2.35089	-1.0249
ENSG00000077420.16	2.06624e-07	3.08664e-06	0.68034	0.402311	0.462707	0.448595	9.46049	10.9163	8.38678	7.22053	0.498488	8.99601	-2.73785
ENSG00000119138.5	2.08523e-07	3.11139e-06	13.2352	14.137	13.0273	13.146	4.67342	4.06286	5.87069	4.18842	13.3864	4.69885	1.33596
ENSG00000111490.15	2.17396e-07	3.20386e-06	1.61341	1.53026	1.55747	2.00267	7.67428	7.77785	6.43519	10.208	1.67595	8.02383	-1.75369
ENSG00000121057.13	2.24533e-07	3.29586e-06	9.72815	11.1207	12.6325	9.31768	21.8921	21.3504	21.214	26.851	10.6998	22.8269	-1.02611
ENSG00000232040.4	2.24639e-07	3.29586e-06	13.9648	12.745	14.092	11.9165	4.64924	4.92431	6.16078	4.42152	13.1796	5.03896	1.23144
ENSG00000126461.15	2.26103e-07	3.30843e-06	5.24471	4.37499	3.62201	4.65683	12.6175	14.681	14.6996	14.1941	4.47463	14.0481	-1.45874
ENSG00000278705.3	2.30445e-07	3.36528e-06	3032.66	3124.75	3136.16	3068.84	1510.46	1327.41	1146.47	1124.41	3090.6	1277.19	1.27425
ENSG00000064601.21	2.42165e-07	3.51837e-06	13.3743	12.8295	11.7808	11.9268	29.6746	25.9409	24.213	24.7672	12.4778	26.1489	-1.01031
ENSG00000288146.1	2.55187e-07	3.67414e-06	3.79677	3.84356	3.52917	3.36962	11.2908	10.6139	9.9717	11.9105	3.63478	10.9467	-1.36604
ENSG00000184967.7	2.55187e-07	3.67414e-06	3.79677	3.84356	3.52917	3.36962	11.2908	10.6139	9.9717	11.9105	3.63478	10.9467	-1.36604
ENSG00000119866.22	2.61728e-07	3.75701e-06	4.67467	4.44163	6.00572	4.35045	11.4097	10.3434	12.1189	14.5288	4.86812	12.1002	-1.15862
ENSG00000198824.7	2.67955e-07	3.83108e-06	5.48815	6.28549	3.96188	7.49653	13.1437	13.4164	13.8245	14.5099	5.80801	13.7236	-1.11283
ENSG00000008441.19	2.71435e-07	3.86143e-06	13.4177	12.8077	11.4905	9.82406	24.1132	24.29	24.1539	34.0083	11.885	26.6414	-1.10114
ENSG00000162337.12	2.72574e-07	3.87017e-06	5.25968	3.4064	3.93682	4.27042	12.1384	12.5523	9.92746	11.0631	4.21833	11.4203	-1.25104
ENSG00000061273.18	2.78598e-07	3.94401e-06	6.69944	6.47281	5.44257	4.78268	33.6669	38.1301	26.1773	29.7068	5.84937	31.9203	-2.26493
ENSG00000161267.12	2.79412e-07	3.94899e-06	2.58747	4.78676	4.20925	4.22155	16.2695	20.9486	12.0909	11.6159	3.95126	15.2312	-1.7129
ENSG00000100365.16	2.81119e-07	3.96019e-06	1.27531	0.793071	1.26903	0.319744	16.7732	22.1943	7.55569	12.1782	0.914289	14.6753	-3.03362
ENSG00000105732.13	2.89294e-07	4.05944e-06	4.88544	5.33832	4.96116	5.33794	12.6999	12.0348	11.8446	12.5268	5.13071	12.2765	-1.11475
ENSG00000166716.10	2.90802e-07	4.06982e-06	1.66968	2.18076	2.18617	2.22497	6.25821	5.75246	7.29528	6.34701	2.06539	6.41324	-1.27403
ENSG00000163602.12	2.90884e-07	4.06982e-06	13.0789	11.1191	12.3863	12.1557	35.0142	36.7876	29.4214	26.127	12.185	31.8375	-1.31645
ENSG00000135723.14	2.91513e-07	4.07465e-06	5.01366	6.25278	7.42359	6.16208	15.2036	15.5588	14.5352	17.1044	6.21303	15.6005	-1.20255
ENSG00000168754.15	2.92756e-07	4.08013e-06	3.72362	4.02282	5.77435	5.14434	42.0595	44.0026	24.2598	21.4179	4.66628	32.9349	-2.5823
ENSG00000116273.6	2.93139e-07	4.08151e-06	2.42252	2.27519	2.6359	2.61928	6.01079	6.08312	7.06333	7.30197	2.48822	6.6148	-1.12631
ENSG00000184428.13	2.96784e-07	4.12427e-06	2.68685	4.63106	2.37794	4.06121	36.1222	34.487	28.3252	9.96335	3.43926	27.2244	-2.66855
ENSG00000068120.15	3.03534e-07	4.20992e-06	9.14613	11.2098	11.3074	12.1289	40.9935	38.2597	33.1275	31.3143	10.9481	35.9237	-1.62777
ENSG00000250479.9	3.10487e-07	4.29806e-06	27.8561	22.1679	29.1745	21.7549	79.5062	65.1723	63.4475	63.5879	25.2384	67.9285	-1.39342
ENSG00000175467.15	3.11622e-07	4.30963e-06	9.07772	11.5838	10.3616	14.5645	33.5754	31.0752	26.5698	26.298	11.3969	29.3796	-1.29312
ENSG00000164934.14	3.1399e-07	4.3382e-06	276.994	284.972	294.198	278.837	112.454	122.9	120.186	208.183	283.75	140.93	1.00451
ENSG00000134508.13	3.40121e-07	4.65447e-06	0.426333	0.672246	0.988608	0.339082	12.0982	11.7584	7.51624	10.0633	0.606567	10.359	-2.82179
ENSG00000145632.15	3.40556e-07	4.65599e-06	17.3238	14.6243	14.8423	16.0838	3.66419	2.87923	6.3987	1.39261	15.7185	3.58368	1.86687
ENSG00000180628.15	3.44367e-07	4.69915e-06	27.4216	27.5108	27.913	26.4946	14.4383	13.5163	13.373	9.16937	27.335	12.6242	1.05641
ENSG00000112297.18	3.46543e-07	4.72371e-06	17.829	16.4491	15.8823	16.0391	68.5458	51.0708	53.5583	48.6448	16.5499	55.4549	-1.68564
ENSG00000187134.14	3.47383e-07	4.72684e-06	8.29632	6.9952	7.31205	8.60163	0.519691	0.532981	0.336591	1.16085	7.8013	0.637528	2.4262
ENSG00000229833.10	3.48242e-07	4.73404e-06	157.226	163.454	154.844	163.323	75.829	77.4416	85.4384	70.7283	159.712	77.3593	1.0363
ENSG00000156194.18	3.50057e-07	4.75423e-06	1546.3	1552.02	1548.89	1551.55	374.403	317.743	442.316	544.705	1549.69	419.792	1.88173
ENSG00000111424.12	3.52583e-07	4.78401e-06	0.844046	0.667288	0.650063	0.610061	3.134	3.5779	3.73607	4.0943	0.692864	3.63557	-1.45328
ENSG00000196866.3	3.69295e-07	4.9966e-06	1908.01	1934.55	1867.37	1890.9	1004.27	834.684	758.098	790.098	1900.21	846.787	1.16514
ENSG00000111321.11	3.83634e-07	5.15663e-06	6.30488	6.22509	7.86282	5.22146	16.9032	18.5184	13.9761	20.1064	6.40356	17.376	-1.31153
ENSG00000155304.6	3.89184e-07	5.22146e-06	35.9288	34.3774	37.8723	35.2454	13.6779	16.2119	14.3871	11.8341	35.856	14.0278	1.29427
ENSG00000164402.14	3.93117e-07	5.26325e-06	12.6921	13.3618	10.9452	13.016	33.5254	44.2112	31.0284	48.0564	12.5038	39.2053	-1.57402
ENSG00000175220.12	4.07247e-07	5.42832e-06	1.75381	2.1622	2.11369	2.69756	5.10674	5.42498	5.00877	6.89859	2.18181	5.60977	-1.05475
ENSG00000188559.16	4.09222e-07	5.44959e-06	1.88452	2.26117	2.70996	2.52643	5.05117	7.29914	4.31334	8.79428	2.34552	6.36448	-1.13835
ENSG00000025708.14	4.16142e-07	5.53262e-06	2.12943	0.640462	0.502917	1.73008	5.5597	6.02073	8.12684	3.27721	1.25072	5.74612	-1.58367
ENSG00000161405.17	4.17384e-07	5.54287e-06	1.57854	1.60838	1.55859	1.89901	6.60868	7.6485	4.6422	8.34264	1.66113	6.8105	-1.55338
ENSG00000160633.13	4.21982e-07	5.5936e-06	23.3534	22.7998	20.0625	19.5278	54.8204	61.1948	61.6978	46.2963	21.4359	56.0024	-1.34521
ENSG00000185811.20	4.29909e-07	5.67251e-06	22.9556	22.9413	22.1251	26.3254	50.6462	45.8097	51.089	49.9207	23.5869	49.3664	-1.03457
ENSG00000079432.9	4.53978e-07	5.94132e-06	2.14674	2.81866	5.55876	2.71652	8.73404	6.96987	9.25749	9.70743	3.31017	8.66721	-1.16535
ENSG00000139641.13	4.54984e-07	5.94873e-06	45.1273	45.5572	49.6047	45.449	84.3163	116.976	79.5482	138.871	46.4345	104.928	-1.15907
ENSG00000275793.1	4.64033e-07	6.04505e-06	265.492	275.523	309.023	276.186	100.476	83.5387	113.131	77.2087	281.556	93.5885	1.5788
ENSG00000214753.4	4.64523e-07	6.04596e-06	4.93501	5.16649	4.5599	5.27229	11.5866	15.6014	13.0551	13.4353	4.98342	13.4196	-1.26899
ENSG00000226479.4	4.82207e-07	6.23096e-06	3.40595	3.25912	3.44046	3.07492	7.95361	9.68777	7.33956	10.026	3.29511	8.75175	-1.18296
ENSG00000197858.11	4.83096e-07	6.23125e-06	21.7423	22.1885	18.0076	20.9831	64.8149	62.1499	59.5985	37.8869	20.7304	56.1125	-1.39409
ENSG00000174231.17	4.89646e-07	6.31007e-06	12.0548	13.5691	13.5176	13.1597	39.3948	44.5261	42.0384	66.8064	13.0753	48.1914	-1.80524
ENSG00000189298.14	4.92933e-07	6.34673e-06	5.09267	4.97805	4.61236	4.82144	11.1229	11.751	9.75704	10.4384	4.87613	10.7673	-1.00185
ENSG00000120656.14	4.99383e-07	6.41828e-06	48.3317	49.4878	47.2404	47.5439	21.272	22.0911	19.3612	27.7031	48.1509	22.6069	1.05801
ENSG00000197976.12	5.02543e-07	6.45312e-06	4.9394	4.73292	4.28006	4.92838	12.0413	11.7649	12.9083	10.1002	4.72019	11.7037	-1.15111
ENSG00000151012.13	5.03725e-07	6.46253e-06	7.45726	8.16073	6.91792	7.08744	1.59114	1.67659	2.25951	1.61184	7.40584	1.78477	1.59383
ENSG00000241973.11	5.08e-07	6.50323e-06	6.00637	6.27475	6.04289	4.20513	10.7585	13.636	12.2619	14.2133	5.63228	12.7174	-1.04843
ENSG00000140983.14	5.08935e-07	6.50613e-06	12.7153	10.7151	10.8799	13.6498	26.2374	26.3138	28.0488	29.5593	11.9901	27.5398	-1.13557
ENSG00000120129.6	5.37527e-07	6.83516e-06	75.7804	82.1549	83.4938	83.0809	12.2129	6.89688	14.9114	13.6493	81.1275	11.9176	2.66852
ENSG00000100227.19	5.42302e-07	6.88978e-06	10.5021	11.9351	11.4306	13.6493	26.3048	28.9104	28.1475	22.314	11.8793	26.4192	-1.09013
ENSG00000225748.9	5.56772e-07	7.03629e-06	2.54183	3.0736	3.1629	5.04283	15.2455	16.1613	12.7017	21.6584	3.45529	16.4417	-1.96895
ENSG00000160959.8	5.85515e-07	7.34783e-06	10.3653	9.5245	11.7236	8.64357	28.0582	24.1935	25.6897	16.7956	10.0642	23.6842	-1.15768
ENSG00000257529.5	6.0211e-07	7.52324e-06	353.76	351.38	357.199	380.077	164.601	149.202	160.106	119.444	360.604	148.338	1.27583
ENSG00000116584.22	6.04538e-07	7.54701e-06	18.8786	17.0638	21.8326	18.7918	44.2566	49.4394	47.0052	35.4516	19.1417	44.0382	-1.16097
ENSG00000176903.5	6.15957e-07	7.68288e-06	5.01425	5.67225	5.70113	5.22296	10.495	13.2802	11.7755	12.8387	5.40265	12.0974	-1.03253
ENSG00000105329.11	6.21283e-07	7.72864e-06	4.67508	6.10335	3.1223	6.91004	16.8025	17.2873	15.8715	17.9135	5.20269	16.9687	-1.53452
ENSG00000101544.9	6.21537e-07	7.72864e-06	12.6564	11.4397	13.0789	11.1922	29.0091	25.8268	23.9598	30.7203	12.0918	27.379	-1.11616
ENSG00000155090.15	6.22534e-07	7.72864e-06	14.8199	16.3407	15.2345	14.8053	5.69392	7.25679	7.52217	7.3058	15.3001	6.94467	1.03682
ENSG00000155254.13	6.23761e-07	7.73324e-06	1.16328	0.974196	1.18668	1.13634	3.81657	5.17838	5.20193	4.77352	1.11512	4.7426	-1.44096
ENSG00000173598.14	6.38092e-07	7.89728e-06	98.6499	98.438	97.7404	97.1642	48.1405	45.7961	60.4122	38.8796	97.9981	48.3071	1.00561
ENSG00000183943.6	6.43515e-07	7.95138e-06	9.26131	9.50601	11.9953	8.54174	21.6096	22.8641	19.2607	24.4317	9.8261	22.0415	-1.08972
ENSG00000138801.9	6.55285e-07	8.08222e-06	1.82916	1.33632	1.05371	1.42559	10.2583	12.0205	7.54573	16.9933	1.41119	11.7045	-2.39752
ENSG00000273542.2	6.69094e-07	8.22952e-06	11954.5	12152.3	12044.5	12044.5	6160.38	5133.46	4287.91	4998.03	12048.9	5144.95	1.22751
ENSG00000281540.3	6.77402e-07	8.29803e-06	15.0516	15.4739	14.1391	15.0285	36.4638	38.6581	32.2533	48.5157	14.9232	38.9727	-1.32788
ENSG00000179051.14	6.77402e-07	8.29803e-06	15.0516	15.4739	14.1391	15.0285	36.4638	38.6581	32.2533	48.5157	14.9232	38.9727	-1.32788
ENSG00000162408.11	7.06538e-07	8.6182e-06	6.90568	8.10803	7.73924	8.29263	15.6247	18.0579	20.829	22.1193	7.7614	19.1577	-1.2021
ENSG00000196787.4	7.11996e-07	8.65539e-06	3595.88	3639.81	3642.57	3596.65	1940.9	1591.29	1448.31	1446.04	3618.73	1606.64	1.17094
ENSG00000196700.9	7.14289e-07	8.67593e-06	1.70124	1.50005	1.48969	1.43278	4.19646	3.88758	4.29566	5.94346	1.53094	4.58079	-1.1408
ENSG00000174004.6	7.16154e-07	8.68389e-06	3.16123	4.35785	3.0839	2.42869	11.4346	15.3744	9.8367	15.423	3.25792	13.0172	-1.71897
ENSG00000141682.12	7.52524e-07	9.07133e-06	18.2873	21.4499	16.4977	20.5474	9.27583	7.48301	10.5641	7.62323	19.1956	8.73655	1.05256
ENSG00000012232.10	7.58802e-07	9.13016e-06	8.30572	7.75574	8.67039	7.8145	26.7776	26.4922	22.1388	36.185	8.13659	27.8984	-1.66126
ENSG00000173898.15	7.59311e-07	9.13016e-06	1.26593	1.16693	1.85408	1.95142	7.7023	9.61227	5.72812	3.11204	1.55959	6.53869	-1.5584
ENSG00000106330.12	7.6316e-07	9.13821e-06	8.71681	9.7792	9.71524	8.01921	21.7871	21.0812	24.1135	18.8138	9.05761	21.4489	-1.15836
ENSG00000101162.4	7.71044e-07	9.21725e-06	3.37353	2.9722	3.56487	3.39144	0.727687	0.773512	1.0776	0.919585	3.32551	0.874596	1.20629
ENSG00000065989.16	7.74576e-07	9.23641e-06	1.83667	1.55654	1.92948	1.59767	5.13618	5.32749	5.71854	8.27318	1.73009	6.11385	-1.38168
ENSG00000188343.14	7.82824e-07	9.3193e-06	2.94827	3.29584	2.30076	1.91328	13.1475	15.5281	15.2331	11.589	2.61454	13.8744	-2.04095
ENSG00000184922.15	7.95925e-07	9.4284e-06	0.696811	0.353794	0.98154	1.7982	4.05899	9.96785	3.13957	7.68024	0.957587	6.21166	-1.88125
ENSG00000185049.16	8.00297e-07	9.47238e-06	8.58719	8.90589	7.28405	8.47458	23.4889	19.9993	21.373	20.0607	8.31293	21.2305	-1.25523
ENSG00000111670.16	8.24589e-07	9.67226e-06	13.8005	14.4699	14.193	14.5484	34.5188	35.9782	25.9342	30.2002	14.253	31.6578	-1.09834
ENSG00000133065.11	8.29721e-07	9.71324e-06	4.10388	2.71399	2.91814	3.40229	8.67197	7.05023	7.32786	10.4127	3.28457	8.36569	-1.12823
ENSG00000178718.7	8.44147e-07	9.82703e-06	7.66563	7.24316	7.77708	8.33249	17.2395	14.5034	18.3204	16.1844	7.75459	16.5619	-1.00434
ENSG00000102226.10	8.44623e-07	9.82703e-06	5.85988	4.84988	6.10498	4.94746	13.2776	13.0146	12.633	13.453	5.44055	13.0945	-1.12988
ENSG00000103111.15	8.60121e-07	9.99925e-06	6.74367	6.51061	5.88147	6.0182	15.1678	17.0895	14.963	12.9972	6.28849	15.0544	-1.13927
ENSG00000136929.13	8.74182e-07	1.01381e-05	303.921	293.326	301.906	293.616	105.315	63.3559	142.33	52.9077	298.192	90.9771	1.70172
ENSG00000196422.11	8.78944e-07	1.01851e-05	0.728982	0.449412	0.620417	0.410194	4.03133	6.49607	2.45987	5.16539	0.552251	4.53817	-1.83505
ENSG00000198938.2	8.92283e-07	1.03013e-05	4734.83	4795.27	4798.04	4766.96	2482.28	1995.94	2151.62	2202.56	4773.77	2208.1	1.11197
ENSG00000090273.14	9.30137e-07	1.06495e-05	43.1678	41.4877	43.3836	39.7484	89.8014	87.847	82.0326	81.0976	41.9469	85.1947	-1.00505
ENSG00000141456.16	9.55607e-07	1.09064e-05	7.8544	5.52429	9.61403	9.40021	19.4488	22.4066	23.0967	27.5836	8.09823	23.1339	-1.4074
ENSG00000128274.17	9.6446e-07	1.09812e-05	12.0908	14.738	12.8552	13.8206	44.4555	36.2345	39.1823	28.5948	13.3762	37.1168	-1.40675
ENSG00000149782.13	9.698e-07	1.10246e-05	3.6827	3.33697	3.31253	2.92951	8.90119	9.49118	8.65532	7.76961	3.31543	8.70432	-1.16912
ENSG00000141068.15	9.73076e-07	1.10443e-05	11.6735	11.1172	5.2704	6.88566	21.0248	28.2185	20.8159	44.3358	8.73669	28.5987	-1.60403
ENSG00000105726.17	9.79081e-07	1.11037e-05	16.7159	14.8672	11.9564	12.7002	29.6163	31.3783	32.44	35.69	14.0599	32.2812	-1.14399
ENSG00000134516.20	9.84946e-07	1.11614e-05	3.77469	3.08722	4.95673	6.28167	13.6794	21.2818	13.2197	24.8191	4.52508	18.25	-1.80079
ENSG00000172534.14	9.8942e-07	1.12033e-05	2.60481	2.41362	2.68116	2.55673	10.5361	11.9495	12.5355	23.598	2.56408	14.6548	-2.135
ENSG00000275544.4	9.97146e-07	1.12641e-05	4.67209	6.47122	4.34325	4.53013	14.4132	17.6018	14.0796	17.4267	5.00417	15.8803	-1.49131
ENSG00000108828.16	1.01573e-06	1.14292e-05	23.3849	21.9559	24.5445	25.9489	61.6458	68.3414	45.5674	55.9597	23.9585	57.8786	-1.23821
ENSG00000188636.4	1.02835e-06	1.1526e-05	0.941707	0.901026	0.888047	0.802029	3.03926	3.90279	2.61115	2.80488	0.883202	3.08952	-1.11874
ENSG00000132613.16	1.04882e-06	1.17189e-05	1.03335	0.539872	1.26069	1.601	6.97063	7.21003	5.73437	7.77737	1.10873	6.9231	-1.90969
ENSG00000101844.18	1.07574e-06	1.19825e-05	35.6655	38.1149	36.7556	36.7858	18.4966	12.3564	19.1674	14.1366	36.8305	16.0392	1.15069
ENSG00000204463.14	1.1127e-06	1.23178e-05	16.4304	20.3248	13.4622	11.8819	31.9295	35.4547	35.4437	40.1177	15.5248	35.7364	-1.15258
ENSG00000067057.18	1.12356e-06	1.24093e-05	7.988	8.85485	6.96744	9.63355	25.4725	34.3223	18.2227	35.3681	8.36096	28.3464	-1.64846
ENSG00000169564.7	1.13456e-06	1.25019e-05	29.8946	30.9864	30.6856	29.4627	76.5217	81.5862	79.7415	59.5797	30.2574	74.3573	-1.26955
ENSG00000165688.12	1.1387e-06	1.25169e-05	24.3609	33.5989	33.1475	33.7914	60.0442	63.8842	56.8866	73.8415	31.2247	63.6641	-1.0048
ENSG00000131507.11	1.13941e-06	1.25169e-05	17.5135	17.2732	17.6678	18.837	49.8127	46.788	42.7692	38.7497	17.8229	44.5299	-1.27433
ENSG00000147065.17	1.16774e-06	1.27891e-05	40.0795	40.5404	41.2731	40.467	107.26	138.775	89.0831	118.425	40.59	113.386	-1.4596
ENSG00000152954.12	1.25277e-06	1.34989e-05	629.98	632.598	618.313	627.99	141.658	134.855	156.055	247.757	627.22	170.081	1.87659
ENSG00000164938.14	1.25614e-06	1.35098e-05	18.3816	19.4181	18.4218	18.4569	7.06524	7.67408	9.67325	10.257	18.6696	8.66739	1.02477
ENSG00000115107.20	1.26024e-06	1.35137e-05	11.5383	11.7303	10.6831	12.6854	27.6035	24.3064	23.9456	24.056	11.6593	24.9779	-1.03709
ENSG00000286522.2	1.28693e-06	1.37588e-05	5809.79	5846.37	5781.67	5881.99	3020.84	2386.38	2235.13	2082.79	5829.95	2431.28	1.26142
ENSG00000100075.10	1.29446e-06	1.38188e-05	18.045	16.4574	17.4091	15.9659	53.6964	44.3855	45.3278	36.4831	16.9694	44.9732	-1.35525
ENSG00000127616.20	1.33376e-06	1.41542e-05	15.7319	17.6098	18.9195	19.3784	47.4466	52.6342	53.074	77.6457	17.9099	57.7002	-1.63422
ENSG00000178913.9	1.35466e-06	1.42811e-05	39.5811	36.9735	40.158	39.9351	11.5644	7.22808	13.7819	9.46862	39.1619	10.5108	1.80285
ENSG00000100426.7	1.42078e-06	1.4866e-05	2.03998	2.0283	2.57612	1.87914	7.03784	7.38764	5.61815	8.68466	2.13089	7.18207	-1.3859
ENSG00000072958.9	1.42212e-06	1.4866e-05	17.6771	18.202	18.7961	16.1959	40.1146	41.6001	32.81	51.529	17.7178	41.5134	-1.18351
ENSG00000160294.11	1.43745e-06	1.49997e-05	24.3804	23.6765	23.7044	17.1191	56.4777	56.3486	56.972	60.6417	22.2201	57.61	-1.33577
ENSG00000134250.21	1.45478e-06	1.51477e-05	1.9193	1.67057	1.71973	1.18601	5.23894	7.91272	4.95481	10.7922	1.6239	7.22467	-1.64824
ENSG00000277406.2	1.46647e-06	1.52361e-05	12.7063	11.5986	11.9472	10.5227	2.48027	1.40685	2.2027	3.05266	11.6937	2.28562	1.94987
ENSG00000175265.18	1.47193e-06	1.52708e-05	2.28789	2.17548	1.88517	0.958439	4.02223	3.71357	8.26044	3.81111	1.82675	4.95184	-1.07419
ENSG00000132382.15	1.47523e-06	1.52941e-05	15.4932	18.821	16.775	16.3883	34.4984	37.7126	41.0095	55.9449	16.8694	42.2913	-1.27659
ENSG00000113742.14	1.48937e-06	1.54295e-05	38.6308	32.788	29.6703	32.0248	11.3093	9.45017	20.0209	11.7329	33.2785	13.1283	1.27871
ENSG00000183020.15	1.49483e-06	1.54724e-05	7.85514	7.43077	6.16489	6.90168	15.0943	16.5196	18.6186	18.7395	7.08812	17.243	-1.17347
ENSG00000162616.9	1.51074e-06	1.56171e-05	26.2517	28.7836	24.3744	24.279	11.4216	9.94998	12.7891	6.45088	25.9222	10.1529	1.27138
ENSG00000016391.11	1.5382e-06	1.58213e-05	0.251647	0.300009	0.609388	0.240865	1.96201	2.19036	2.15742	1.79631	0.350477	2.02652	-1.16419
ENSG00000110048.12	1.61405e-06	1.65305e-05	7.03179	8.27113	6.98276	7.6715	14.8067	16.7553	14.4356	19.2684	7.48929	16.3165	-1.02843
ENSG00000284774.2	1.62296e-06	1.65825e-05	9.37914	8.54104	9.70443	8.47542	25.7237	21.8967	22.5729	15.217	9.02501	21.3526	-1.15684
ENSG00000185122.11	1.62296e-06	1.65825e-05	9.37914	8.54104	9.70443	8.47542	25.7237	21.8967	22.5729	15.217	9.02501	21.3526	-1.15684
ENSG00000168300.14	1.62375e-06	1.65825e-05	25.1323	25.3236	25.167	19.675	11.8847	11.4518	11.5157	8.91595	23.8245	10.942	1.05571
ENSG00000156030.14	1.63484e-06	1.66721e-05	5.03822	5.40237	5.58799	6.08732	10.3965	13.5414	11.7121	15.9833	5.52897	12.9083	-1.09102
ENSG00000169221.14	1.67514e-06	1.69986e-05	5.237	4.05509	5.19327	4.39714	14.292	13.1402	13.2082	11.4307	4.72062	13.0178	-1.29302
ENSG00000118900.15	1.80869e-06	1.81615e-05	9.6731	8.0872	9.49195	7.75758	21.202	20.222	21.9516	22.3326	8.75246	21.427	-1.2014
ENSG00000084774.14	1.91651e-06	1.91106e-05	9.40107	8.082	7.21149	10.9107	27.6641	34.9079	30.101	52.8319	8.90131	36.3762	-1.91643
ENSG00000120738.8	1.93233e-06	1.92017e-05	8.00564	8.83569	8.42287	8.85054	0.865678	0.781157	0.910955	2.0354	8.52868	1.1483	2.14908
ENSG00000274618.2	1.96365e-06	1.9486e-05	2873.31	2853.07	2834.78	2829.11	1625.58	1555.09	1315.08	1174.19	2847.57	1417.48	1.00589
ENSG00000138495.7	1.99048e-06	1.9704e-05	122.259	121.716	122.103	120.154	62.2718	55.5857	65.7216	56.0831	121.558	59.9155	1.00858
ENSG00000198026.8	1.99111e-06	1.9704e-05	3.90314	4.17456	4.1581	4.54853	10.444	9.41827	9.86438	9.94514	4.19609	9.91794	-1.0712
ENSG00000151929.10	2.03423e-06	2.00341e-05	3.62202	4.89544	3.55352	4.23797	14.0244	12.5405	11.5602	10.0564	4.07724	12.0454	-1.36142
ENSG00000167644.12	2.04405e-06	2.01171e-05	27.4458	30.4695	30.7197	33.346	3.05734	4.93086	4.11303	4.47428	30.4952	4.14388	2.61421
ENSG00000125386.16	2.05094e-06	2.01711e-05	2.0972	1.79954	1.9038	1.81926	5.48038	5.42985	5.01394	5.78265	1.90495	5.42671	-1.14557
ENSG00000197442.10	2.09889e-06	2.05863e-05	1.61781	1.09515	1.03834	1.06997	3.68196	4.39252	3.1162	2.56344	1.20532	3.43853	-1.0091
ENSG00000149948.14	2.12537e-06	2.08092e-05	0.161976	0.220208	0.221362	0.18537	2.03276	2.91349	1.89195	9.86833	0.197229	4.17663	-2.11231
ENSG00000136379.12	2.17273e-06	2.12154e-05	0.0514818	0.0512102	0	0.154983	2.69092	4.58721	3.10304	0.994948	0.0644189	2.84403	-1.85255
ENSG00000099995.19	2.26939e-06	2.19736e-05	17.6765	11.1117	13.3742	21.0115	41.8381	44.3914	50.6415	52.6318	15.7935	47.3757	-1.52638
ENSG00000188883.5	2.27675e-06	2.20301e-05	2.29265	2.04773	2.48227	2.48831	13.2771	12.518	7.18692	12.9871	2.32774	11.4923	-1.90842
ENSG00000156052.11	2.28857e-06	2.21296e-05	6.46821	6.71679	11.2621	9.39356	20.6166	25.3956	14.8589	18.8569	8.46017	19.932	-1.14577
ENSG00000177733.7	2.29249e-06	2.21525e-05	5.63674	5.58256	5.64888	5.22637	17.0927	19.9451	16.1332	12.5488	5.52364	16.4299	-1.41782
ENSG00000282984.2	2.31852e-06	2.23589e-05	586.193	589.933	601.91	596.682	93.5562	65.0505	140.954	293.821	593.679	148.345	1.99346
ENSG00000285053.1	2.31852e-06	2.23589e-05	586.193	589.933	601.91	596.682	93.5562	65.0505	140.954	293.821	593.679	148.345	1.99346
ENSG00000102934.10	2.32411e-06	2.23725e-05	1460.16	1475.42	1465.88	1458.48	502.933	422.445	497.435	476.29	1464.99	474.776	1.62352
ENSG00000223705.10	2.33085e-06	2.24177e-05	1.3495	1.31861	0.800836	1.51257	3.30075	4.29732	5.21166	3.86436	1.24538	4.16852	-1.20279
ENSG00000103507.14	2.3612e-06	2.26792e-05	6.21169	7.62238	6.30025	6.37745	17.4289	16.0479	15.8573	16.5061	6.62794	16.4601	-1.19469
ENSG00000138439.12	2.39266e-06	2.28896e-05	1.30441	1.22713	1.09745	1.25908	3.84194	5.28124	3.47846	6.23064	1.22202	4.70807	-1.36113
ENSG00000124575.7	2.3981e-06	2.29214e-05	1495.36	1511.08	1492.62	1484.64	791.464	722.09	568.529	780.501	1495.93	715.646	1.06267
ENSG00000274600.1	2.4659e-06	2.34075e-05	286.058	275.523	244.011	276.186	87.3911	79.3489	113.127	64.2726	270.445	86.035	1.64099
ENSG00000064999.15	2.48972e-06	2.36137e-05	2.33945	1.8741	2.37189	2.23789	5.2827	6.1104	5.15635	7.16885	2.20583	5.92957	-1.11207
ENSG00000123684.13	2.50324e-06	2.37073e-05	2.92653	2.26547	2.67883	3.63841	8.34199	8.70108	5.94395	7.73359	2.87731	7.68015	-1.16267
ENSG00000100350.16	2.50453e-06	2.37073e-05	3.02223	4.91075	4.10609	4.42748	13.1561	11.1861	14.0586	21.8637	4.11664	15.0661	-1.65075
ENSG00000172292.15	2.52035e-06	2.37943e-05	3.43145	3.49572	3.27047	3.73812	7.38697	8.19744	6.83805	9.50425	3.48394	7.98168	-1.00222
ENSG00000073008.15	2.52792e-06	2.385e-05	5.82196	7.15092	5.64726	6.03749	13.7274	13.7414	13.0971	14.0067	6.16441	13.6432	-1.03131
ENSG00000149091.15	2.55161e-06	2.40262e-05	9.5178	10.9346	10.0335	11.3426	23.0082	25.7729	22.1774	26.2999	10.4571	24.3146	-1.14372
ENSG00000119777.20	2.64757e-06	2.48034e-05	7.20264	7.93633	7.92919	7.40784	16.9503	19.6019	17.0673	13.772	7.619	16.8479	-1.05016
ENSG00000183598.4	2.73176e-06	2.54888e-05	715.065	724.304	733.167	731.601	398.237	349.793	267.38	350.319	726.034	341.432	1.0862
ENSG00000196235.14	2.75295e-06	2.56531e-05	19.7745	22.2559	24.081	21.9499	49.5165	54.3777	57.0351	52.0165	22.0153	53.2365	-1.23667
ENSG00000197921.6	2.78411e-06	2.58939e-05	1.17172e-09	1.79224e-08	0	0	4.19951	3.38837	2.38812	2.5622	4.77354e-09	3.13455	-2.04773
ENSG00000034677.13	2.80295e-06	2.60515e-05	46.8029	53.2802	49.7581	47.6328	21.7982	17.05	26.1888	27.6639	49.3685	23.1752	1.05899
ENSG00000196586.17	2.93179e-06	2.71087e-05	0.179667	0.242455	0.105162	0.173056	2.92085	3.19744	2.15435	2.12462	0.175085	2.59932	-1.61496
ENSG00000142453.12	3.02697e-06	2.78633e-05	12.3791	12.8966	11.175	10.9134	42.7348	38.1545	35.3225	33.8726	11.841	37.5211	-1.58489
ENSG00000277775.2	3.06093e-06	2.81218e-05	3093.55	3131.46	3082.02	3179.12	1803.21	1495.32	1281.19	1294.45	3121.54	1468.54	1.08735
ENSG00000101384.12	3.07983e-06	2.82593e-05	1.94674	1.77311	1.83488	1.71962	5.50589	6.77219	5.2978	5.00889	1.81859	5.64619	-1.23756
ENSG00000167880.8	3.11107e-06	2.85095e-05	1.70208	2.25756	2.49822	1.47234	4.93452	5.08091	5.44227	5.12239	1.98255	5.14502	-1.04287
ENSG00000168710.18	3.19779e-06	2.90951e-05	10.0175	9.33584	8.8175	8.3057	24.9139	29.7637	21.2637	24.3171	9.11915	25.0646	-1.365
ENSG00000159216.19	3.22755e-06	2.93152e-05	3.65533	7.36988	4.53143	5.61549	9.89179	13.3754	11.3029	14.1075	5.29303	12.1694	-1.06536
ENSG00000108773.11	3.23623e-06	2.93755e-05	7.05446	7.82134	7.09766	7.66137	20.7737	21.2981	23.2446	20.2425	7.40871	21.3897	-1.41288
ENSG00000060558.4	3.27447e-06	2.96664e-05	8.93661	8.80068	9.25272	10.2543	43.6393	51.9891	27.2976	36.7231	9.31108	39.9123	-1.98834
ENSG00000038358.15	3.29433e-06	2.979e-05	9.93354	10.8889	8.44344	9.54034	23.7662	27.2425	24.472	28.663	9.70156	26.0359	-1.33706
ENSG00000171467.16	3.41212e-06	3.07304e-05	3.32408	3.36463	3.00843	3.28641	7.70546	7.66025	6.90251	10.9668	3.24589	8.30876	-1.13252
ENSG00000105492.16	3.43562e-06	3.08733e-05	1.39301	2.07048	1.69189	1.6938	6.55808	14.9437	2.48665	7.24741	1.7123	7.80896	-1.69946
ENSG00000278677.2	3.49353e-06	3.12893e-05	2100.86	2120.09	2096.27	2176.37	1255.99	1061.73	925.403	891.901	2123.4	1033.76	1.03776
ENSG00000076928.18	3.49964e-06	3.13115e-05	7.17553	6.70203	6.81116	7.05898	19.8888	23.8801	19.4339	26.5918	6.93693	22.4486	-1.56285
ENSG00000077713.19	3.61613e-06	3.21548e-05	3.51075	3.11437	3.82134	3.6986	7.81589	10.0846	5.71073	10.9493	3.53626	8.64013	-1.08755
ENSG00000125459.17	3.62639e-06	3.22249e-05	8.98252	12.8113	10.8799	11.0894	27.2087	27.2127	24.5439	28.6202	10.9408	26.8964	-1.22418
ENSG00000189233.12	3.63475e-06	3.22792e-05	3.12862	3.46976	3.21958	3.04553	1.09765	0.723983	1.15112	1.30053	3.21587	1.06832	1.02737
ENSG00000109265.15	3.6896e-06	3.26653e-05	0.692888	0.741568	2.31653	0.88392	4.44776	4.84972	3.96296	3.75462	1.15873	4.25377	-1.28317
ENSG00000175931.13	3.80867e-06	3.3513e-05	4.34422	3.41875	3.84855	5.21521	9.64033	11.0577	11.7421	12.3247	4.20668	11.1912	-1.22741
ENSG00000105063.19	3.9164e-06	3.42929e-05	21.3549	18.5866	21.349	20.4392	60.2623	61.6356	57.6344	50.3038	20.4325	57.459	-1.44763
ENSG00000140854.13	4.02277e-06	3.50748e-05	7.64565	8.07971	5.44875	5.59494	15.5932	15.2059	16.1434	16.6099	6.69226	15.8881	-1.13453
ENSG00000168502.18	4.05802e-06	3.53392e-05	0.572814	0.819861	0.5443	0.737329	4.98179	5.40165	4.32574	0.465234	0.668576	3.7936	-1.52249
ENSG00000076924.12	4.077e-06	3.54616e-05	11.0028	11.5796	11.3623	11.3986	28.427	27.4226	26.6078	20.6513	11.3358	25.7772	-1.11815
ENSG00000198092.6	4.13807e-06	3.59491e-05	9.65593	9.41065	10.5979	8.61268	0.465815	0.32096	1.41746	0.422317	9.56929	0.656638	2.67355
ENSG00000171914.17	4.16223e-06	3.61303e-05	0.571113	0.319062	1.20956	0.191835	5.02254	5.34318	5.67172	3.10349	0.572891	4.78523	-1.87895
ENSG00000141522.12	4.33611e-06	3.74208e-05	11.1617	15.0177	18.2195	10.8518	24.3092	29.6484	26.6071	41.2269	13.8127	30.4479	-1.08613
ENSG00000139737.22	4.59039e-06	3.92148e-05	0.139931	0.227657	0.857592	0.144303	4.82746	6.00612	2.31396	3.32846	0.342371	4.119	-1.93108
ENSG00000276293.5	4.73669e-06	4.02208e-05	6.57638	6.97254	7.20064	7.17901	14.8808	14.6077	14.5887	16.1879	6.98214	15.0663	-1.00919
ENSG00000203485.14	4.73893e-06	4.02208e-05	6.06785	6.57322	8.86659	4.77113	14.3772	16.201	13.155	15.8188	6.5697	14.888	-1.06963
ENSG00000271383.8	4.78287e-06	4.05218e-05	0.0178579	0.279662	0.468061	0.271173	1.10372	2.33504	1.02291	2.38496	0.259188	1.71166	-1.10668
ENSG00000171853.16	4.8012e-06	4.06532e-05	13.4225	10.9414	10.435	14.4949	23.7674	29.1789	24.1011	26.4583	12.3235	25.8764	-1.01237
ENSG00000101224.18	4.94109e-06	4.16903e-05	5.14375	5.60336	4.92744	5.37426	13.7047	14.7523	14.2454	19.745	5.2622	15.6118	-1.40747
ENSG00000125912.11	5.06201e-06	4.25357e-05	22.6589	22.3565	24.8159	18.9343	47.7886	45.1438	47.2022	56.8976	22.1914	49.258	-1.11576
ENSG00000134874.18	5.20033e-06	4.3596e-05	0.36285	0.37361	0.175973	0.214048	1.10049	1.34739	1.39489	8.99791	0.28162	3.21017	-1.71591
ENSG00000205542.11	5.24977e-06	4.39335e-05	631.392	640.975	604.06	618.592	285.874	436.19	206.793	314.515	623.755	310.843	1.00247
ENSG00000035403.18	5.26473e-06	4.39744e-05	6.12439	5.78571	6.09554	5.69891	14.7893	19.6088	13.7011	28.4288	5.92614	19.132	-1.53937
ENSG00000090006.18	5.29109e-06	4.41252e-05	5.72621	5.18268	6.43485	4.82942	14.0008	17.6203	12.8176	11.8524	5.54329	14.0728	-1.20386
ENSG00000126934.15	5.44751e-06	4.5272e-05	67.1378	71.3981	68.857	69.8856	208.699	157.662	185.207	107.143	69.3196	164.678	-1.23638
ENSG00000276903.2	5.64404e-06	4.6743e-05	1999.36	1957.41	2055.29	1985.45	1230.04	958.17	855.501	890.434	1999.37	983.536	1.02275
ENSG00000183087.15	5.90495e-06	4.86794e-05	2.9739	2.68229	2.39087	2.75595	8.42285	5.97283	7.16016	7.62304	2.70075	7.29472	-1.16438
ENSG00000148204.12	5.91019e-06	4.86947e-05	0.137086	0.20446	0.139827	0.0859425	1.52487	1.59946	1.36215	1.60356	0.141829	1.52251	-1.14351
ENSG00000133169.6	6.01187e-06	4.93626e-05	144.928	156.23	147.521	153.892	16.4119	14.6736	29.9828	8.14047	150.643	17.3022	3.05059
ENSG00000100412.17	6.18955e-06	5.06768e-05	30.9744	28.5839	32.4571	30.4813	69.5205	66.6333	70.6715	77.7195	30.6242	71.1362	-1.1897
ENSG00000100314.4	6.21687e-06	5.08425e-05	1.90698	2.49796	2.11327	2.80827	0.140497	0.200905	0.449413	0.192465	2.33162	0.24582	1.41913
ENSG00000095319.14	6.29411e-06	5.13572e-05	16.7431	17.4924	16.6896	17.2828	32.1702	33.4711	32.1886	47.0594	17.052	36.2223	-1.04401
ENSG00000087274.19	6.36098e-06	5.16974e-05	25.617	25.0995	24.9453	27.674	59.0288	57.3703	64.3848	54.7555	25.834	58.8848	-1.15813
ENSG00000125505.17	6.37694e-06	5.17685e-05	3.70508	3.84479	3.43295	4.57097	11.3447	15.296	11.3503	13.898	3.88845	12.9723	-1.51512
ENSG00000097021.20	6.425e-06	5.21292e-05	10.0824	9.26678	10.1329	9.23716	21.9081	21.0527	17.8248	24.4711	9.6798	21.3142	-1.06308
ENSG00000284841.1	6.56611e-06	5.31241e-05	9.72103	9.18669	12.2665	10.1174	3.36293	2.56229	3.01541	2.80629	10.3229	2.93673	1.52418
ENSG00000075702.19	6.59155e-06	5.32999e-05	10.9596	9.09192	7.74875	7.94291	21.8042	19.8739	24.2837	22.0814	8.9358	22.0108	-1.2116
ENSG00000135439.12	6.70215e-06	5.38609e-05	0.500456	0.734047	0.783929	1.05103	3.36639	4.22535	2.32289	3.22207	0.767365	3.28418	-1.27742
ENSG00000157637.13	6.83158e-06	5.47785e-05	6.50994	4.97249	7.39387	4.97867	14.6974	14.6546	13.5837	15.791	5.96374	14.6817	-1.17115
ENSG00000204323.5	6.87369e-06	5.50585e-05	37.4227	35.0627	30.8825	37.1857	10.4463	6.79247	14.3108	7.90573	35.1384	9.86384	1.734
ENSG00000153786.13	6.95711e-06	5.56298e-05	5.77632	6.32922	7.47138	6.88099	15.4197	15.5355	15.2652	16.1989	6.61448	15.6048	-1.12478
ENSG00000146576.13	6.98522e-06	5.57705e-05	2.87214	3.42605	4.16564	4.44459	9.52729	11.3065	9.57055	8.20616	3.7271	9.65262	-1.17218
ENSG00000135862.6	7.0105e-06	5.59322e-05	3.00055	2.67007	3.19273	1.36107	5.95287	10.6508	5.59307	9.15044	2.5561	7.83678	-1.31322
ENSG00000147689.17	7.05675e-06	5.62387e-05	83616.1	85019.1	84415.1	84161.4	10515.4	9646.38	11648.6	50278.8	84302.9	20522.3	2.03834
ENSG00000127418.15	7.11634e-06	5.66194e-05	2.47962	1.89689	1.89266	1.69035	12.5195	11.2126	10.554	7.88515	1.98988	10.5428	-1.94884
ENSG00000128590.5	7.23824e-06	5.73353e-05	13.8317	13.364	12.2573	13.6083	5.4673	5.61884	6.43852	3.97124	13.2653	5.37398	1.16225
ENSG00000145335.17	7.46229e-06	5.88183e-05	21.9829	26.5107	25.5238	22.9308	11.2559	6.0477	12.0263	3.24775	24.2371	8.14442	1.46458
ENSG00000081760.17	7.54401e-06	5.93647e-05	8.84658	6.92433	6.14231	7.55667	15.0037	17.5032	15.7497	15.7207	7.36747	15.9943	-1.02219
ENSG00000164300.17	7.6464e-06	6.00717e-05	5.34149	7.96526	7.80844	6.7272	17.0749	17.9253	13.9841	17.0959	6.96059	16.52	-1.13806
ENSG00000273604.2	7.99368e-06	6.2323e-05	2.23454	1.53171	2.74157	3.02948	9.70942	7.84097	10.2163	8.94499	2.38433	9.17791	-1.5885
ENSG00000287080.2	8.0206e-06	6.24989e-05	2614.35	2610.19	2559.82	2558.19	1571.08	1239.4	1048.95	1103.28	2585.64	1240.68	1.05879
ENSG00000126882.13	8.12329e-06	6.31963e-05	2.24669	2.58198	2.09149	1.8914	7.52519	7.65007	5.95628	9.52614	2.20289	7.66442	-1.43573
ENSG00000160439.16	8.36541e-06	6.48254e-05	8.80231	8.63045	7.98324	8.34038	16.136	18.0595	17.5038	22.1976	8.43909	18.4742	-1.04484
ENSG00000101191.17	8.63483e-06	6.64919e-05	6.24475	6.3218	6.29741	6.20821	12.2988	14.0092	13.2885	16.4942	6.26804	14.0227	-1.0475
ENSG00000183336.9	8.7165e-06	6.69732e-05	265.814	316.894	307.033	256.759	146.663	126.428	110.347	124.819	286.625	127.064	1.16732
ENSG00000204104.12	8.78554e-06	6.73636e-05	0.707173	1.63743	0.734638	1.53408	4.26092	3.38772	3.55044	3.12433	1.15333	3.58085	-1.08905
ENSG00000069482.7	8.80153e-06	6.73818e-05	13.0704	13.7764	18.181	15.5627	32.8863	35.8157	35.2833	47.7352	15.1476	37.9301	-1.26957
ENSG00000052126.15	8.80335e-06	6.73818e-05	0.394506	0.701601	0.338249	0.484813	3.37749	3.49427	4.08565	1.28443	0.479792	3.06046	-1.45625
ENSG00000104894.12	8.80667e-06	6.73818e-05	3.45589	5.57191	4.82622	4.86126	12.9859	19.1878	12.7122	13.9081	4.67882	14.6985	-1.46696
ENSG00000110090.13	8.88373e-06	6.77601e-05	15.5498	17.5137	15.9401	16.0513	36.8104	46.1164	29.7691	52.0052	16.2637	41.1753	-1.28865
ENSG00000066084.13	8.96212e-06	6.8208e-05	5.5618	6.45065	5.22065	5.98082	10.9517	14.1971	12.2116	17.9863	5.80348	13.8367	-1.12482
ENSG00000198837.10	9.10128e-06	6.90112e-05	3.70974	5.82378	4.4725	5.33779	10.2977	11.3223	15.0519	9.62287	4.83595	11.5737	-1.10737
ENSG00000100077.16	9.26425e-06	7.0099e-05	1.31942	1.31458	1.15487	1.13639	6.64495	8.3484	2.90901	9.70269	1.23131	6.90126	-1.82419
ENSG00000123104.12	9.27976e-06	7.01794e-05	3.23766	5.85555	3.65218	2.48523	9.03615	11.3277	6.14007	9.77134	3.80766	9.06882	-1.06649
ENSG00000165271.17	9.35831e-06	7.06247e-05	14.3227	14.4269	13.93	14.0095	26.8055	27.7484	29.5317	38.3233	14.1723	30.6022	-1.05859
ENSG00000288504.1	9.39898e-06	7.0783e-05	3.15163	2.33989	2.60015	1.98034	10.2118	9.20131	8.21036	7.71464	2.518	8.83452	-1.4831
ENSG00000006047.13	9.39898e-06	7.0783e-05	3.15163	2.33989	2.60015	1.98034	10.2118	9.20131	8.21036	7.71464	2.518	8.83452	-1.4831
ENSG00000161847.14	9.40713e-06	7.08072e-05	6.10765	5.76304	3.76358	4.9428	14.9611	14.5698	16.304	24.4636	5.14427	17.5746	-1.59602
ENSG00000143627.19	9.43561e-06	7.09473e-05	39.8921	40.1963	44.6134	38.5829	108.459	99.8741	95.4827	81.8355	40.8212	96.4128	-1.21988
ENSG00000170260.9	9.77494e-06	7.31542e-05	1.80085	2.24753	1.99836	2.55699	5.69512	5.40449	5.27047	5.53753	2.15093	5.4769	-1.03953
ENSG00000117280.13	9.93552e-06	7.41629e-05	3.40373	2.26299	3.29618	2.31711	6.26459	7.95516	5.77529	8.16629	2.82	7.04034	-1.07368
ENSG00000110917.8	9.96422e-06	7.43384e-05	12.0806	15.8952	14.0791	12.2878	26.8304	27.1685	27.65	32.4899	13.5857	28.5347	-1.01786
ENSG00000143294.15	1.01681e-05	7.55702e-05	8.22635	8.61034	6.00803	6.24423	16.4731	15.5924	18.1332	18.929	7.27224	17.282	-1.14407
ENSG00000273936.4	1.01842e-05	7.5587e-05	0.492354	0.958575	0.963981	0.353858	5.18358	3.97003	3.99329	1.78327	0.692192	3.73254	-1.48372
ENSG00000155363.19	1.05343e-05	7.76527e-05	7.84825	9.54954	7.91999	8.67885	19.5974	18.4087	20.677	20.7117	8.49916	19.8487	-1.13409
ENSG00000082175.16	1.05435e-05	7.76527e-05	4.1731	2.38685	3.87911	2.09569	9.80195	12.11	6.45004	4.33203	3.13369	8.1735	-1.15004
ENSG00000118515.12	1.06826e-05	7.84754e-05	37.2064	31.1133	36.5797	28.6562	16.5284	14.3344	22.4894	9.84031	33.3889	15.7981	1.03364
ENSG00000285069.2	1.07555e-05	7.88496e-05	3.09921	3.60271	3.65229	3.3647	0.917966	0.766552	1.41721	0.644405	3.42973	0.936534	1.19374
ENSG00000130766.5	1.07555e-05	7.88496e-05	3.09921	3.60271	3.65229	3.3647	0.917966	0.766552	1.41721	0.644405	3.42973	0.936534	1.19374
ENSG00000110651.12	1.07755e-05	7.8916e-05	11.3208	9.10792	10.9437	8.80742	29.1515	27.0058	27.5177	30.2945	10.045	28.4924	-1.41695
ENSG00000198369.10	1.12901e-05	8.21402e-05	1.20476	2.14676	1.42409	2.42194	5.58011	5.612	6.99326	10.3657	1.79939	7.13778	-1.53952
ENSG00000188807.13	1.13082e-05	8.22303e-05	1.30918	0.989273	0.984458	1.27585	3.79266	4.24697	3.78005	5.64689	1.13969	4.36664	-1.32662
ENSG00000104897.10	1.14916e-05	8.33534e-05	17.6909	13.4487	16.4884	15.2233	33.4831	32.2045	35.0707	34.2108	15.7128	33.7423	-1.05574
ENSG00000276482.3	1.17483e-05	8.48297e-05	4.06496	3.60802	1.86586	3.83337	7.81511	10.2462	7.44253	7.72538	3.34306	8.30729	-1.09965
ENSG00000107651.14	1.21373e-05	8.72004e-05	10.0634	12.085	9.14254	12.6985	20.6496	22.4321	21.0248	28.6296	10.9974	23.184	-1.01134
ENSG00000175175.6	1.22149e-05	8.75829e-05	0.513027	0.457395	0.623217	0.698653	3.10787	4.06212	1.94486	2.33226	0.573073	2.86178	-1.29568
ENSG00000137076.21	1.22354e-05	8.76422e-05	28.6699	28.683	25.1386	27.6704	48.0158	57.6021	62.2026	74.7363	27.5405	60.6392	-1.11084
ENSG00000187193.9	1.28239e-05	9.10857e-05	23.9341	31.5642	28.8542	28.3372	3.25706	2.31262	5.74939	6.63964	28.1724	4.48968	2.40981
ENSG00000174804.4	1.31446e-05	9.30873e-05	0.791007	0.470034	0.5057	0.506847	2.86349	2.83651	1.76765	2.02806	0.568397	2.37393	-1.10514
ENSG00000100425.19	1.32245e-05	9.34691e-05	2.75309	3.85573	3.87911	4.11583	10.4707	11.0104	12.9565	10.2031	3.65094	11.1602	-1.38657
ENSG00000163661.4	1.32931e-05	9.38614e-05	1.0304	1.02499	1.54931	1.14286	0	0.0142999	0	0	1.18689	0.00357498	1.12373
ENSG00000170385.10	1.33892e-05	9.44474e-05	7.83964	8.68631	8.71119	7.68386	1.30036	1.2665	2.92331	1.06637	8.23025	1.63913	1.80631
ENSG00000129991.13	1.34425e-05	9.47303e-05	27.5912	31.6221	32.7201	28.4471	4.25136	4.235	6.50458	6.446	30.0951	5.35923	2.28976
ENSG00000113269.14	1.4132e-05	9.90547e-05	21.3151	21.1176	22.1973	24.4815	63.2664	71.4245	40.0005	59.0978	22.2779	58.4473	-1.35265
ENSG00000148908.15	1.42547e-05	9.97203e-05	79.5072	78.7519	74.1263	83.0208	24.2717	25.1502	24.4405	35.3201	78.8516	27.2956	1.49674
ENSG00000271121.2	1.43089e-05	9.99074e-05	86.9471	82.583	83.9369	83.7785	45.8652	33.4582	47.5089	32.89	84.3114	39.9306	1.05956
ENSG00000197061.5	1.43217e-05	9.99074e-05	4739.93	4833.97	4797.53	4852.92	2699.53	2555.24	2147.98	1683.32	4806.09	2271.52	1.08087
ENSG00000151881.15	1.43852e-05	0.000100194	20.6867	16.3754	19.013	21.0461	9.93772	7.53884	7.24508	9.50429	19.2803	8.55648	1.08553
ENSG00000169718.18	1.44608e-05	0.000100575	30.3528	31.8971	29.7709	28.9723	69.923	62.4009	69.082	49.6971	30.2483	62.7758	-1.02923
ENSG00000233369.7	1.48572e-05	0.000102883	7.04275	9.47042	6.45884	6.46242	16.1299	17.4733	16.8303	17.1419	7.35861	16.8938	-1.09813
ENSG00000228299.9	1.52767e-05	0.000105433	0.389357	0.40443	0.161505	0.953559	3.1904	3.80704	1.59714	0.836831	0.477213	2.35785	-1.18466
ENSG00000185883.12	1.54243e-05	0.000106254	8.72855	10.2505	8.31847	8.2685	33.4996	25.3708	27.9772	23.7521	8.89151	27.6499	-1.53427
ENSG00000167513.9	1.54252e-05	0.000106254	18.9943	19.7234	17.6019	20.4125	47.9742	37.8869	44.3799	30.2727	19.183	40.1284	-1.02699
ENSG00000162511.8	1.56626e-05	0.000107734	58.3677	59.6771	58.5759	59.2184	125.382	157.81	111.342	140.295	58.9598	133.707	-1.16776
ENSG00000132205.11	1.57753e-05	0.000108405	5.86861	3.93094	4.5892	3.80895	18.3073	15.2516	19.2791	5.75971	4.54943	14.6494	-1.4957
ENSG00000158089.15	1.58412e-05	0.000108806	2.09359	1.25317	2.05978	3.40906	8.74953	10.6577	8.89794	9.28946	2.2039	9.39866	-1.6985
ENSG00000235173.7	1.59374e-05	0.000109154	13.12	13.2631	13.6648	15.0653	33.6064	32.67	25.563	24.8481	13.7783	29.1719	-1.02972
ENSG00000163131.12	1.60997e-05	0.000110003	2.20463	2.87092	3.024	4.30817	6.31281	10.7605	4.28876	8.34718	3.10193	7.42732	-1.03877
ENSG00000038002.9	1.6186e-05	0.00011054	17.535	24.081	18.8561	19.7713	10.3893	9.58193	10.7566	5.53536	20.0609	9.06579	1.0651
ENSG00000285281.2	1.62145e-05	0.00011063	2.25114	2.31183	2.3264	2.2584	8.7675	10.8648	6.38232	5.78791	2.28694	7.95063	-1.44524
ENSG00000126821.8	1.62145e-05	0.00011063	2.25114	2.31183	2.3264	2.2584	8.7675	10.8648	6.38232	5.78791	2.28694	7.95063	-1.44524
ENSG00000173020.11	1.62432e-05	0.000110773	11.819	10.4409	9.5913	9.22328	23.0968	22.8883	20.4724	20.1289	10.2686	21.6466	-1.00698
ENSG00000273607.3	1.63034e-05	0.000111078	24.2614	18.2181	23.689	17.9882	59.5954	50.4781	49.3096	52.9611	21.0392	53.0861	-1.29519
ENSG00000135046.14	1.63564e-05	0.000111331	37.6037	37.5672	39.1949	40.3258	2.73965	7.66894	2.56225	7.20367	38.6729	5.04363	2.71467
ENSG00000178921.14	1.65214e-05	0.000112118	25.7454	18.4817	22.8811	23.5432	37.8968	48.9925	46.7776	62.1534	22.6628	48.955	-1.07801
ENSG00000260230.5	1.66473e-05	0.000112726	0.965964	0.8205	0.992272	0.888409	2.45718	3.44924	1.84797	3.85489	0.916786	2.90232	-1.02564
ENSG00000204160.12	1.66562e-05	0.000112734	2.37726	1.92271	1.36136	1.33923	5.22488	4.90218	4.89805	5.72096	1.75014	5.18652	-1.16962
ENSG00000174238.16	1.66826e-05	0.000112859	9.98161	12.1641	9.19308	9.82898	19.7529	22.6767	25.5465	21.0456	10.292	22.2554	-1.04227
ENSG00000071575.12	1.71241e-05	0.000115357	4.4488	2.66303	3.97277	3.65015	10.9148	11.3563	9.10515	7.43882	3.68369	9.70376	-1.1924
ENSG00000158545.16	1.72561e-05	0.000116137	5.88616	5.82406	6.54775	5.08225	13.2236	15.4722	17.4792	17.1302	5.83506	15.8263	-1.29969
ENSG00000148396.19	1.73493e-05	0.000116628	2.67807	2.73786	2.6515	2.32633	7.68059	9.2767	9.87332	15.815	2.59844	10.6614	-1.6963
ENSG00000273529.2	1.75424e-05	0.000117624	1.30589	1.818	0.916236	1.72057	0.0350472	0.172133	0.105811	0.0457613	1.44017	0.0896882	1.16307
ENSG00000125898.13	1.78204e-05	0.00011932	6.02514	4.79835	5.5226	4.64716	18.7906	15.4635	17.1068	12.0107	5.24831	15.8429	-1.4306
ENSG00000065000.19	1.80848e-05	0.000120809	13.8514	13.4152	13.8261	13.3696	48.1478	48.7146	49.633	59.8567	13.6156	51.588	-1.84723
ENSG00000276966.3	1.81059e-05	0.000120838	4701.89	4803.77	4785.06	4767.83	2587.02	2228.96	2050.49	1477.48	4764.64	2085.99	1.19125
ENSG00000148180.21	1.82877e-05	0.000121825	8.51366	7.90751	7.70746	9.63797	3.60046	2.43084	3.9681	2.30573	8.44165	3.07628	1.21178
ENSG00000129675.16	1.85278e-05	0.000123139	9.46836	9.54855	8.50335	8.98605	25.1517	35.512	16.9784	32.653	9.12658	27.5738	-1.49655
ENSG00000008838.21	1.88001e-05	0.00012443	15.7788	20.7356	19.5328	20.1375	49.2606	46.1807	52.1481	51.0961	19.0462	49.6714	-1.33784
ENSG00000139437.18	1.8916e-05	0.000125025	5.01811	3.99539	4.50394	4.69546	10.3104	11.6106	13.6471	9.40821	4.55323	11.2441	-1.14069
ENSG00000127463.16	1.89826e-05	0.000125292	12.7756	13.7478	12.9132	10.0094	23.2037	27.2937	26.2879	33.2032	12.3615	27.4971	-1.09274
ENSG00000234857.2	1.89927e-05	0.000125302	5.40173	2.63583	3.31282	3.3825	11.4004	10.2681	12.3432	13.0886	3.68322	11.7751	-1.44776
ENSG00000122359.18	1.90165e-05	0.000125401	8.92136	9.30872	8.60824	11.0152	20.827	26.8431	16.6543	34.3246	9.46338	24.6623	-1.2943
ENSG00000111110.12	1.98087e-05	0.000129732	3.19137	3.74833	2.58163	3.01094	9.72185	12.0686	7.18521	13.8745	3.13307	10.7126	-1.50277
ENSG00000128965.13	2.0202e-05	0.000131707	27.3398	27.6928	28.5047	26.4637	6.5339	4.01676	9.55752	2.76354	27.5003	5.71793	2.08489
ENSG00000101493.11	2.07613e-05	0.00013462	0.345259	0.463911	1.51624	0.492199	2.68629	2.7229	2.10677	2.55269	0.704404	2.51716	-1.04514
ENSG00000074695.6	2.09386e-05	0.000135587	24.2496	26.735	24.4788	24.6152	50.0186	61.4298	45.0409	51.0371	25.0196	51.8816	-1.02316
ENSG00000181638.20	2.14684e-05	0.000138332	2.52396	2.25796	0.704459	1.36563	6.10979	6.53961	6.11235	4.17299	1.713	5.73368	-1.31151
ENSG00000140199.13	2.16139e-05	0.00013902	8.66672	8.16149	6.53708	7.37065	18.518	23.8297	13.3508	17.9667	7.68398	18.4163	-1.16084
ENSG00000119522.17	2.16706e-05	0.00013926	5.91497	6.02466	8.0069	5.70849	15.7377	14.5384	16.6747	15.3247	6.41376	15.5689	-1.1602
ENSG00000159388.6	2.26012e-05	0.000144208	37.8489	38.1751	37.7849	37.8702	8.35639	5.60217	14.3256	6.52352	37.9198	8.70191	2.00416
ENSG00000153234.15	2.28608e-05	0.000145735	2.60688	2.38607	2.36987	2.45326	0.428429	0.412704	0.674813	0.670958	2.45402	0.546726	1.15906
ENSG00000175538.11	2.29659e-05	0.00014634	7.23659	5.00718	7.91925	6.62466	2.603	3.21116	1.75706	1.93212	6.69692	2.37584	1.18904
ENSG00000155629.15	2.30256e-05	0.000146656	11.8782	10.5219	10.7209	13.4171	32.0786	33.9862	29.3439	24.268	11.6345	29.9192	-1.29113
ENSG00000134215.16	2.31253e-05	0.00014716	0.584709	0.638839	0.246093	0.244603	2.32006	2.97065	1.95617	3.26441	0.428561	2.62782	-1.34454
ENSG00000167930.17	2.32969e-05	0.000148121	5.25751	4.79239	6.46122	6.28447	13.9774	12.5151	12.6886	14.912	5.6989	13.5233	-1.11637
ENSG00000101911.13	2.3367e-05	0.000148501	37.4958	33.0809	33.2245	31.9171	78.997	82.1717	62.2166	58.3613	33.9296	70.4367	-1.03222
ENSG00000110092.4	2.34378e-05	0.000148885	9.83559	12.8297	14.1937	14.5141	26.9481	34.493	32.2811	36.8931	12.8433	32.6538	-1.28159
ENSG00000196743.9	2.44193e-05	0.000154573	5.44362	5.84248	5.98304	5.63309	19.551	22.8544	12.1064	19.6064	5.72556	18.5296	-1.53793
ENSG00000151014.6	2.51589e-05	0.000158498	4.20512	3.47328	3.31049	3.3762	7.71148	8.12908	8.36194	10.3684	3.59127	8.64273	-1.07055
ENSG00000136098.17	2.53365e-05	0.000159326	12.7551	13.0203	13.3735	15.9854	5.09984	5.49186	6.00717	8.45987	13.7836	6.26468	1.02502
ENSG00000110079.19	2.554e-05	0.000160255	21.5175	18.3912	24.5366	19.789	3.58207	3.7764	4.65612	8.94332	21.0586	5.23948	1.82184
ENSG00000130669.17	2.60425e-05	0.000162627	6.43881	5.86854	7.03728	5.85866	11.8064	13.8635	12.7077	21.1642	6.30083	14.8855	-1.12158
ENSG00000136068.16	2.69979e-05	0.000166833	5.05411	5.25593	4.22857	5.13481	11.5003	14.6314	11.2457	21.6224	4.91836	14.75	-1.41208
ENSG00000127580.17	2.72396e-05	0.000167841	2.26464	3.07444	2.48495	3.11611	6.11478	6.94055	7.29415	6.52469	2.73503	6.71854	-1.04721
ENSG00000099139.14	2.74232e-05	0.000168756	60.0404	62.5131	59.2222	60.6137	0.210265	0.252514	0.271712	1.25813	60.5973	0.498156	5.36161
ENSG00000284571.2	2.76506e-05	0.000169936	7.16326	9.76148	9.80803	8.92816	18.8488	19.1054	19.7348	18.3116	8.91523	19.0001	-1.01229
ENSG00000177731.16	2.76506e-05	0.000169936	7.16326	9.76148	9.80803	8.92816	18.8488	19.1054	19.7348	18.3116	8.91523	19.0001	-1.01229
ENSG00000270629.7	2.79671e-05	0.000171588	0.900442	1.05776	1.06227	1.14357	2.68784	3.93447	2.13624	5.04554	1.04101	3.45102	-1.12485
ENSG00000146858.8	2.83916e-05	0.000173452	2.11825	2.80703	1.90092	2.68557	5.64697	5.95172	5.92495	8.84901	2.37794	6.59316	-1.16856
ENSG00000145248.7	2.8746e-05	0.000175244	9.51667	10.0579	8.61326	8.24366	19.285	21.4357	18.3928	18.065	9.10787	19.2946	-1.00562
ENSG00000228760.10	2.92273e-05	0.000177501	4.25679	4.02008	4.17623	4.17249	12.9078	10.4789	12.7799	18.1783	4.1564	13.5862	-1.50017
ENSG00000106853.20	2.94048e-05	0.000178127	1.22892	1.73026	1.16755	1.92448	11.4612	7.12364	7.57298	2.35597	1.5128	7.12845	-1.69368
ENSG00000142207.7	3.03718e-05	0.000182905	10.2048	9.89733	9.16696	11.1974	20.6882	26.8424	23.1497	38.2831	10.1166	27.2409	-1.34507
ENSG00000102760.13	3.11935e-05	0.000187304	77.3883	66.0491	65.7594	66.1314	29.6129	26.255	42.126	24.8641	68.8321	30.7145	1.13875
ENSG00000040933.16	3.16457e-05	0.000189624	3.01132	3.52557	3.11728	2.9622	7.73126	8.16698	6.14414	8.00351	3.15409	7.51147	-1.03488
ENSG00000125534.10	3.29682e-05	0.000196076	5.79114	7.93293	6.57721	5.47863	14.3277	13.7274	15.949	12.4624	6.44498	14.1166	-1.0218
ENSG00000231945.8	3.35539e-05	0.000199066	14.9009	11.989	10.5567	11.1027	28.42	32.5303	32.4834	47.1357	12.1374	35.1424	-1.46002
ENSG00000111696.12	3.35745e-05	0.000199105	2.47285	1.60853	0.982847	0.884712	3.43676	4.17007	2.74425	5.61175	1.48723	3.99071	-1.0047
ENSG00000104885.19	3.36616e-05	0.000199457	7.1722	6.11562	7.34055	10.2217	16.6975	14.6968	19.8964	15.0819	7.71252	16.5931	-1.01385
ENSG00000166889.14	3.37572e-05	0.000199776	3.69959	2.83298	2.35368	3.42915	6.90308	6.21155	6.83701	9.71059	3.07885	7.41556	-1.0449
ENSG00000101695.9	3.48558e-05	0.000205263	0.185549	0.218013	0.396405	0.352082	1.81728	2.45576	1.5828	3.46792	0.288012	2.33094	-1.37078
ENSG00000167202.12	3.52539e-05	0.00020717	0.237533	0.125422	0.443317	0.23854	1.40978	1.84154	2.3466	0.957328	0.261203	1.63881	-1.06509
ENSG00000103932.12	3.53908e-05	0.000207818	3.54644	3.21919	4.65158	2.63954	7.41085	8.54018	8.26043	11.6444	3.51419	8.96397	-1.14225
ENSG00000110848.8	3.66892e-05	0.000213956	2.59886	3.22658	3.00054	1.41149	0.0302956	0.0581703	0	0	2.55937	0.0221165	1.80006
ENSG00000014164.7	3.70296e-05	0.000215292	0.911119	0.9414	0.738534	0.93485	3.10808	2.81571	3.41146	2.58766	0.881476	2.98073	-1.08117
ENSG00000165644.11	3.7583e-05	0.00021793	6.18795	7.10623	11.0548	6.2836	20.2615	15.6709	17.6616	15.7926	7.65814	17.3467	-1.08339
ENSG00000137486.17	3.82136e-05	0.000220962	3.78784	4.28474	2.60194	2.48617	7.27309	10.6862	6.1381	16.5645	3.29017	10.1655	-1.37994
ENSG00000130707.18	3.84071e-05	0.000221724	7.93359	10.377	8.91628	8.54005	0.804598	1.305	1.79585	0.477793	8.94174	1.09581	2.24599
ENSG00000140022.14	3.98243e-05	0.000228711	7.99102	8.54412	7.19121	8.17978	13.8213	16.1664	15.3861	29.3332	7.97653	18.6767	-1.13226
ENSG00000143126.8	4.0747e-05	0.000233264	0.380074	0.232184	0.34236	0.276244	1.05958	1.36904	1.07415	3.09297	0.307716	1.64893	-1.01836
ENSG00000102024.19	4.07805e-05	0.000233363	3.0204	1.37267	0.487664	1.17436	9.39916	10.5322	12.1838	19.3443	1.51377	12.8649	-2.46351
ENSG00000155366.17	4.08235e-05	0.000233516	29.0662	33.2799	25.6276	28.2286	11.5743	10.6158	11.0028	11.9289	29.0506	11.2804	1.29103
ENSG00000177674.16	4.12464e-05	0.00023517	24.2489	22.7518	23.5531	22.359	45.7473	58.316	36.6555	53.1702	23.2282	48.4723	-1.02993
ENSG00000124134.9	4.24967e-05	0.000240977	2.15582	2.35592	2.17723	2.03457	5.87314	5.7747	4.90569	6.43928	2.18088	5.7482	-1.08508
ENSG00000060069.18	4.2775e-05	0.000242459	7.65789	6.87751	6.57049	6.57679	15.8061	17.0022	16.4114	18.1556	6.92067	16.8438	-1.17173
ENSG00000243207.6	4.37076e-05	0.000246869	0.836995	1.31045	1.30036	1.74483	6.84808	5.01078	6.26904	4.1731	1.29816	5.57525	-1.51657
ENSG00000012779.12	4.37789e-05	0.000247049	4.61247	4.42289	3.35471	1.79558	10.2619	12.1121	10.254	13.3051	3.54641	11.4833	-1.4572
ENSG00000184986.11	4.49331e-05	0.000252797	2.40843	1.91698	2.45763	2.27919	6.42886	5.81485	5.42318	7.61613	2.26556	6.32076	-1.16466
ENSG00000145431.11	4.49698e-05	0.000252904	0.396736	0.256381	0.303833	0.682352	4.44467	4.45845	3.11168	3.90624	0.409826	3.98026	-1.8207
ENSG00000289517.1	4.61131e-05	0.000258323	5.64476	4.37953	6.36242	3.82418	0.873644	0.541226	0.707602	1.72544	5.05272	0.961977	1.62528
ENSG00000239920.2	4.6441e-05	0.000259553	7.62427	7.87878	5.82742	6.0981	2.87087	1.68329	2.79687	1.9023	6.85714	2.31333	1.24572
ENSG00000196396.10	4.68799e-05	0.000261701	4.91435	6.29139	5.01306	5.66546	11.4038	12.8638	11.4697	15.717	5.47107	12.8636	-1.09922
ENSG00000070814.22	4.79768e-05	0.000266684	13.9113	12.6787	12.4907	12.1413	31.8293	31.3324	30.6769	42.7761	12.8055	34.1537	-1.34844
ENSG00000026297.17	4.89843e-05	0.000271444	1.11227	0.653209	0.749194	0.56	5.91636	9.54145	4.57929	3.21587	0.768669	5.81324	-1.94568
ENSG00000197943.11	4.9068e-05	0.000271803	4085.48	4112.44	4097.91	4096.97	1216.26	1171.72	1465.23	1032.42	4098.2	1221.41	1.74562
ENSG00000149639.15	4.96754e-05	0.000274533	2.0316	1.27683	1.40819	1.18275	3.22341	4.21975	3.74724	7.44913	1.47484	4.65988	-1.19344
ENSG00000065923.10	4.98511e-05	0.000275398	2.23407	1.68976	2.6323	1.8994	6.37261	10.2514	5.45085	10.8455	2.11388	8.23008	-1.56763
ENSG00000177096.9	4.99319e-05	0.000275729	0.496818	0.598466	0.526168	0.431241	2.84234	3.45504	1.90247	3.13243	0.513173	2.83307	-1.34092
ENSG00000182162.11	5.07068e-05	0.000278958	1.5245	1.53856	1.41579	1.66624	9.83184	9.32679	3.83236	10.1387	1.53627	8.28241	-1.87179
ENSG00000106211.10	5.43131e-05	0.000295168	98.921	103.5	98.6275	100.417	292.614	254.366	220.948	169.944	100.366	234.468	-1.21595
ENSG00000257108.2	5.45385e-05	0.000296057	11.2472	10.4901	8.94564	12.0208	4.16939	3.2884	5.36789	4.7716	10.6759	4.39932	1.11269
ENSG00000168758.11	5.47039e-05	0.000296731	3.61993	2.80006	4.02527	4.06206	13.0417	14.9869	13.4573	14.3434	3.62683	13.9573	-1.69276
ENSG00000143624.14	5.48185e-05	0.000297128	4.5384	1.57846	1.49576	1.87216	10.0194	10.8907	8.43629	12.3116	2.3712	10.4145	-1.75953
ENSG00000093010.15	5.56326e-05	0.000300295	17.7903	18.903	20.5001	16.0158	37.0126	44.039	29.741	42.1566	18.3023	38.2373	-1.02345
ENSG00000141905.19	5.93657e-05	0.000317819	4.22361	2.1525	1.87663	2.53717	6.01407	5.49895	5.88929	10.2418	2.69748	6.91103	-1.09732
ENSG00000144645.15	6.00008e-05	0.00032086	1.67997	1.64793	2.68027	2.56029	0.32839	0.312166	0.25341	0.844656	2.14211	0.434655	1.13103
ENSG00000213145.10	6.01129e-05	0.000321235	6.76974	7.57432	8.84222	5.98755	26.4462	26.2534	20.1328	17.3099	7.29346	22.5356	-1.5048
ENSG00000140575.13	6.01305e-05	0.000321235	9.05084	9.40172	8.61254	8.42121	17.0477	21.5489	14.1499	28.1422	8.87158	20.2222	-1.10422
ENSG00000100368.15	6.10911e-05	0.000325721	4.98599	4.54625	3.9411	5.34379	17.1194	24.648	10.5371	23.8736	4.70428	19.0445	-1.81309
ENSG00000256618.3	6.20162e-05	0.000330041	15.0439	11.7202	11.767	12.9566	21.8785	36.6598	31.3333	40.6565	12.8719	32.632	-1.27767
ENSG00000138162.19	6.20673e-05	0.000330191	2.03108	1.23263	2.39187	2.76773	5.7527	6.96343	5.47276	7.79391	2.10582	6.4957	-1.27109
ENSG00000133142.19	6.29358e-05	0.000334156	2.99349	2.7733	2.47811	2.9407	12.2948	13.0007	9.95963	6.32905	2.7964	10.396	-1.58583
ENSG00000186767.7	6.29987e-05	0.000334156	5.06932	4.80534	5.67838	4.99026	11.9402	17.3329	10.0571	19.3634	5.13583	14.6734	-1.35299
ENSG00000164112.14	6.40922e-05	0.00033933	1.13057	0.772406	0.838448	1.37869	5.42574	5.19972	4.21114	2.41202	1.03003	4.31215	-1.3878
ENSG00000099860.9	6.55445e-05	0.000345999	21.3748	21.4722	24.2753	16.9909	4.88393	2.18003	9.52999	2.11825	21.0283	4.67805	1.95589
ENSG00000068650.19	6.70392e-05	0.000351821	7.3335	4.65552	3.48575	4.58296	9.21804	10.3847	10.3264	14.3105	5.01443	11.0599	-1.00372
ENSG00000100504.17	6.70926e-05	0.000351973	3.9609	3.70282	3.95109	2.97579	19.2614	26.6121	13.5021	11.7191	3.64765	17.7737	-2.01414
ENSG00000152127.9	6.71605e-05	0.000352201	2.31404	1.90315	2.65214	1.48306	5.58764	5.48236	5.18544	6.61052	2.0881	5.71649	-1.12099
ENSG00000273673.2	6.74917e-05	0.000353421	3204.91	3584.2	3460.93	3474.44	1024.27	1272.53	845.55	1949.07	3431.12	1272.85	1.4299
ENSG00000119711.13	6.9883e-05	0.000364482	4.26876	5.32656	4.40908	5.912	16.1783	16.637	13.7899	9.6273	4.9791	14.0581	-1.33254
ENSG00000136720.7	7.08325e-05	0.000368365	2.25402	2.37859	2.32266	2.3534	6.80701	10.4492	6.79853	12.0545	2.32717	9.02732	-1.59157
ENSG00000131378.14	7.28444e-05	0.000377054	1.02744	1.07218	0.871469	0.786799	4.10729	5.21853	3.82842	1.88076	0.939472	3.75875	-1.29492
ENSG00000163046.16	7.29398e-05	0.000377412	134.703	140.367	131.487	133.309	542.998	269.69	325.95	415.104	134.966	388.435	-1.51813
ENSG00000188536.13	7.29695e-05	0.00037743	7504.96	7508.74	7483.66	7590.09	4166.9	2581.72	5348.41	1799.41	7521.86	3474.11	1.11422
ENSG00000133895.18	7.30261e-05	0.000377586	4.12526	4.67341	3.88956	4.66568	10.8919	10.8828	11.0984	11.7411	4.33848	11.1536	-1.18688
ENSG00000082512.15	7.32351e-05	0.000378259	1.59517	1.33743	1.2459	1.51902	5.94651	7.77937	4.05466	6.50404	1.42438	6.07115	-1.54433
ENSG00000092929.12	7.56393e-05	0.000388998	25.0749	22.676	24.6825	25.9073	46.2075	60.8102	41.7527	60.7132	24.5852	52.3709	-1.06074
ENSG00000116741.8	7.59095e-05	0.000390248	7.48896	5.4386	5.92185	6.95846	2.99093	1.46473	3.08795	1.17233	6.45197	2.17898	1.22906
ENSG00000125753.14	7.59781e-05	0.000390461	21.367	19.7845	23.9444	21.4929	40.4642	51.2082	37.4387	50.2164	21.6472	44.8319	-1.01702
ENSG00000070423.18	7.79929e-05	0.00039867	20.5894	19.6874	14.0569	17.3942	42.7771	35.368	37.9457	38.7846	17.932	38.7189	-1.069
ENSG00000124762.14	8.19707e-05	0.00041605	10.3844	9.54847	9.71979	8.00038	0.173521	0.250484	1.13972	0.238277	9.41326	0.4505	2.8438
ENSG00000106785.15	8.24771e-05	0.000417735	1.79349	2.06985	1.70022	1.27745	4.87481	4.5878	3.66044	7.67219	1.71025	5.19881	-1.19356
ENSG00000133134.12	8.38885e-05	0.000423242	6.31034	7.00658	6.52204	7.70607	0.307881	0.101104	0.382732	0.0872344	6.88626	0.219738	2.69277
ENSG00000136715.19	8.49023e-05	0.000427756	1.89968	2.33938	3.25458	1.62457	5.46944	5.17867	5.91849	6.9383	2.27955	5.87623	-1.06812
ENSG00000132792.19	8.62558e-05	0.000433057	33.7273	29.8411	31.1649	35.069	76.3128	86.0099	61.6483	66.3862	32.4506	72.5893	-1.13746
ENSG00000110104.13	8.68681e-05	0.000435548	9.53138	9.10525	8.97595	9.29629	18.2378	19.8541	18.7799	30.1977	9.22722	21.7674	-1.15455
ENSG00000166352.18	8.91875e-05	0.000443745	46.859	50.4267	46.947	48.3883	25.7584	23.6576	25.322	17.267	48.1552	23.0013	1.03424
ENSG00000115275.15	9.328e-05	0.000461777	12.134	12.9213	11.673	10.6196	25.3437	25.8897	25.3488	25.9673	11.837	25.6374	-1.05315
ENSG00000197555.10	9.37101e-05	0.00046304	4.14336	2.80085	3.90211	2.78035	9.42545	8.58068	8.36977	10.8299	3.40667	9.30146	-1.22509
ENSG00000136158.12	9.37731e-05	0.000463192	0.307789	0.447274	0.358872	0.220596	2.32383	2.95977	1.7467	1.64338	0.333633	2.16842	-1.2484
ENSG00000282853.2	9.50898e-05	0.000468568	26.2732	26.5036	23.5733	26.7633	65.929	66.4725	50.4659	44.1336	25.7783	56.7503	-1.10876
ENSG00000104823.9	9.50898e-05	0.000468568	26.2732	26.5036	23.5733	26.7633	65.929	66.4725	50.4659	44.1336	25.7783	56.7503	-1.10876
ENSG00000167701.14	9.546e-05	0.00047007	22.8438	19.9037	19.0544	21.2685	46.2086	52.7173	42.8992	29.3726	20.7676	42.7995	-1.00873
ENSG00000184221.13	9.73339e-05	0.000477987	1.15736	0.769185	1.18804	1.94302	4.94604	4.44251	3.29788	5.76632	1.2644	4.61318	-1.30969
ENSG00000206353.11	0.000101469	0.000494743	2.57038	2.25838	3.21735	3.04462	6.25793	6.70412	6.05178	7.26222	2.77268	6.56901	-1.00451
ENSG00000232616.9	0.000101469	0.000494743	2.57038	2.25838	3.21735	3.04462	6.25793	6.70412	6.05178	7.26222	2.77268	6.56901	-1.00451
ENSG00000228896.9	0.000101469	0.000494743	2.57038	2.25838	3.21735	3.04462	6.25793	6.70412	6.05178	7.26222	2.77268	6.56901	-1.00451
ENSG00000260001.7	0.000102347	0.000498348	5.1473	6.50577	5.49381	7.03728	21.4481	15.0546	20.4321	9.12969	6.04604	16.5161	-1.3138
ENSG00000177542.11	0.000105432	0.000511119	2.27736	2.83486	2.20538	2.78953	5.39216	6.52506	6.57622	9.0816	2.52678	6.89376	-1.16236
ENSG00000130270.16	0.00010614	0.000514031	3.00324	2.33126	2.36124	2.20741	9.73693	11.646	9.3102	11.0382	2.47579	10.4328	-1.71777
ENSG00000147883.12	0.000106497	0.000515339	7.0984	5.84957	6.00285	6.847	2.41888	1.74748	3.62654	1.57237	6.44945	2.34132	1.15672
ENSG00000164117.14	0.000106518	0.000515339	24.2669	23.0496	24.6031	23.4865	9.81138	8.30528	10.1214	7.31193	23.8515	8.88749	1.32966
ENSG00000114796.16	0.000111803	0.000536212	28.1997	27.2747	33.5273	32.0841	17.6068	10.8115	15.1514	11.2656	30.2715	13.7088	1.08817
ENSG00000274442.2	0.000112108	0.000537316	2.40897	3.82228	2.49403	2.30646	5.56723	8.72252	9.95222	19.1207	2.75793	10.8407	-1.65574
ENSG00000240280.7	0.00011321	0.000541337	3.21825	3.4231	4.05952	3.0345	9.29116	8.38245	9.03231	7.54329	3.43384	8.5623	-1.1088
ENSG00000185499.17	0.000113443	0.000542271	8.5864	4.70238	6.44071	4.43373	12.2173	13.1677	10.4282	23.2207	6.0408	14.7585	-1.16231
ENSG00000184634.17	0.00011421	0.000544669	3.35224	2.34222	2.96986	2.58703	6.04519	7.30923	7.74147	12.3738	2.81284	8.36742	-1.29679
ENSG00000179832.18	0.000114638	0.000546526	4.8855	5.53229	5.48896	5.04949	14.2857	14.0106	11.8012	8.04741	5.23906	12.0362	-1.06312
ENSG00000104369.5	0.000115336	0.000549492	0.250857	0.124784	0.191977	0.125882	1.66379	1.79325	1.56457	2.03441	0.173375	1.764	-1.2361
ENSG00000026025.16	0.000117391	0.000557618	95.1578	94.7559	92.2769	95.3084	194.923	303.07	143.608	193.738	94.3747	208.834	-1.13757
ENSG00000234816.2	0.000118663	0.000562913	31.6124	42.4461	28.4325	38.5188	18.0172	16.9457	18.8184	14.4903	35.2525	17.0679	1.00465
ENSG00000162522.11	0.000121767	0.000576118	4.21181	4.22765	3.95599	3.82675	9.11524	8.85332	7.4126	17.3951	4.05555	10.6941	-1.20984
ENSG00000108176.15	0.000124464	0.000586751	4.85499	5.99	5.52634	6.06023	1.45076	1.51534	1.57316	1.94397	5.60789	1.62081	1.33418
ENSG00000127863.16	0.000125719	0.00059171	4.70953	4.36237	5.01237	4.21821	14.3842	13.3638	7.78184	7.74998	4.57562	10.82	-1.08402
ENSG00000187997.12	0.000128285	0.000601375	6.9813	11.4074	7.67493	6.75905	0.244983	0.0772694	1.62294	1.28592	8.20567	0.807778	2.3483
ENSG00000197226.13	0.000133837	0.000621963	7.78533	7.44124	8.83511	8.08143	16.5986	19.762	16.9359	19.3368	8.03578	18.1583	-1.08425
ENSG00000206177.7	0.000137475	0.00063681	452.142	432.864	428.724	432.47	187.769	107.518	186.125	77.7153	436.55	139.782	1.63599
ENSG00000206476.15	0.000137718	0.000637319	3.86199	4.33737	4.33076	3.88251	8.63679	9.95441	8.94458	11.0149	4.10316	9.63767	-1.05972
ENSG00000231370.9	0.000140972	0.000649445	3.59123	3.6105	3.33959	1.67719	11.5991	13.0376	13.8403	18.7532	3.05463	14.3076	-1.9166
ENSG00000125148.7	0.000142109	0.000654055	17.2906	21.2837	22.4826	21.9926	6.36803	4.20204	8.21068	7.25399	20.7624	6.50869	1.5352
ENSG00000119772.19	0.000143274	0.000658786	2.03464	1.11699	2.17555	1.56392	6.13248	6.7675	5.35106	6.91827	1.72277	6.29233	-1.4213
ENSG00000089639.11	0.000144318	0.00066316	1.80744	3.23599	1.3512	1.06086	5.31132	6.4334	3.99963	6.14053	1.86387	5.47122	-1.17607
ENSG00000046604.14	0.000145224	0.000666048	1.68138	1.70841	1.80652	1.96635	13.5581	13.5614	9.36274	4.61998	1.79066	10.2756	-2.01452
ENSG00000180370.10	0.000146768	0.000671627	8.6761	8.11392	9.1155	9.15769	14.7542	18.3568	15.9363	29.8745	8.7658	19.7304	-1.08594
ENSG00000274474.3	0.000146922	0.000672118	17.8704	19.2168	21.4141	16.7849	40.7744	40.0911	47.1039	42.8761	18.8215	42.7114	-1.14094
ENSG00000072135.13	0.000149255	0.000681292	4.95858	3.93391	3.68312	5.89442	12.753	14.4357	13.3321	9.60743	4.61751	12.532	-1.26838
ENSG00000134070.5	0.000156066	0.000706579	2.35701	2.53449	2.43521	2.2142	0.433347	0.496593	1.00892	0.238225	2.38523	0.544271	1.13233
ENSG00000148840.11	0.000156112	0.000706579	4.68385	5.23978	6.05011	4.82189	13.6088	14.3086	15.0435	20.695	5.19891	15.914	-1.44813
ENSG00000124222.22	0.000158191	0.00071502	3.96349	2.69739	4.16373	2.47636	6.48962	7.48353	7.50693	12.2236	3.32524	8.42591	-1.12385
ENSG00000131188.12	0.000163366	0.000734715	1.93363	1.82608	0.763668	1.25197	6.109	4.62313	4.57777	4.06294	1.44384	4.84321	-1.25761
ENSG00000288516.1	0.000164765	0.000740079	1.34822	1.23788	1.72922	0.815001	5.89124	4.14565	4.86167	9.65216	1.28258	6.13768	-1.64479
ENSG00000092621.13	0.000169639	0.000757709	14.9399	14.5947	17.4702	14.8298	1.01561	0.876783	1.47278	0.471988	15.4587	0.959289	3.07044
ENSG00000125844.17	0.000172221	0.000768044	5.49774	4.66821	4.98486	5.52596	17.645	20.066	17.4018	21.7694	5.16919	19.2206	-1.71267
ENSG00000277060.4	0.000181504	0.000803211	1.63279	1.23053	1.22792	1.11178	14.6165	14.942	13.3825	19.2944	1.30076	15.5589	-2.84742
ENSG00000049449.10	0.00018231	0.000806532	2.55665	3.95179	4.54791	3.99456	10.804	11.9994	9.85083	7.1129	3.76273	9.94179	-1.19999
ENSG00000187688.15	0.000182671	0.000807629	10.7455	12.1961	9.0969	8.87362	18.7762	23.0867	15.434	28.6068	10.228	21.4759	-1.00128
ENSG00000164237.9	0.000184822	0.000814885	9.81165	9.36286	10.8194	12.2768	26.1623	26.7412	21.798	22.1336	10.5677	24.2088	-1.12382
ENSG00000168765.18	0.000188271	0.000827553	0.766526	1.13792	1.39384	1.48555	5.06994	6.46065	2.35971	4.17573	1.19596	4.51651	-1.3289
ENSG00000010322.16	0.000188511	0.000828102	7.6472	7.64023	7.15289	7.65445	18.4373	21.0156	18.6832	19.877	7.52369	19.5033	-1.2663
ENSG00000197965.12	0.000194108	0.000845827	5.87058	5.20999	5.40303	4.67112	15.202	12.9205	8.06714	15.4085	5.28868	12.8995	-1.14421
ENSG00000276935.4	0.00019449	0.000846856	0.000442441	0.855518	0.871127	0.454331	2.44469	5.92071	4.12205	5.82357	0.545354	4.57776	-1.85175
ENSG00000101311.16	0.00019693	0.000856442	0.738925	0.545126	0.422115	0.462844	3.22431	4.35143	3.21009	6.19038	0.542252	4.24405	-1.76564
ENSG00000273611.5	0.000197305	0.000857035	35.4942	51.9126	52.675	63.4939	23.305	20.4656	20.715	26.2981	50.8939	22.696	1.13093
ENSG00000179399.15	0.000198036	0.000859586	1.87171	3.49369	2.38826	3.52441	8.15733	7.89681	4.79478	8.20766	2.81952	7.26415	-1.11347
ENSG00000101439.9	0.000198853	0.000862455	63.3761	52.4243	58.3081	53.6805	128.11	137.236	96.6492	99.8023	56.9472	115.449	-1.00689
ENSG00000163536.13	0.000201055	0.000870168	6.60636	8.13464	6.22359	6.60502	2.83954	2.08813	3.69501	1.91559	6.8924	2.63457	1.11868
ENSG00000135324.6	0.000201202	0.000870544	25.8656	25.4926	25.4726	25.3376	10.8829	8.42394	10.9937	18.0846	25.5421	12.0963	1.01913
ENSG00000162430.18	0.000203369	0.000878331	0.457713	0.322579	0.513349	0.50653	2.83945	3.72597	2.47586	3.59805	0.450043	3.15983	-1.52043
ENSG00000188672.19	0.000205519	0.000886019	14.1884	10.8891	13.3753	14.7916	2.99974	2.0618	5.13915	4.43792	13.3111	3.65965	1.61884
ENSG00000167552.15	0.000205932	0.000887388	68.9656	71.8015	73.3101	73.9114	36.0786	22.0295	38.361	13.9352	71.9972	27.6011	1.35177
ENSG00000116717.13	0.00020775	0.000894014	17.5697	17.3951	17.6646	15.8489	8.73657	7.7449	8.78733	5.21463	17.1196	7.62086	1.07165
ENSG00000198795.11	0.000214358	0.000917244	5.51226	4.54418	5.43728	2.64335	12.3823	16.3581	12.983	16.8805	4.53427	14.651	-1.49979
ENSG00000185710.9	0.0002177	0.000929884	8.07158	12.5119	15.7178	9.84882	2.17203	2.30374	3.79687	9.43932	11.5375	4.42799	1.20776
ENSG00000115568.16	0.000224205	0.000952574	1.58671	1.20477	1.43666	1.57865	4.52838	4.65021	5.30769	7.34099	1.4517	5.45682	-1.39704
ENSG00000141258.13	0.000227173	0.000961488	2.04534	2.69813	2.83387	2.93846	7.04421	7.03318	8.84014	6.67056	2.62895	7.39702	-1.21033
ENSG00000160953.17	0.000227282	0.000961666	8.69214	8.05231	8.74148	8.14176	18.0432	19.5112	18.9166	15.1422	8.40692	17.9033	-1.00684
ENSG00000158106.14	0.000235181	0.000990713	0.213856	0.309145	0.297223	0.265213	2.0044	1.82111	1.99029	1.20803	0.271359	1.75596	-1.11618
ENSG00000288169.1	0.000239973	0.00100912	2.78943	2.31043	1.96701	2.10473	7.5992	10.6132	5.20466	3.72676	2.2929	6.78595	-1.24151
ENSG00000072818.12	0.000239973	0.00100912	2.78943	2.31043	1.96701	2.10473	7.5992	10.6132	5.20466	3.72676	2.2929	6.78595	-1.24151
ENSG00000175445.17	0.000242342	0.00101789	0.308286	0	0.479784	0.235463	4.41697	5.10021	1.82376	0.311941	0.255883	2.91322	-1.63965
ENSG00000100290.3	0.000246011	0.00102939	3.66778	3.41579	2.89861	2.73278	7.76465	10.8759	6.67779	7.73275	3.17874	8.26277	-1.14838
ENSG00000020256.20	0.000247566	0.001035	2.04535	1.87153	2.9412	2.01869	7.28194	7.76245	5.74394	6.94391	2.21919	6.93306	-1.30118
ENSG00000163864.17	0.000252021	0.00104965	13.1873	12.1509	13.1867	12.3474	33.8223	29.1523	22.6098	20.6997	12.7181	26.571	-1.00707
ENSG00000234651.10	0.00025902	0.00107568	7.54518	4.02008	5.65624	7.36455	14.1254	18.312	24.9913	25.6353	6.14651	20.766	-1.60676
ENSG00000213347.11	0.000260273	0.00107964	17.9419	18.0334	16.3463	17.6147	8.02117	6.41042	8.87271	4.83726	17.4841	7.03539	1.20184
ENSG00000008394.13	0.000267006	0.00110293	30.1581	28.1148	24.1283	25.7479	76.373	94.4803	50.7607	52.3249	27.0373	68.4847	-1.30935
ENSG00000172716.17	0.000269311	0.00111039	0	0	0.243576	0.0197338	2.23125	2.08847	1.97919	0.0349683	0.0658275	1.58347	-1.27734
ENSG00000197077.14	0.000269772	0.00111198	1.22304	1.00506	1.11243	1.86444	4.13074	4.86027	3.73012	5.84947	1.30124	4.64265	-1.29396
ENSG00000128159.12	0.000276491	0.00113544	3.96326	4.49271	4.37388	4.71764	7.76568	10.1019	11.9677	10.7855	4.38688	10.1552	-1.05019
ENSG00000107438.9	0.000277462	0.00113845	15.5373	12.4894	12.2935	13.5982	37.1211	32.783	34.3818	17.3313	13.4796	30.4043	-1.11694
ENSG00000116337.20	0.000277991	0.00113932	6.17502	6.66092	7.76732	9.16039	13.7612	17.3208	13.9092	18.7636	7.44091	15.9387	-1.00485
ENSG00000116198.14	0.000280761	0.00114838	3.7208	4.39819	4.10448	4.08497	8.79428	8.05582	12.4086	8.33935	4.07711	9.39952	-1.03444
ENSG00000177383.5	0.00029019	0.0011805	1.33491	1.02619	1.48591	1.27881	3.70977	3.01369	3.3212	4.51682	1.28145	3.64037	-1.02429
ENSG00000013725.14	0.000294864	0.00119788	30.6216	21.0694	24.7102	34.0784	12.3058	11.1759	11.455	6.50516	27.6199	10.3605	1.333
ENSG00000174306.22	0.000307488	0.0012397	3.71699	3.44416	4.56989	5.46927	12.7335	11.5581	13.7048	11.9374	4.30008	12.4834	-1.3471
ENSG00000156853.13	0.000309217	0.00124562	4.73495	5.03228	3.93496	3.95889	6.66537	6.32407	7.44428	23.4205	4.41527	10.9635	-1.14354
ENSG00000167895.15	0.000313688	0.0012594	6.23922	3.17497	2.83896	5.15498	11.0749	10.7035	11.7227	10.4864	4.35203	10.9969	-1.1645
ENSG00000085871.9	0.000321428	0.00128437	35.9631	41.9245	41.7747	34.8216	101.473	99.6544	76.7268	62.5199	38.621	85.0935	-1.11964
ENSG00000103249.18	0.000325006	0.00129399	14.2958	13.283	11.4139	14.1504	29.2376	26.8042	33.4778	26.1615	13.2858	28.9203	-1.06654
ENSG00000127328.22	0.000325881	0.00129676	15.7202	21.0178	18.4354	17.4015	6.68709	5.43174	10.9554	3.38722	18.1437	6.61536	1.32989
ENSG00000101928.13	0.000330174	0.00131093	28.0576	25.2763	23.1375	24.4397	13.4258	9.43116	16.3132	8.02807	25.2278	11.7996	1.035
ENSG00000233490.7	0.000333926	0.00132239	0.118399	0.998562	0	0	1.16899	2.74223	0.864098	1.83767	0.27924	1.65325	-1.05247
ENSG00000125347.15	0.000341819	0.00134971	24.4441	29.1485	12.8722	17.7583	8.55857	5.39447	16.9253	4.543	21.0558	8.85532	1.16218
ENSG00000147526.20	0.000342913	0.00135254	7.5539	9.21649	8.17442	8.30884	18.5066	21.536	16.2955	17.7154	8.31341	18.5134	-1.06708
ENSG00000023892.11	0.000345189	0.00136003	1.19686	0.739994	0.759028	1.56327	3.939	5.70292	1.80251	6.16068	1.06479	4.40128	-1.38731
ENSG00000185485.14	0.000352898	0.00138509	6.17186	5.45837	5.66676	5.59141	14.431	14.4013	14.8727	14.115	5.7221	14.455	-1.20109
ENSG00000171603.18	0.000360443	0.001412	0.22924	0.414172	0.47503	0.403684	2.40861	3.20194	3.0691	2.50286	0.380531	2.79563	-1.45911
ENSG00000120733.14	0.00036481	0.00142564	12.7768	12.5735	11.7051	13.0345	26.0865	29.4807	25.9641	34.6094	12.5225	29.0352	-1.15129
ENSG00000187475.6	0.000367761	0.0014348	4.64933	7.11223	5.25613	5.50564	0.458717	1.26775	0.348754	0.82813	5.63083	0.725838	1.94189
ENSG00000005100.13	0.00038028	0.00147483	5.84762	6.02826	5.63103	6.11222	10.0484	12.6001	10.2574	19.2155	5.90478	13.0303	-1.02288
ENSG00000179981.11	0.000400008	0.00153847	0.651323	1.04483	0.726564	0.698353	5.22594	5.79698	4.17601	4.01612	0.780266	4.80376	-1.70489
ENSG00000167632.18	0.000403085	0.00154658	1.76162	1.47047	1.18725	1.27438	3.95224	5.17688	3.44235	3.99219	1.42343	4.14092	-1.08498
ENSG00000111679.17	0.000409104	0.00156591	4.12695	2.47802	2.93008	3.75119	15.5872	26.5664	8.54114	22.3327	3.32156	18.2569	-2.15575
ENSG00000171130.19	0.000409491	0.00156655	1.00875	0.319313	0.305201	0.771726	6.51115	6.47987	5.02094	5.55848	0.601248	5.89261	-2.10585
ENSG00000143674.11	0.000409737	0.00156708	1.84416	2.06896	2.0607	2.09202	4.9239	6.16447	4.02565	5.44601	2.01646	5.14001	-1.02538
ENSG00000227761.10	0.000411661	0.00157208	4.18281	4.02008	4.14344	4.10282	11.3666	10.3285	12.6251	16.8949	4.11229	12.8038	-1.43302
ENSG00000153815.18	0.000414008	0.00157963	4.73306	3.76856	2.11447	3.17981	5.98867	7.71563	8.4369	12.3614	3.44898	8.62566	-1.11341
ENSG00000047662.5	0.00041622	0.00158722	0.802164	0.826087	0.633798	0.662835	1.80004	2.10484	1.60362	4.40061	0.731221	2.47728	-1.00617
ENSG00000133067.18	0.000422149	0.00160387	20.6602	18.7732	24.5331	23.1398	10.4227	9.02877	10.3964	4.58721	21.7766	8.60877	1.24513
ENSG00000138835.23	0.000424103	0.00161002	0.543168	0.415975	0.855141	0.78553	3.39725	3.71366	1.61494	0.585219	0.649953	2.32777	-1.01213
ENSG00000274287.4	0.000437333	0.00165064	3.35654	4.70016	4.16277	2.87713	8.25131	8.94736	9.45844	8.88233	3.77415	8.88486	-1.04998
ENSG00000159399.10	0.000437443	0.00165064	4.03068	4.42235	3.80704	5.68888	7.9139	12.1007	7.76238	12.77	4.48724	10.1368	-1.02118
ENSG00000225691.7	0.000440295	0.00166009	0.443266	0.129429	0.118522	0.15123	1.94888	4.46316	1.58789	0.49596	0.210612	2.12397	-1.36765
ENSG00000076944.17	0.000441836	0.00166415	13.2216	15.9851	16.6615	18.2147	39.0617	39.4021	32.5081	31.5993	16.0207	35.6428	-1.10624
ENSG00000269713.8	0.000449545	0.00168744	4.90053	6.92166	6.8959	7.08899	11.3136	16.5688	10.1706	22.4332	6.45177	15.1215	-1.11333
ENSG00000131504.18	0.000464181	0.00172793	18.2076	20.4225	18.113	18.6792	29.3135	33.1316	31.8478	81.415	18.8556	43.927	-1.17804
ENSG00000130818.12	0.000472404	0.001754	13.1434	12.3013	13.539	16.5891	7.63176	7.81387	6.55123	3.46104	13.8932	6.36448	1.016
ENSG00000164331.10	0.00048891	0.00179901	13.6102	12.8919	18.1104	14.9107	8.13818	6.07101	5.84992	6.85264	14.8808	6.72794	1.03913
ENSG00000131196.18	0.0004959	0.0018181	6.03127	5.49648	6.82989	6.40614	12.6403	16.1904	16.3308	14.6931	6.19094	14.9637	-1.15054
ENSG00000244270.1	0.00049823	0.00182536	32.2706	36.2442	33.8701	30.4485	19.9345	13.3286	15.021	7.52468	33.2083	13.9522	1.19399
ENSG00000159128.16	0.000501457	0.00183531	4.22487	5.75828	6.40005	3.55178	17.9534	12.2317	10.2625	5.43174	4.98374	11.4698	-1.05932
ENSG00000180900.20	0.000503097	0.0018371	4.40659	5.30613	5.82112	3.70876	14.7511	14.631	13.6405	12.3498	4.81065	13.8431	-1.35302
ENSG00000043462.13	0.000508339	0.00185123	0.5168	0.0646506	0.235542	0.0652197	1.26083	3.66164	1.17994	0.624667	0.220553	1.68177	-1.13565
ENSG00000253251.3	0.000511241	0.00185928	7.1887	6.5673	9.90391	7.3882	3.25041	3.51602	3.19252	3.16703	7.76203	3.2815	1.03315
ENSG00000172086.9	0.000511964	0.00186097	5.44982	6.88972	6.77698	6.89341	2.56264	3.25073	3.53856	1.50524	6.50248	2.71429	1.01428
ENSG00000124508.17	0.000512436	0.00186221	0.780273	0.796794	0.469978	0.441463	2.02116	3.09229	1.9886	2.25598	0.622127	2.33951	-1.04175
ENSG00000050820.17	0.000525429	0.0019003	3.74459	3.78965	2.84563	1.9408	6.79985	8.94239	6.53224	8.09606	3.08017	7.59264	-1.07447
ENSG00000084207.18	0.000536284	0.00193275	0.514608	0.32108	0.700655	0.907261	1.99877	3.34906	2.93246	0.932857	0.610901	2.30329	-1.03603
ENSG00000206408.8	0.000540242	0.00194359	7.71669	6.8349	6.62731	7.71576	3.14019	3.36216	2.54714	3.27402	7.22367	3.08088	1.0109
ENSG00000228605.6	0.000540242	0.00194359	7.71669	6.8349	6.62731	7.71576	3.14019	3.36216	2.54714	3.27402	7.22367	3.08088	1.0109
ENSG00000225164.9	0.000548513	0.00196774	2.11669	2.66165	2.06246	2.5324	5.66443	9.40188	5.51095	15.2029	2.3433	8.94505	-1.57271
ENSG00000240356.6	0.000566413	0.00202105	79.0477	69.5628	79.5018	66.3772	16.2048	9.82557	19.5685	20.2486	73.6224	16.4619	2.0954
ENSG00000203811.2	0.0005687	0.00202821	726.781	467.585	363.414	517.215	291.377	233.609	212.246	278.16	518.749	253.848	1.02818
ENSG00000132749.11	0.000571219	0.00203517	5.14992	6.96559	4.76513	7.46953	19.1841	19.1598	16.5092	13.2558	6.08754	17.0272	-1.34682
ENSG00000266094.8	0.000572836	0.00203992	3.48072	3.04512	3.38166	2.61791	7.58529	9.68489	4.85456	12.1004	3.13135	8.5563	-1.20984
ENSG00000184937.16	0.00057981	0.00206169	3.39988	2.34404	2.26642	2.83787	9.33221	12.2867	6.379	12.0839	2.71205	10.0204	-1.56989
ENSG00000135426.16	0.000589088	0.00209003	3.16907	2.56935	2.17873	2.80432	7.64177	13.8058	5.45837	7.53885	2.68037	8.6112	-1.38487
ENSG00000128016.7	0.000600031	0.00212276	19.4984	25.9807	24.5364	21.6834	9.14375	8.63813	10.4405	6.78896	22.9247	8.75283	1.29461
ENSG00000149115.14	0.000600088	0.00212276	4.07507	3.83223	4.27547	3.53291	9.74317	11.8633	8.82844	11.0077	3.92892	10.3607	-1.2047
ENSG00000064666.15	0.000601093	0.00212579	17.116	20.5121	17.6404	17.7432	40.1877	39.7799	30.045	44.1278	18.2529	38.5351	-1.03806
ENSG00000185404.17	0.00060442	0.00213493	0.239412	0.18436	0.146829	0.366783	2.3351	3.24433	2.7797	0.287574	0.234346	2.16168	-1.35694
ENSG00000261377.6	0.000606858	0.00214144	0.369161	0.322974	0.0599232	0.238009	4.22851	3.9933	2.08481	6.35544	0.247517	4.16551	-2.04985
ENSG00000227500.10	0.000616507	0.00217229	3.76591	2.70056	3.41339	3.53083	7.57409	7.51702	6.25461	12.9844	3.35267	8.58254	-1.13851
ENSG00000178531.6	0.000647869	0.00226337	1.82394	1.29649	1.41826	1.3079	5.85461	4.74068	4.70592	3.05979	1.46165	4.59025	-1.18329
ENSG00000157216.16	0.00064897	0.00226666	8.03427	4.85295	5.61239	9.94441	21.4191	14.7472	18.4424	9.93311	7.111	16.1355	-1.07903
ENSG00000176454.15	0.000662441	0.00230642	2.07174	2.88384	1.64358	1.95216	5.08256	6.4162	5.56971	6.27502	2.13783	5.83587	-1.12336
ENSG00000170638.10	0.000672986	0.00233861	9.26136	11.0341	10.5645	9.23733	23.6151	22.4122	21.4882	20.9382	10.0243	22.1134	-1.06804
ENSG00000167173.19	0.000691949	0.00239523	1.91743	1.17208	1.58093	1.93656	3.78063	4.44996	5.4052	5.15141	1.65175	4.6968	-1.10321
ENSG00000020633.19	0.000696674	0.00240773	0.454872	0.453144	0.232314	0.262646	2.03423	2.90153	1.44082	3.19805	0.350744	2.39366	-1.32909
ENSG00000170004.18	0.000712739	0.00245361	8.63743	10.2378	8.67311	10.2607	22.1404	24.7071	22.5211	27.515	9.45226	24.2209	-1.27081
ENSG00000171295.13	0.000722064	0.00247735	1.06809	1.71384	1.25375	0.930326	4.57299	5.23147	4.62165	2.48156	1.2415	4.22692	-1.22149
ENSG00000104884.17	0.00073443	0.00250844	6.26009	6.18379	5.82192	5.87039	15.6592	23.3061	13.5969	25.7577	6.03405	19.58	-1.54881
ENSG00000184574.10	0.000745723	0.00253917	1.22256	1.17905	1.66499	0.892079	3.86329	4.18303	2.66234	4.39152	1.23967	3.77504	-1.09223
ENSG00000243279.4	0.000754386	0.00256137	2.2497	2.59101	1.79836	1.76339	5.87405	4.24151	4.07969	7.16081	2.10061	5.33901	-1.03171
ENSG00000198838.14	0.000758693	0.00257297	3.02751	1.14258	0.537402	0.633032	11.5051	4.9193	1.45308	1.99195	1.33513	4.96735	-1.35359
ENSG00000214265.11	0.000811153	0.00272324	0.546618	0.565565	0.631532	0.0866645	4.2595	4.49374	3.73275	5.88922	0.457595	4.5938	-1.94024
ENSG00000238134.8	0.000841742	0.00280892	3.62792	4.38007	4.26025	4.0974	9.71694	10.8015	9.86287	11.2089	4.09141	10.3975	-1.16259
ENSG00000232045.7	0.000841742	0.00280892	3.62792	4.38007	4.26025	4.0974	9.71694	10.8015	9.86287	11.2089	4.09141	10.3975	-1.16259
ENSG00000278759.2	0.000841923	0.00280892	15.927	10.6571	11.9135	12.1646	24.7711	26.3956	24.8962	31.8837	12.6655	26.9866	-1.0342
ENSG00000283223.1	0.000865745	0.00287364	22.473	28.7779	28.4272	28.4325	0.901441	2.47945	5.99523	6.08635	27.0276	3.86562	2.52616
ENSG00000099991.18	0.000867368	0.00287767	11.3883	14.4463	12.141	13.3316	24.8372	24.1391	26.4633	31.5596	12.8268	26.7498	-1.00501
ENSG00000163106.11	0.000876996	0.00290292	4.54335	5.31899	4.76608	3.35293	0.9185	1.84438	0.914641	0.619646	4.49534	1.07429	1.40559
ENSG00000107679.15	0.000888051	0.0029314	0.421901	0.666293	0.429803	0.291203	2.36668	2.3657	1.95775	2.55666	0.4523	2.3117	-1.18923
ENSG00000285938.1	0.000900271	0.00296561	1.5212	1.04085	1.35853	1.43183	0.0470333	0.0253764	0.264385	0.0721249	1.33811	0.10223	1.08491
ENSG00000171345.13	0.000925189	0.00303517	1.15413	1.51318	2.25027	1.75547	5.4507	7.66845	5.09664	17.6736	1.66826	8.97235	-1.90203
ENSG00000178685.14	0.0009465	0.00309167	0.92231	0.80106	2.01693	2.23944	8.32803	9.64252	5.53895	1.287	1.49493	6.19913	-1.52882
ENSG00000179008.9	0.000949036	0.00309551	1.16231	2.31537	1.62681	3.38582	0.0994067	0.018711	0.205652	0.254408	2.12258	0.144544	1.44796
ENSG00000184363.10	0.000949185	0.00309551	1.42592	2.00711	1.28673	1.85282	0.128738	0.253957	0.416111	0.439095	1.64315	0.309475	1.01327
ENSG00000196730.13	0.00099059	0.00320375	7.92832	7.52424	6.15168	5.92172	13.2618	15.3868	14.4324	19.5128	6.88149	15.6484	-1.07885
ENSG00000151276.24	0.00104102	0.00334191	5.30115	5.06759	6.3025	4.58262	11.026	14.7035	8.42284	25.784	5.31346	14.9841	-1.34013
ENSG00000075618.18	0.00104206	0.00334449	14.4226	17.8551	14.868	14.1475	26.3581	35.3837	25.6154	42.6419	15.3233	32.4998	-1.03722
ENSG00000214756.8	0.00105335	0.0033717	204.808	210.499	174.136	217.941	64.6757	73.2083	79.5054	161.138	201.846	94.6318	1.08482
ENSG00000280404.1	0.00106358	0.00340066	59.67	60.9179	44.3512	49.1474	27.9229	19.7544	20.4749	15.494	53.5216	20.9115	1.31514
ENSG00000072864.16	0.00107862	0.00343804	4.27114	4.32151	5.31378	5.41272	12.9628	11.6673	10.8703	9.38261	4.82979	11.2207	-1.06782
ENSG00000131788.16	0.00109278	0.003477	0.902064	1.82499	1.14611	0.975731	3.8847	3.29139	3.72948	4.40707	1.21222	3.82816	-1.12598
ENSG00000087087.20	0.00111554	0.0035361	26.2195	27.702	28.7348	27.4003	65.197	65.3346	61.1466	64.8534	27.5142	64.1329	-1.19171
ENSG00000270188.1	0.00111654	0.00353851	0.537434	1.53726	0.616956	1.21367	3.27084	4.24995	4.00545	2.17321	0.97633	3.42486	-1.16281
ENSG00000164180.14	0.00117167	0.00368558	31.1931	34.498	34.7056	34.2436	11.5957	12.1703	13.86	18.8149	33.6601	14.1102	1.19775
ENSG00000169951.10	0.00117474	0.00369281	1.42627	1.62356	1.38838	1.34414	4.28746	3.87155	4.41767	3.23736	1.44559	3.95351	-1.01827
ENSG00000201185.1	0.00118801	0.00372717	662.699	770.662	989.368	748.802	129.246	71.2936	140.266	444.011	792.883	196.204	2.00924
ENSG00000184185.10	0.00119824	0.00375254	0.091558	0.145662	0.046798	0.13808	1.80762	1.94251	1.49154	2.41678	0.105524	1.91461	-1.39857
ENSG00000276043.5	0.00120743	0.0037733	15.2348	14.4202	15.3637	15.4331	35.2116	36.9758	36.5351	37.8883	15.113	36.6527	-1.22453
ENSG00000178162.8	0.00121205	0.00378525	0	0.0714356	0.066068	0.17181	1.67066	2.15048	1.08774	0.405509	0.0773285	1.3286	-1.112
ENSG00000101977.21	0.00125295	0.00389689	0.212969	0.049104	0.118066	0.123842	2.57861	2.59032	1.51344	1.13978	0.125995	1.95554	-1.39222
ENSG00000138670.19	0.00125488	0.00390037	2.73553	2.27314	3.44183	3.98299	0.672443	0.590762	1.13565	0.694515	3.10838	0.773342	1.2121
ENSG00000112837.17	0.00128077	0.00396799	2.00593	3.19529	1.15743	1.97809	0.324791	0.175217	0.626253	0.00372063	2.08418	0.282495	1.26594
ENSG00000147894.17	0.00130091	0.0040177	6.30326	6.442	7.24648	8.09588	2.54564	2.76066	1.90965	2.55726	7.02191	2.4433	1.22015
ENSG00000197566.10	0.00133582	0.00411102	9.2	12.5134	8.9031	13.1089	4.64255	2.87696	3.50209	6.68724	10.9313	4.42721	1.13647
ENSG00000198646.14	0.00137323	0.00420185	1.05904	1.15377	0.802069	2.44932	3.50123	2.8083	3.9682	5.91645	1.36605	4.04854	-1.09339
ENSG00000105810.10	0.00138375	0.00422505	6.57968	5.9864	7.66865	7.54433	17.4722	18.286	12.0675	18.6632	6.94477	16.6222	-1.14932
ENSG00000273592.4	0.00139639	0.00425821	0.557568	1.15864	0.838695	0.0442141	1.45228	1.97956	3.69097	3.00663	0.649779	2.53236	-1.09836
ENSG00000213699.9	0.00139831	0.00426318	4.45782	5.07011	4.48296	4.62771	9.63169	10.9346	8.47041	12.4461	4.65965	10.3707	-1.00654
ENSG00000148337.22	0.0014129	0.00430097	9.08254	12.2229	11.1171	10.1535	22.0763	20.6257	23.0415	24.5044	10.644	22.562	-1.01687
ENSG00000282956.1	0.00143179	0.00434495	5.30114	4.49987	5.22291	4.31074	9.60559	12.317	7.56424	24.2048	4.83366	13.4229	-1.30589
ENSG00000013810.21	0.00147679	0.00445891	18.0806	17.3795	21.252	19.2528	46.096	42.479	45.4846	37.4542	18.9912	42.8784	-1.13414
ENSG00000233080.3	0.00149528	0.00450529	13.2462	12.6383	13.7361	12.6455	5.45034	3.1261	5.79294	9.36366	13.0665	5.93326	1.02066
ENSG00000198722.15	0.0015119	0.00454587	0.51283	0.415051	0.469204	0.384563	3.53303	4.09221	2.43275	2.06361	0.445412	3.0304	-1.47944
ENSG00000278183.4	0.00151641	0.00455558	0.799529	0.120523	0.378941	0.448463	1.72796	2.19005	1.92917	2.19356	0.436864	2.01019	-1.06693
ENSG00000179918.19	0.00154679	0.00463612	14.8924	14.545	14.2784	16.6085	39.2321	41.8142	30.8446	20.0857	15.0811	32.9941	-1.07992
ENSG00000285048.2	0.00157482	0.00470253	5.59013	6.69038	7.31531	7.62897	2.91043	2.37879	3.78993	2.27673	6.8062	2.83897	1.0239
ENSG00000213928.9	0.00157482	0.00470253	5.59013	6.69038	7.31531	7.62897	2.91043	2.37879	3.78993	2.27673	6.8062	2.83897	1.0239
ENSG00000117643.15	0.00158061	0.00471139	0.171593	0.112594	0.230827	0.311731	3.13169	5.05839	0.916041	0.685007	0.206686	2.44778	-1.51462
ENSG00000163218.15	0.00158074	0.00471139	1.22179	1.32784	0.780194	1.85054	0.0936258	0.0754716	0.22051	0.152628	1.29509	0.135559	1.01515
ENSG00000119411.11	0.00158117	0.00471171	6.42451	4.52715	5.80655	4.58593	21.5197	20.4361	13.7135	8.07708	5.33604	15.9366	-1.41849
ENSG00000100097.12	0.00160048	0.00476232	132.467	140.646	147.58	132.074	43.3419	88.3053	42.7506	96.3647	138.192	67.6906	1.01889
ENSG00000140332.18	0.00162358	0.00482108	7.16893	6.38554	5.98283	7.54045	14.5316	15.472	15.8377	20.3094	6.76944	16.5377	-1.17458
ENSG00000141664.10	0.00166281	0.00492344	3.69157	4.57309	3.28476	2.05085	7.2475	8.70413	9.39311	7.07541	3.40007	8.10504	-1.04914
ENSG00000267023.5	0.00169786	0.00499929	0.0786432	0.130341	0.0802216	0.0525958	2.59412	2.94656	1.67827	1.16979	0.0854505	2.09719	-1.51266
ENSG00000100100.13	0.00171906	0.00504865	8.0238	7.39747	8.32364	7.84088	1.92951	1.71571	2.6821	2.22749	7.89645	2.1387	1.50306
ENSG00000111206.13	0.00172089	0.00505054	5.92018	9.24312	7.5944	8.1346	17.7223	17.193	20.8221	18.4715	7.72308	18.5522	-1.16442
ENSG00000145703.17	0.00174404	0.00510597	7.01175	8.66639	7.29974	7.7634	25.539	32.8826	17.8081	28.8651	7.68532	26.2737	-1.65086
ENSG00000137936.18	0.00177007	0.00516431	4.63409	2.63132	3.50394	4.22795	0.407458	0.77224	1.33667	1.06117	3.74932	0.894384	1.32599
ENSG00000196367.14	0.00179209	0.00522113	2.16379	2.00819	2.81026	2.63485	4.03319	5.53815	4.78437	13.1734	2.40427	6.88228	-1.21127
ENSG00000254781.1	0.00181838	0.00528271	3.35344	3.06288	2.8603	3.04374	0.089998	0.108804	0.12719	1.80949	3.08009	0.533871	1.41142
ENSG00000055483.20	0.00183167	0.00531167	6.76685	6.53187	6.23597	5.14851	10.2505	13.2294	14.3955	22.3953	6.1708	15.0677	-1.16396
ENSG00000144802.11	0.00184513	0.0053422	9.66814	9.06653	7.84009	10.137	3.09438	1.638	4.59793	0.85295	9.17793	2.54582	1.52126
ENSG00000285200.2	0.00186052	0.00537687	10.8859	9.56594	9.41432	8.35979	3.64335	3.80803	3.82909	4.32185	9.55648	3.90058	1.1071
ENSG00000213920.9	0.00186052	0.00537687	10.8859	9.56594	9.41432	8.35979	3.64335	3.80803	3.82909	4.32185	9.55648	3.90058	1.1071
ENSG00000182957.16	0.00188014	0.00541397	2.12602	1.79376	2.05935	1.76301	4.65128	4.791	4.289	6.37143	1.93554	5.02568	-1.0375
ENSG00000285234.1	0.00189248	0.00544187	6.88655	8.02347	8.81863	6.7764	1.69907	1.86827	2.68722	1.12041	7.62626	1.84374	1.60094
ENSG00000133316.16	0.00195048	0.00558185	12212.1	12275.9	12224	12139.9	2195.5	1305.8	2131.93	15236.7	12213	5217.49	1.22683
ENSG00000224877.4	0.0019684	0.00562194	218.824	228.539	223.12	215.567	113.356	81.8807	97.7648	131.521	221.513	106.13	1.05452
ENSG00000011451.21	0.00199625	0.00569582	3.34947	2.3632	1.87798	2.24822	7.20503	5.46809	8.14311	8.69473	2.45972	7.37774	-1.27591
ENSG00000130475.15	0.00199876	0.00570184	3.30366	4.03781	3.30402	3.14387	11.4031	12.5947	10.6928	14.0388	3.44734	12.1824	-1.56759
ENSG00000225528.3	0.00200527	0.00571474	1.5388	1.52183	2.95799	3.24194	0.514843	0.213922	0.447598	0.711607	2.31514	0.471993	1.1713
ENSG00000231925.13	0.00202377	0.00575492	0.993122	0.188179	2.97499	0.944236	9.0396	8.63964	9.64631	8.13602	1.27513	8.86539	-2.11643
ENSG00000214189.9	0.00202663	0.0057619	0.434162	0.488614	1.28333	0.67242	10.8491	11.1884	6.59671	1.15837	0.719631	7.44814	-2.29654
ENSG00000197461.13	0.00211394	0.0059782	2.68113	2.39381	2.53283	3.44206	0.288004	0.29809	0.302017	1.98389	2.76246	0.718	1.13095
ENSG00000231002.7	0.00211755	0.00598605	0.487288	0.758822	0.467003	0.979253	3.60003	4.27732	3.93519	3.32236	0.673091	3.78372	-1.51562
ENSG00000130590.14	0.00220226	0.00617571	1.01927	0.421824	0.667774	1.44798	3.28419	3.28765	1.65884	3.4445	0.889213	2.9188	-1.05263
ENSG00000168785.8	0.00230316	0.00641733	11.8365	10.6819	12.3696	10.5342	1.68416	0.631783	4.05568	0.84756	11.3555	1.80479	2.13919
ENSG00000276833.2	0.00237656	0.00659115	7.33151	8.21422	7.49824	7.71622	14.4382	11.2826	18.8893	37.666	7.69005	20.569	-1.31152
ENSG00000117298.16	0.00240194	0.00665255	2.8481	3.45433	3.1433	3.64913	10.544	11.3803	10.3608	11.0347	3.27372	10.83	-1.46888
ENSG00000065054.14	0.00240819	0.00666729	0.525513	0.268805	0.275671	0.5344	1.60613	2.22339	0.967887	2.79538	0.401097	1.8982	-1.0486
ENSG00000088038.19	0.00246488	0.00679283	2.71226	4.17926	0.839943	4.39215	6.21501	7.38754	10.8627	12.0746	3.0309	9.13496	-1.33017
ENSG00000133250.14	0.00249842	0.00687077	2.09225	2.2304	0.79776	1.54629	5.57691	5.58212	10.2718	3.46923	1.66667	6.225	-1.43796
ENSG00000227772.8	0.00252611	0.00693366	0.342274	0	0	0.60442	2.11633	1.58112	1.25419	2.34499	0.236673	1.82416	-1.19136
ENSG00000132740.10	0.00267091	0.00726863	11.7115	10.3674	7.1755	10.5533	18.5203	22.4164	21.5721	23.5226	9.95196	21.5078	-1.03924
ENSG00000040199.18	0.00271905	0.00738284	1.98174	1.97894	1.83513	1.41794	5.01252	4.88013	5.51758	5.78975	1.80344	5.3	-1.16815
ENSG00000285007.2	0.00279761	0.00756045	1.42291	0.834863	1.63357	2.05196	4.06911	5.11453	6.38349	6.77417	1.48582	5.58532	-1.40553
ENSG00000100918.14	0.00279761	0.00756045	1.42291	0.834863	1.67269	1.82374	3.92147	4.8134	6.16259	6.38427	1.43855	5.32043	-1.374
ENSG00000262473.5	0.00280765	0.00758472	1.73839	3.6657	4.39162	4.62188	12.4549	14.4934	15.4164	7.44597	3.6044	12.4527	-1.54681
ENSG00000173511.10	0.00281603	0.00760307	1.86241	1.48442	1.33121	2.39091	7.13255	6.65134	7.59365	8.31425	1.76724	7.42295	-1.60588
ENSG00000106290.16	0.00297686	0.00796397	4.4588	4.58613	5.10607	4.76461	14.5175	14.2672	14.8475	15.6944	4.7289	14.8317	-1.46648
ENSG00000106066.15	0.00298311	0.00797476	1.44387	1.17476	1.33827	2.53877	22.3666	14.8472	20.5075	0.971475	1.62392	14.6732	-2.5785
ENSG00000275990.3	0.00300363	0.00801917	0.0396262	0.529512	0.465715	1.20367	3.48507	4.38377	3.11434	2.0654	0.55963	3.26215	-1.45038
ENSG00000120256.11	0.00301355	0.00803818	0.259391	1.01952e-08	0.0907388	0.273582	2.26026	1.89054	0.971397	0.645085	0.155928	1.44182	-1.0789
ENSG00000160703.16	0.00307414	0.00817552	0.836121	1.27508	0.702313	1.1048	2.75377	3.11269	3.08237	3.11489	0.979581	3.01593	-1.02054
ENSG00000170271.11	0.00309838	0.00822931	17.0973	17.921	20.0861	16.9196	6.86613	3.51082	16.8691	5.0544	18.006	8.07512	1.06646
ENSG00000170322.15	0.00318194	0.00841394	4.6127	6.05758	5.35833	5.62443	14.036	15.7521	13.38	19.2609	5.41326	15.6073	-1.37268
ENSG00000143819.13	0.00321375	0.00847941	4.91569	4.04675	4.64572	4.17427	9.16831	10.926	7.20781	14.1786	4.44561	10.3702	-1.06209
ENSG00000204291.11	0.00329339	0.00865766	5.32175	4.20324	5.19077	5.98855	16.5961	8.27469	20.4554	5.87866	5.17608	12.8012	-1.16003
ENSG00000158747.15	0.00333174	0.00874087	14.2583	17.2204	14.4259	13.8502	62.297	75.129	51.3422	26.0944	14.9387	53.7157	-1.77942
ENSG00000138031.15	0.00337214	0.008818	5.83917	4.33047	5.68538	4.02877	8.96706	14.0798	11.8771	17.1462	4.97095	13.0175	-1.2312
ENSG00000181652.20	0.00337218	0.008818	1.21272	1.74072	0.505263	1.19992	3.48724	3.58506	5.32015	4.97441	1.16466	4.34172	-1.30317
ENSG00000105327.18	0.00347753	0.00904901	29.8485	30.9262	32.3274	29.1186	13.5649	11.3949	13.0463	10.7789	30.5552	12.1962	1.25775
ENSG00000089486.17	0.00350349	0.00909515	4.22179	3.65165	3.95688	3.68425	9.27118	8.14968	8.34059	9.63235	3.87864	8.84845	-1.01342
ENSG00000123892.12	0.00361906	0.00934451	0.661717	0.439899	0.450174	0.295198	6.20914	5.42057	4.59051	1.9084	0.461747	4.53216	-1.92015
ENSG00000235162.9	0.00362313	0.00934811	15.5881	11.5508	16.4955	15.3321	32.0641	44.7961	16.6671	35.7249	14.7416	32.313	-1.0815
ENSG00000167702.13	0.00369269	0.00950049	2.72818	1.7203	2.63357	2.28948	5.75717	6.55857	9.93123	4.35941	2.34288	6.65159	-1.19467
ENSG00000137337.16	0.00372161	0.00955607	1.73991	1.38462	2.06703	0.899511	3.90629	4.5685	4.35923	10.0388	1.52277	5.7182	-1.41307
ENSG00000282019.1	0.00373827	0.00959199	15.5164	14.0529	13.8189	12.9456	50.9688	54.4353	37.5371	69.8434	14.0834	53.1962	-1.84522
ENSG00000160796.18	0.00374994	0.00961337	4.93811	4.1222	2.24808	3.32681	5.64821	7.54675	10.3318	10.2336	3.6588	8.44009	-1.01884

## Sheet: BLD_GSH_14
target_id	pval	qval	BLD_GSH_14_r1	BLD_GSH_14_r2	BLD_GSH_14_r3	BLD_GSH_14_r4	H2_r1	H2_r2	H2_r3	H2_r4	treatment_mean	control_mean	logFC
ENSG00000133742.14	2.75348e-55	4.07872e-51	15137.2	15099.8	15372.6	15240.5	8484.56	5457.99	9318.51	6786.88	15212.6	7511.99	1.0179
ENSG00000156482.11	2.47283e-38	1.63733e-34	9968.22	10030.3	10045.2	10029.6	4244.71	3897.44	4484.95	5588.27	10018.3	4553.84	1.13731
ENSG00000163660.12	2.62266e-32	5.54991e-29	118.099	117.267	122.053	127.186	40.3006	44.599	45.4886	33.0935	121.151	40.8704	1.54467
ENSG00000156467.10	5.69614e-29	9.08913e-26	1882.26	1851.37	1884.16	1852.93	609.586	546.986	629.096	1005.39	1867.68	697.763	1.41914
ENSG00000120533.13	1.86016e-28	2.29621e-25	771.691	775.767	783.519	770.046	302.767	279.215	344.52	437.69	775.256	341.048	1.18233
ENSG00000070756.17	3.47205e-27	3.67367e-24	266.625	275.554	275.146	271.863	681.35	604.316	808.631	1279.21	272.297	843.377	-1.62742
ENSG00000104408.11	3.80521e-27	3.75778e-24	2865.28	2839.11	2909.21	2841.69	1194.78	1158.83	1214.18	1725.36	2863.82	1323.29	1.11323
ENSG00000071082.11	1.45926e-25	1.0808e-22	3447.16	3473.13	3509.34	3414.7	1731.95	1623.43	1622.93	1917.75	3461.08	1724.02	1.00503
ENSG00000137955.16	4.99128e-25	3.36072e-22	190.723	180.992	179.516	189.953	84.449	101.569	89.7637	92.6815	185.296	92.1159	1.0005
ENSG00000153187.20	1.19262e-20	5.02904e-18	169.782	170.745	170.341	169.644	329.142	345.583	323.54	382.558	170.128	345.206	-1.01656
ENSG00000136997.21	1.22201e-20	5.02904e-18	76.5448	76.1879	76.0964	76.1646	292.911	257.333	275.556	326.135	76.2484	287.984	-1.90341
ENSG00000170345.10	1.25616e-20	5.02904e-18	76.0893	78.7416	80.0491	78.3251	6.21919	3.6367	3.70451	12.9617	78.3013	6.63052	3.37749
ENSG00000029534.21	4.84776e-19	1.32981e-16	77.8013	81.1688	76.3537	76.3937	179.218	173.645	201.625	181.558	77.9294	184.011	-1.22898
ENSG00000156515.24	1.57386e-18	3.8856e-16	79.258	78.7451	77.9689	77.605	218.936	199.602	218.606	249.379	78.3942	221.631	-1.48755
ENSG00000178209.17	1.62721e-18	3.95145e-16	5.31676	3.5851	4.34959	3.68517	18.4107	31.8953	20.2077	14.5567	4.23416	21.2676	-2.08892
ENSG00000122566.22	6.89325e-18	1.62079e-15	174.947	162.017	168.662	171.935	367.069	380.701	352.874	272.386	169.39	343.258	-1.01465
ENSG00000167491.18	1.31157e-17	2.98897e-15	19.1375	22.6419	19.6493	17.3845	81.3269	72.3935	81.1291	86.1615	19.7033	80.2528	-1.97256
ENSG00000164919.11	1.84915e-17	3.96978e-15	2176.24	2157.43	2200.9	2178.28	739.327	714.831	782.894	1242.19	2178.21	869.811	1.32337
ENSG00000088247.19	1.97832e-17	4.18641e-15	70.6102	66.8889	70.3057	69.2858	149.983	139.081	157.831	211.358	69.2726	164.563	-1.23635
ENSG00000004399.13	2.54448e-17	5.30865e-15	47.8706	53.6585	49.626	57.4511	112.49	154.954	103.813	129.291	52.1515	125.137	-1.24681
ENSG00000063245.15	3.76237e-17	7.43094e-15	11.096	9.30276	9.65015	10.4614	43.2998	35.2354	34.8912	36.1446	10.1276	37.3927	-1.78669
ENSG00000068654.17	8.63112e-17	1.59816e-14	9.7464	10.2274	11.1538	10.908	31.2571	39.0248	39.897	44.4518	10.5089	38.6577	-1.78485
ENSG00000124782.21	5.35916e-16	9.02104e-14	12.7492	12.3198	13.6351	11.6395	31.8834	33.7308	30.3176	32.5604	12.5859	32.1231	-1.28572
ENSG00000105220.17	7.35082e-16	1.20986e-13	56.4847	59.7927	57.4266	59.2034	134.194	139.37	122.296	204.2	58.2269	150.015	-1.35037
ENSG00000113389.16	8.95262e-16	1.44147e-13	2.69609	2.38746	2.8574	3.23693	20.9584	20.4533	18.0507	38.0382	2.79447	24.3752	-2.74145
ENSG00000073060.17	1.36419e-15	2.12713e-13	12.6984	13.6787	11.5242	16.3528	55.1134	47.9503	46.1027	42.4426	13.5635	47.9023	-1.74754
ENSG00000090621.15	1.39574e-15	2.15365e-13	63.8796	58.6154	61.0864	53.4649	128.382	136.482	139.477	178.969	59.2616	145.828	-1.28481
ENSG00000155506.19	1.52308e-15	2.27892e-13	27.8886	23.2938	24.6549	23.9471	83.0875	90.295	96.8896	113.018	24.9461	95.8224	-1.89982
ENSG00000179348.13	1.68747e-15	2.4749e-13	26.3227	28.9399	26.1776	25.9602	80.5829	84.6113	89.5216	119.124	26.8501	93.4599	-1.76202
ENSG00000099783.12	1.77081e-15	2.57166e-13	74.5795	78.4636	71.9427	73.3458	193.073	205.917	191.11	181.204	74.5829	192.826	-1.35863
ENSG00000112787.14	3.98278e-15	5.41256e-13	3.50836	3.29592	2.43197	1.32545	13.7898	13.0342	15.7698	11.1004	2.64043	13.4235	-1.98625
ENSG00000205937.12	4.84191e-15	6.30831e-13	49.3956	51.704	49.2464	48.6279	133.106	123.613	130.381	122.292	49.7435	127.348	-1.33876
ENSG00000120451.11	6.15228e-15	7.7232e-13	11.7588	11.6305	15.0849	10.9667	30.6589	31.7637	26.6072	21.8583	12.3602	27.722	-1.10421
ENSG00000130402.13	6.44978e-15	8.02862e-13	14.6732	15.1015	14.0922	12.8556	39.705	42.962	42.6591	43.6781	14.1806	42.251	-1.5105
ENSG00000189043.10	9.9072e-15	1.18351e-12	185.335	201.431	207.874	199.513	98.3189	96.1717	101.149	94.8471	198.538	97.6217	1.01669
ENSG00000145354.12	1.13561e-14	1.32455e-12	113.971	108.824	110.761	105.199	50.4151	61.4953	49.3288	55.1143	109.689	54.0884	1.00669
ENSG00000100280.17	1.82047e-14	2.05852e-12	23.6803	23.6126	23.1518	23.6971	59.1407	54.6718	56.5639	59.2096	23.5355	57.3965	-1.25101
ENSG00000126561.18	1.84354e-14	2.06882e-12	26.2489	25.5705	25.4431	26.7271	61.4002	83.5325	59.0929	68.8948	25.9974	68.2301	-1.35858
ENSG00000239306.5	3.15437e-14	3.48699e-12	17.8362	17.7667	20.5267	17.3963	43.5538	48.0228	44.2301	58.2945	18.3815	48.5253	-1.35348
ENSG00000072501.19	6.90066e-14	7.19856e-12	23.9095	20.7098	22.3826	21.5244	57.2756	52.1805	65.7054	48.2408	22.1316	55.8505	-1.29731
ENSG00000130175.10	7.10235e-14	7.35714e-12	40.5874	38.1613	38.2524	35.2274	99.4956	111.305	105.523	95.1534	38.0571	102.869	-1.41111
ENSG00000184110.15	8.36932e-14	8.54998e-12	167.071	170.289	161.913	167.654	360.555	356.624	346.436	381.792	166.732	361.352	-1.11123
ENSG00000143569.19	8.55995e-14	8.68483e-12	35.9441	32.6342	35.1823	33.3138	80.4603	79.8721	80.1384	97.9668	34.2686	84.6094	-1.27939
ENSG00000124172.10	1.3579e-13	1.31467e-11	156.47	151.614	156.772	154.333	73.6918	72.1607	77.5781	82.5794	154.797	76.5025	1.00736
ENSG00000103549.22	1.40845e-13	1.35477e-11	35.2862	34.6807	36.1587	40.607	76.7521	74.9191	76.5348	71.578	36.6831	74.946	-1.01105
ENSG00000061273.18	1.45151e-13	1.38718e-11	7.06671	7.96422	9.19049	7.62232	36.6897	41.3587	28.7224	32.4423	7.96094	34.8033	-1.99837
ENSG00000066044.15	1.91938e-13	1.76004e-11	35.8029	34.2608	35.0746	33.3243	79.2885	73.7	71.29	76.3283	34.6157	75.1517	-1.09636
ENSG00000130208.10	1.92484e-13	1.76004e-11	294.972	284.699	271.924	283.785	129.418	99.1695	167.016	50.0116	283.845	111.404	1.34149
ENSG00000103653.17	2.22887e-13	2.00099e-11	9.18143	8.84786	7.75816	7.92763	31.853	35.4348	31.1931	43.4789	8.42877	35.4899	-1.95236
ENSG00000125818.18	2.57583e-13	2.27118e-11	47.1495	39.4836	41.7901	37.6776	111.123	82.4899	111.615	82.1418	41.5252	96.8425	-1.20214
ENSG00000133816.18	3.7922e-13	3.2276e-11	11.5901	12.1102	12.2258	13.3459	26.0985	27.1858	26.2188	36.6588	12.318	29.0405	-1.17353
ENSG00000157654.19	3.99753e-13	3.36451e-11	17.722	18.4563	17.6789	16.1515	53.64	74.5256	43.1227	55.24	17.5022	56.6321	-1.63918
ENSG00000122644.13	5.73243e-13	4.69141e-11	193.425	196.415	197.177	194.207	86.2175	80.2131	96.8027	61.1701	195.306	81.1009	1.25763
ENSG00000168066.21	5.86556e-13	4.77399e-11	27.3333	29.5373	27.2713	26.4514	65.4754	67.7575	75.4459	91.2953	27.6483	74.9935	-1.40743
ENSG00000205981.9	6.30846e-13	5.02404e-11	121.643	114.441	123.532	121.403	57.3436	56.0352	52.041	65.0569	120.255	57.6192	1.0486
ENSG00000103335.22	7.26423e-13	5.69339e-11	32.9232	30.9428	31.625	29.4377	63.8994	62.9502	60.5668	69.9888	31.2322	64.3513	-1.01971
ENSG00000137309.20	8.04112e-13	6.20381e-11	193.599	187.823	187.851	193.082	430.805	392.823	398.22	417.05	190.589	409.724	-1.10016
ENSG00000096746.18	8.2359e-13	6.32116e-11	19.8716	16.9013	19.5704	20.2633	42.3368	47.0768	46.8233	61.0456	19.1516	49.3206	-1.32025
ENSG00000164120.14	8.5099e-13	6.46447e-11	510.152	526.108	520.689	524.621	180.414	273.27	170.492	177.333	520.392	200.377	1.37247
ENSG00000143624.14	9.52767e-13	7.16413e-11	1.11669	1.13434	0.954736	0.854209	10.9189	11.8128	9.25653	13.4453	1.01499	11.3584	-2.61664
ENSG00000103043.15	1.02257e-12	7.57366e-11	5.53002	6.10676	6.60033	6.69696	18.6502	16.0336	15.4084	18.7455	6.23352	17.2094	-1.33192
ENSG00000147669.11	1.67989e-12	1.17378e-10	300.931	311.774	309.788	303.622	113.796	119.22	133.976	172.568	306.529	134.89	1.17828
ENSG00000254087.8	2.45641e-12	1.68458e-10	31.7487	27.1763	33.0308	30.487	66.8647	69.6472	67.3138	71.3093	30.6107	68.7837	-1.14248
ENSG00000075624.17	2.47561e-12	1.68992e-10	440.792	446.12	446.521	448.52	1647.89	1792.07	1459.38	1744.86	445.488	1661.05	-1.89627
ENSG00000288701.1	2.49585e-12	1.69592e-10	2.33631	2.27594	3.38482	2.47939	9.13894	12.86	9.51432	14.8213	2.61912	11.5836	-1.79784
ENSG00000175305.18	3.68482e-12	2.42592e-10	79.2481	78.6451	82.27	89.7329	34.7012	30.696	55.212	41.5843	82.474	40.5484	1.00653
ENSG00000116649.10	4.74257e-12	3.06776e-10	18.6563	17.2452	17.7749	16.5547	86.6115	80.695	84.5854	96.1178	17.5578	87.0024	-2.24552
ENSG00000141510.18	4.99351e-12	3.20211e-10	13.0538	13.9866	11.8102	12.121	52.4692	51.2433	49.6716	46.9761	12.7429	50.0901	-1.89435
ENSG00000060237.19	5.17954e-12	3.27883e-10	8.71942	7.63827	9.48032	8.25444	23.8802	25.0242	29.4299	44.7213	8.52311	30.7639	-1.73788
ENSG00000160294.11	5.36225e-12	3.38005e-10	21.7469	19.3208	17.7805	24.4496	61.5485	61.1198	62.5112	66.2259	20.8244	62.8514	-1.54877
ENSG00000197081.16	6.10376e-12	3.76729e-10	6.22929	6.36992	7.80054	7.3806	19.422	25.1546	30.8328	38.3173	6.94509	28.4317	-1.88923
ENSG00000141867.19	6.17061e-12	3.79275e-10	6.1639	7.68886	6.9646	6.39691	21.1616	20.7218	25.2096	25.3069	6.80357	23.1	-1.62683
ENSG00000086758.16	9.95459e-12	5.71194e-10	12.0296	12.337	11.1949	10.4975	32.6637	36.9716	37.5887	62.7591	11.5148	42.4958	-1.79725
ENSG00000105193.9	1.09652e-11	6.19951e-10	167.256	164.173	166.83	169.282	538.826	537.534	499.211	450.503	166.885	506.519	-1.59599
ENSG00000204256.14	1.29883e-11	7.23291e-10	22.4418	24.545	19.8176	21.8791	52.0322	51.4931	63.2789	52.7424	22.1709	54.8867	-1.27019
ENSG00000263001.8	1.31372e-11	7.28842e-10	41.4116	38.861	44.8048	41.7423	96.9442	98.4508	95.383	95.6209	41.7049	96.5997	-1.19247
ENSG00000183020.15	1.45169e-11	7.96441e-10	6.92405	5.69909	6.26447	5.41934	16.4495	17.9183	20.4288	20.4651	6.07674	18.8154	-1.48547
ENSG00000113369.9	1.62578e-11	8.7965e-10	34.1639	32.9011	36.5297	36.2306	10.0702	10.4034	10.1778	5.8674	34.9563	9.12969	1.82765
ENSG00000184009.13	1.66191e-11	8.95197e-10	109.514	109.026	108.611	111.919	191.966	249.981	159.386	321.491	109.767	230.706	-1.06476
ENSG00000285049.2	1.7866e-11	9.48564e-10	14.7948	12.66	11.6349	14.2055	38.4539	37.6854	35.1268	34.5325	13.3238	36.4497	-1.38654
ENSG00000071894.17	1.7866e-11	9.48564e-10	14.7948	12.66	11.6349	14.2055	38.4539	37.6854	35.1268	34.5325	13.3238	36.4497	-1.38654
ENSG00000130816.17	1.94275e-11	1.02413e-09	37.6968	32.6253	38.3581	36.6325	107.349	106.13	113.241	112.855	36.3282	109.894	-1.57084
ENSG00000197471.12	1.95073e-11	1.02469e-09	45.6816	47.1036	46.278	46.623	109.561	129.482	112.138	113.61	46.4215	116.198	-1.30533
ENSG00000138668.19	2.15907e-11	1.12219e-09	39.3038	36.5725	37.3439	37.9752	64.538	78.8871	72.27	141.362	37.7988	89.2642	-1.21814
ENSG00000130821.17	2.4961e-11	1.28385e-09	20.634	18.0698	18.7011	19.0759	59.4353	49.1289	69.0429	55.2907	19.1202	58.2244	-1.55755
ENSG00000133313.15	2.5059e-11	1.28442e-09	23.6063	23.0801	24.5254	23.6244	62.6069	63.0234	65.1889	79.2158	23.7091	67.5088	-1.47125
ENSG00000131196.18	2.61274e-11	1.31641e-09	7.36787	8.01462	8.03042	7.15255	13.7753	17.5613	17.9186	16.0461	7.64137	16.3253	-1.00355
ENSG00000071054.17	2.96026e-11	1.46657e-09	13.6159	11.6817	14.1018	12.0569	26.6501	23.0165	28.8669	28.4006	12.8641	26.7336	-1.00028
ENSG00000141644.18	3.23591e-11	1.59779e-09	21.5897	20.1931	20.5813	17.6525	49.2768	47.9299	53.2447	49.0163	20.0041	49.8669	-1.27605
ENSG00000284161.3	3.30503e-11	1.62649e-09	6.54834	6.54762	6.10939	5.99778	14.0123	14.2906	16.8647	21.2669	6.30078	16.6086	-1.27016
ENSG00000143851.16	3.44085e-11	1.67662e-09	58.0155	58.3867	53.7859	54.9255	112.249	119.608	104.488	132.941	56.2784	117.322	-1.04665
ENSG00000114737.16	3.52195e-11	1.71051e-09	4.76155	5.25965	5.25098	4.92686	20.3664	16.3757	20.6686	19.8691	5.04976	19.32	-1.74795
ENSG00000166716.10	3.6736e-11	1.77254e-09	1.18086	1.46139	1.4377	1.32243	6.8201	6.23955	8.00458	6.93147	1.35059	6.99893	-1.76678
ENSG00000106244.13	3.80452e-11	1.82975e-09	58.8858	54.7815	54.6587	55.8375	121.558	109.58	116.827	104.65	56.0409	113.154	-1.00091
ENSG00000198176.13	4.13634e-11	1.94584e-09	91.3757	87.899	90.3305	82.4673	205.588	162.384	193.995	158.347	88.0181	180.078	-1.02444
ENSG00000097007.19	4.13785e-11	1.94584e-09	8.98666	9.18761	7.99453	9.81735	18.6592	19.2471	18.0235	22.5114	8.99654	19.6103	-1.04386
ENSG00000160633.13	4.92181e-11	2.25717e-09	18.8149	17.3772	17.5356	16.3855	59.7425	66.3764	67.6966	50.5595	17.5283	61.0937	-1.74472
ENSG00000085365.18	5.2983e-11	2.40011e-09	25.7432	25.5218	22.7514	22.9108	10.09	12.7556	9.62879	13.8287	24.2318	11.5758	1.0046
ENSG00000166803.14	5.60624e-11	2.52417e-09	286.352	300.602	296.938	294.379	133.537	152.964	134.167	85.4141	294.568	126.52	1.21276
ENSG00000022840.17	5.71599e-11	2.56505e-09	17.0689	18.2363	21.002	16.4385	50.5417	48.6866	47.014	47.6628	18.1864	48.4763	-1.36665
ENSG00000142327.13	5.97646e-11	2.66655e-09	3.53422	3.92008	5.24871	4.27468	12.713	12.8514	14.0762	14.1417	4.24442	13.4456	-1.46177
ENSG00000099995.19	6.0555e-11	2.6937e-09	10.457	8.13233	11.5231	12.9815	45.5946	48.1501	55.5652	57.4784	10.7735	51.6971	-2.16218
ENSG00000072958.9	6.89589e-11	3.02216e-09	18.45	22.0622	16.9522	17.9984	43.7163	45.1226	36	56.274	18.8657	45.2782	-1.22006
ENSG00000058668.15	7.22116e-11	3.15537e-09	13.1633	15.1536	12.3316	12.0004	32.1018	28.8669	38.3011	38.2553	13.1622	34.3813	-1.32094
ENSG00000120690.16	7.88369e-11	3.41465e-09	20.944	18.5845	19.2386	21.1345	52.055	54.1359	50.4092	51.7324	19.9754	52.0831	-1.33956
ENSG00000148396.19	8.0109e-11	3.45963e-09	2.04105	1.6266	2.34912	2.19373	8.37019	10.0622	10.8333	17.2714	2.05262	11.6343	-2.04922
ENSG00000197324.9	8.52795e-11	3.67222e-09	5.28042	5.59894	5.98821	5.27389	17.6535	15.6574	15.4684	13.4965	5.53537	15.5689	-1.34214
ENSG00000141027.22	9.06576e-11	3.87006e-09	23.6616	19.4425	24.0773	21.231	47.7362	42.8435	48.196	52.9894	22.1031	47.9413	-1.08297
ENSG00000198300.14	9.25561e-11	3.93975e-09	1.39915	1.21496	1.29519	0.953567	6.98528	8.37154	7.27903	12.9052	1.21572	8.88527	-2.15751
ENSG00000152223.16	9.50959e-11	4.03626e-09	5.19429	5.12331	5.11555	4.44003	11.6056	11.9423	13.7461	10.3761	4.96829	11.9175	-1.11394
ENSG00000184381.20	9.78369e-11	4.12428e-09	18.1291	16.5514	19.3915	18.7238	42.1131	47.2936	44.5128	47.0666	18.1989	45.2465	-1.26832
ENSG00000124126.14	1.01936e-10	4.27755e-09	1.80317	2.26604	2.6631	2.35876	14.3914	13.7364	11.2131	11.9298	2.27277	12.8177	-2.07793
ENSG00000168264.11	1.0248e-10	4.28824e-09	41.2706	39.3657	34.6748	39.5648	94.7415	87.0288	78.918	63.8591	38.719	81.1368	-1.0482
ENSG00000205133.12	1.17716e-10	4.88373e-09	39.0917	37.4465	36.5566	36.5897	16.5274	14.6272	16.9322	20.2258	37.4211	17.0782	1.08765
ENSG00000048828.17	1.1803e-10	4.88373e-09	22.4827	22.5389	20.206	22.5496	64.0264	66.8795	59.413	69.1605	21.9443	64.8698	-1.52148
ENSG00000186187.12	1.23015e-10	4.97621e-09	17.6402	16.7568	17.7372	18.0344	41.2511	39.0615	36.1526	36.2703	17.5422	38.1839	-1.07945
ENSG00000102572.15	1.35523e-10	5.36765e-09	23.0912	25.7749	23.5087	26.1783	62.1171	56.9938	69.2101	51.9704	24.6383	60.0728	-1.25223
ENSG00000105323.18	1.38878e-10	5.48585e-09	40.1459	36.9858	36.502	34.4205	98.8466	96.2668	93.4756	100.763	37.0136	97.338	-1.37123
ENSG00000196313.13	1.63303e-10	6.41648e-09	1.41926	1.46387	1.40857	1.26936	6.44519	5.8727	6.71085	12.0248	1.39027	7.76338	-1.87432
ENSG00000104973.19	1.68046e-10	6.58538e-09	7.69113	9.2982	8.82879	9.44557	33.263	27.9381	33.5199	28.302	8.81592	30.7557	-1.69382
ENSG00000100285.10	1.72736e-10	6.71585e-09	27.3414	28.0396	25.6039	27.584	112.7	108.266	108.101	107.209	27.1422	109.069	-1.9676
ENSG00000176087.16	1.85995e-10	7.13768e-09	8.18388	8.48505	8.17461	7.54524	28.1563	26.3435	24.5423	30.5327	8.0972	27.3937	-1.64208
ENSG00000158050.5	1.91469e-10	7.30988e-09	89.8946	89.0971	91.3673	89.2141	15.5565	15.8365	12.4674	28.4818	89.8933	18.0856	2.25169
ENSG00000108349.17	2.0186e-10	7.66706e-09	10.0003	9.92732	11.579	9.32929	26.6271	25.687	28.773	26.2452	10.209	26.8331	-1.31215
ENSG00000126001.16	2.24617e-10	8.46629e-09	14.7608	12.5141	11.6726	11.4879	27.9421	33.271	29.4815	31.9389	12.6089	30.6584	-1.21804
ENSG00000169180.12	2.36546e-10	8.82608e-09	26.2964	31.3296	30.2752	32.2217	67.5935	66.4169	66.868	84.0173	30.0307	71.2239	-1.21878
ENSG00000186575.19	2.38302e-10	8.86925e-09	19.5302	18.141	20.1757	19.0328	52.0326	48.0991	47.0137	45.6492	19.2199	48.1986	-1.28284
ENSG00000167996.16	2.46594e-10	9.15159e-09	850.763	870.321	870.768	877.717	2387.33	1994.17	2219.43	1403.67	867.392	2001.15	-1.20513
ENSG00000105647.19	2.53054e-10	9.29155e-09	18.8276	21.1765	17.1384	20.1577	76.41	57.9968	79.2827	85.4556	19.325	74.7863	-1.89868
ENSG00000087460.29	2.53412e-10	9.29155e-09	127.702	119.172	130.042	123.257	309.128	287.614	280.448	231.955	125.043	277.286	-1.14265
ENSG00000225748.9	2.6079e-10	9.53848e-09	3.68622	4.39486	4.36211	4.0294	16.6143	17.5298	13.9366	23.6528	4.11815	17.9334	-1.88724
ENSG00000008311.16	2.75736e-10	9.96213e-09	0.113367	0.198038	0.110237	0.107225	4.24089	4.97629	3.07559	1.86447	0.132217	3.53931	-2.00332
ENSG00000223609.11	3.19032e-10	1.13601e-08	524.853	539.674	527.041	524.665	112.458	98.6336	237.394	261.768	529.059	177.563	1.56972
ENSG00000185088.14	3.61335e-10	1.27137e-08	225.396	206.263	216.779	207.674	85.3439	110.968	77.1524	72.2436	214.028	86.427	1.29837
ENSG00000101057.16	3.84502e-10	1.34015e-08	22.4198	21.3968	20.8521	20.4803	96.9607	70.899	95.0859	70.1255	21.2872	83.2678	-1.91876
ENSG00000096060.15	3.95462e-10	1.36869e-08	82.7027	84.1993	82.9258	82.5839	231.471	250.366	190.045	187.472	83.1029	214.839	-1.35973
ENSG00000125386.16	4.01607e-10	1.38349e-08	1.68505	1.73074	1.20956	1.47383	5.97244	5.88962	5.50143	6.31514	1.5248	5.91966	-1.45453
ENSG00000144711.16	4.381e-10	1.49186e-08	4.52691	4.84892	5.9848	6.25451	13.1412	11.9032	15.1312	20.2471	5.40379	15.1057	-1.33057
ENSG00000105939.14	4.49883e-10	1.52497e-08	13.8058	15.6783	14.8662	14.3803	25.2317	27.2309	30.4456	39.6757	14.6826	30.646	-1.01285
ENSG00000158417.11	4.546e-10	1.53394e-08	11.6909	10.1999	10.2769	10.6163	27.3061	29.1253	31.8575	43.8738	10.696	33.0407	-1.54124
ENSG00000072310.18	5.6816e-10	1.86611e-08	27.4671	28.7396	32.2464	29.1501	101.388	67.4103	81.8442	56.2923	29.4008	76.7337	-1.35443
ENSG00000181218.6	5.73782e-10	1.87212e-08	104.204	103.071	104.243	99.7487	50.9084	46.3163	50.4115	47.2891	102.817	48.7313	1.06181
ENSG00000185811.20	6.06496e-10	1.96158e-08	21.8844	21.7616	21.4025	23.9342	55.1934	49.6886	56.0562	54.5176	22.2457	53.864	-1.2389
ENSG00000105771.14	6.39565e-10	2.05954e-08	9.35118	8.77465	8.20489	10.8505	20.8112	20.361	24.7591	24.2245	9.29529	22.539	-1.19307
ENSG00000048540.16	6.80935e-10	2.16918e-08	78.4957	81.8356	80.2666	84.6364	11.1369	5.99567	21.215	50.7545	81.3086	22.2755	1.82223
ENSG00000130939.20	6.95147e-10	2.1986e-08	7.38193	8.22543	7.74016	6.64899	16.198	17.5337	18.0131	20.4553	7.49913	18.05	-1.16441
ENSG00000168961.17	7.30581e-10	2.29769e-08	33.2153	27.4467	29.9217	30.8284	76.7165	72.6461	65.2433	54.4301	30.353	67.259	-1.12241
ENSG00000243156.9	7.59707e-10	2.35923e-08	5.42294	7.04033	5.40782	6.34255	16.9751	17.0088	19.2889	22.5125	6.05341	18.9463	-1.49973
ENSG00000158545.16	7.74124e-10	2.39897e-08	5.73575	6.32415	6.28262	5.26252	14.4108	16.7823	19.1786	18.7077	5.90126	17.2699	-1.40453
ENSG00000035720.8	8.1806e-10	2.51409e-08	123.496	120.316	114.887	110.894	39.9349	46.9377	44.6396	40.0581	117.399	42.8926	1.4316
ENSG00000115107.20	9.04219e-10	2.75601e-08	11.5317	11.1977	11.1451	11.4679	30.0819	26.3645	26.2738	26.2712	11.3356	27.2479	-1.19531
ENSG00000128268.12	9.24637e-10	2.80669e-08	18.9195	17.3004	19.8188	19.9774	36.9057	40.6405	42.8039	36.7263	19.004	39.2691	-1.00938
ENSG00000130749.10	1.03357e-09	3.11185e-08	8.34582	7.19983	7.72675	7.30034	15.9601	18.8688	23.7048	28.6639	7.64319	21.7994	-1.39936
ENSG00000105726.17	1.16058e-09	3.45216e-08	12.951	14.1371	12.8458	12.2972	32.2754	34.0353	35.5941	38.9765	13.0578	35.2203	-1.36543
ENSG00000141068.15	1.48519e-09	4.31375e-08	7.75332	10.6057	11.6864	8.15976	22.9125	30.6078	22.8398	48.4184	9.55129	31.1946	-1.6094
ENSG00000160087.21	1.51503e-09	4.3899e-08	26.1413	31.3286	24.3712	28.8933	66.5835	61.3335	57.7245	58.4684	27.6836	61.0275	-1.11268
ENSG00000079313.15	1.66078e-09	4.75844e-08	8.95634	7.94582	6.64276	6.42283	16.6304	15.0146	22.0857	18.5782	7.49194	18.0772	-1.16768
ENSG00000112977.16	1.67909e-09	4.79236e-08	4.30498	5.78599	5.09659	5.20361	19.1448	19.5541	19.8181	20.478	5.09779	19.7487	-1.76666
ENSG00000100227.19	1.82095e-09	5.14765e-08	9.85528	11.6322	11.8093	10.351	28.6665	31.3584	30.8842	24.3688	10.9119	28.8195	-1.32385
ENSG00000118418.14	1.84217e-09	5.17132e-08	155.622	156.71	164.348	159.05	67.7976	95.7949	60.1075	58.0138	158.932	70.4285	1.16289
ENSG00000282844.2	1.84678e-09	5.17132e-08	7.29835	8.58678	7.10831	6.92672	18.0999	20.4758	19.4241	24.0266	7.48004	20.5066	-1.34264
ENSG00000088387.21	1.88882e-09	5.27907e-08	6.16861	6.29659	6.49573	5.059	14.6309	14.7961	12.2763	13.1486	6.00498	13.713	-1.07063
ENSG00000037474.15	1.97914e-09	5.52108e-08	26.2186	26.0515	30.5	27.3234	53.3395	54.1534	55.4082	65.6802	27.5234	57.1453	-1.02752
ENSG00000167522.17	1.98661e-09	5.53151e-08	8.21465	8.62709	8.99608	6.63416	19.0229	22.4461	23.5121	23.3451	8.11799	22.0816	-1.33995
ENSG00000065154.12	2.01312e-09	5.59482e-08	847.734	829.633	853.986	851.585	372.153	302.475	433.094	310.24	845.734	354.49	1.2521
ENSG00000170889.14	2.07411e-09	5.74278e-08	479.714	465.732	547.379	511.712	88.5449	114.346	74.8444	587.753	501.134	216.372	1.20791
ENSG00000141551.15	2.3431e-09	6.41558e-08	14.7962	11.0381	11.1804	11.6791	24.6118	24.4753	30.9344	23.9328	12.1734	25.9886	-1.03472
ENSG00000174695.10	2.48378e-09	6.75087e-08	163.42	169.189	165.407	160.687	77.5316	89.1944	79.5206	79.6068	164.676	81.4634	1.00654
ENSG00000127463.16	2.51069e-09	6.80305e-08	12.0213	12.2151	12.1596	10.8068	25.287	29.6048	28.8438	36.2607	11.8007	29.9991	-1.27601
ENSG00000134815.19	2.59888e-09	6.98679e-08	6.54288	5.91035	7.09068	5.50796	16.6891	16.1375	18.6911	16.8022	6.26297	17.08	-1.31576
ENSG00000134508.13	2.63354e-09	7.06714e-08	1.19641	1.33786	0.849415	1.22315	13.1844	12.7541	8.24702	10.9899	1.15171	11.2939	-2.51438
ENSG00000139613.12	2.68777e-09	7.18664e-08	9.85644	7.09282	7.57389	7.93165	17.6203	17.8495	17.6994	23.3078	8.1137	19.1192	-1.14247
ENSG00000116350.18	2.80737e-09	7.45261e-08	17.021	14.8529	15.1712	16.0928	44.0804	44.2153	41.2681	37.0302	15.7845	41.6485	-1.34537
ENSG00000178951.9	2.8464e-09	7.54271e-08	4.10732	4.1098	4.62129	4.40958	13.0855	9.83835	15.196	10.1313	4.312	12.0628	-1.29813
ENSG00000164818.16	2.88432e-09	7.62955e-08	8.67211	7.84721	8.42971	8.78927	29.9609	28.1422	28.442	33.088	8.43458	29.9083	-1.71196
ENSG00000100714.17	2.93778e-09	7.74465e-08	52.1211	51.6454	49.6735	50.4597	106.525	114.033	103.744	123.988	50.9749	112.072	-1.12136
ENSG00000156030.14	2.93829e-09	7.74465e-08	5.19471	6.77598	5.30028	4.46407	11.3299	14.688	12.8508	17.4551	5.43376	14.081	-1.22899
ENSG00000198373.13	3.01938e-09	7.88819e-08	6.00131	10.385	6.66275	6.40253	19.563	22.5687	20.6877	20.2732	7.36291	20.7732	-1.38047
ENSG00000127616.20	3.17265e-09	8.245e-08	18.5321	21.0989	17.3758	16.9564	51.7066	57.0909	58.2343	84.7957	18.4908	62.9569	-1.71431
ENSG00000164715.6	3.21434e-09	8.33871e-08	1.6533	1.32828	1.39676	1.34792	5.17012	5.60632	5.34782	5.88813	1.43157	5.5031	-1.41924
ENSG00000005007.13	3.30406e-09	8.52666e-08	14.3929	16.9622	17.6942	17.3271	42.2776	44.4551	51.8484	53.3203	16.5941	47.9754	-1.47696
ENSG00000171316.13	3.38874e-09	8.69972e-08	7.50413	7.42076	7.19696	5.97677	19.1042	20.2325	20.5294	30.3438	7.02465	22.5525	-1.55337
ENSG00000104960.15	3.59615e-09	9.15287e-08	24.7429	28.4583	25.2431	24.6782	63.1102	55.337	68.5062	49.0602	25.7806	59.0034	-1.16386
ENSG00000103111.15	3.84438e-09	9.70134e-08	5.14993	4.28836	4.35601	4.22801	16.5296	18.5365	16.4178	14.1941	4.50558	16.4195	-1.66174
ENSG00000089094.20	3.94698e-09	9.91912e-08	6.22988	7.21829	6.91088	5.96174	15.0762	14.2393	12.2522	16.7053	6.5802	14.5683	-1.0383
ENSG00000183864.5	3.95077e-09	9.91912e-08	2.48345	2.90687	2.72816	2.73695	9.51306	9.4967	10.4456	9.47251	2.71386	9.73197	-1.53093
ENSG00000148908.15	3.98543e-09	9.9892e-08	69.5455	63.5866	63.9373	68.6515	26.4509	27.2798	26.8167	38.5725	66.4302	29.78	1.1314
ENSG00000283741.2	4.02244e-09	1.0048e-07	1.33005	1.25961	1.29024	1.21886	4.2048	4.28408	4.12892	4.6538	1.27469	4.3179	-1.22518
ENSG00000176994.11	4.02244e-09	1.0048e-07	1.33005	1.25961	1.29024	1.21886	4.2048	4.28408	4.12892	4.6538	1.27469	4.3179	-1.22518
ENSG00000160949.18	4.04393e-09	1.00846e-07	6.85293	6.68704	6.53693	6.85244	22.2969	20.4421	19.7849	18.1381	6.73233	20.1655	-1.45274
ENSG00000087365.16	4.12918e-09	1.02799e-07	41.0008	42.7512	42.2407	44.077	100.076	103.008	104.833	110.748	42.5174	104.666	-1.27985
ENSG00000117713.21	4.30905e-09	1.06501e-07	4.72401	4.69753	3.85051	4.53975	8.45436	9.22898	8.57409	18.6518	4.45295	11.2273	-1.165
ENSG00000105329.11	4.66558e-09	1.14423e-07	4.42871	2.56851	5.27963	4.50543	18.3111	18.7511	17.4147	19.563	4.19557	18.51	-1.90886
ENSG00000244165.2	5.44687e-09	1.32018e-07	4.57618	6.2295	4.90947	4.66856	16.303	18.467	18.8668	15.4803	5.09593	17.2792	-1.58429
ENSG00000157350.13	5.56739e-09	1.34535e-07	12.458	10.9901	10.5651	12.535	30.1804	21.7527	26.3248	26.2099	11.637	26.1169	-1.10154
ENSG00000123908.12	5.63884e-09	1.35927e-07	14.0205	17.392	17.7013	18.8911	45.7399	39.3682	49.8013	50.5763	17.0012	46.3714	-1.39592
ENSG00000241973.11	5.77765e-09	1.38039e-07	4.44642	4.84665	5.60045	5.14144	11.7245	14.7906	13.4541	15.5222	5.00874	13.8728	-1.30755
ENSG00000167378.10	5.92812e-09	1.41179e-07	2.58627	2.76722	2.80399	2.74191	6.12864	6.37153	6.41687	7.45679	2.72485	6.59346	-1.02757
ENSG00000126934.15	6.43394e-09	1.51761e-07	74.5431	73.6868	71.2786	75.0564	227.437	171.012	203.214	117.01	73.6412	179.668	-1.2753
ENSG00000130985.17	6.48542e-09	1.52732e-07	32.9737	33.7258	30.4571	34.2422	70.4806	77.2975	66.8138	82.8734	32.8497	74.3663	-1.15478
ENSG00000196365.12	6.52902e-09	1.53272e-07	65.0779	66.9926	65.5955	66.7469	137.041	123.314	132.881	140.135	66.1032	133.343	-1.00146
ENSG00000152518.8	6.64506e-09	1.55258e-07	14.0569	13.6763	14.6439	14.0559	55.78	51.2214	46.577	61.1313	14.1083	53.6774	-1.85561
ENSG00000070770.10	6.86186e-09	1.59819e-07	9.1247	8.83703	9.40588	8.40047	20.4635	21.0378	22.1611	25.3651	8.94202	22.2569	-1.22605
ENSG00000162063.13	7.3458e-09	1.69756e-07	9.84589	8.92547	9.78956	9.13655	26.2436	25.5748	27.0857	29.0239	9.42437	26.982	-1.42454
ENSG00000128274.17	7.56159e-09	1.74199e-07	17.4357	22.5731	17.2404	20.683	48.447	39.3026	42.992	31.228	19.483	40.4924	-1.01842
ENSG00000175538.11	7.70871e-09	1.77312e-07	12.4913	14.0957	13.0377	14.2642	2.83671	3.48306	1.9279	2.11004	13.4722	2.58943	2.01146
ENSG00000048740.19	8.20184e-09	1.88363e-07	20.0526	21.6441	21.6051	21.6761	37.4253	45.0587	38.3918	54.6191	21.2445	43.8738	-1.01242
ENSG00000269028.3	8.4963e-09	1.93923e-07	45.344	49.593	47.7964	50.4677	173.898	215.578	219.805	171.912	48.3003	195.298	-1.99338
ENSG00000172201.12	8.61938e-09	1.96429e-07	5.62245	6.0396	6.41321	5.97607	0.113634	0.0999217	0.209741	0.0790473	6.01283	0.125586	2.63932
ENSG00000127481.15	8.85389e-09	2.01154e-07	19.7158	19.3399	15.7399	20.9659	31.4523	38.6383	36.939	64.669	18.9404	42.9247	-1.13934
ENSG00000198168.9	9.05647e-09	2.04814e-07	71.9753	66.6062	70.465	67.7071	30.5908	37.2392	40.5368	26.5515	69.1884	33.7296	1.01507
ENSG00000170144.21	9.31518e-09	2.10024e-07	42.5744	40.767	43.9839	42.3472	83.68	95.3104	87.4572	79.2762	42.4181	86.431	-1.00985
ENSG00000214753.4	9.48435e-09	2.13189e-07	4.81127	4.55393	3.7487	4.17727	12.6269	16.9225	14.3244	14.6725	4.32279	14.6366	-1.55467
ENSG00000013810.21	1.00179e-08	2.2315e-07	15.5553	17.2586	14.5002	15.6692	50.2347	46.0758	49.907	40.9031	15.7458	46.7802	-1.51261
ENSG00000228463.10	1.01718e-08	2.25898e-07	119.001	102.438	117.217	91.9787	14.6212	13.9818	27.0104	33.0521	107.659	22.1664	2.2297
ENSG00000281614.3	1.04014e-08	2.29965e-07	5.91933	5.78112	5.97119	5.8349	16.7475	17.9545	17.1277	17.5979	5.87664	17.3569	-1.41655
ENSG00000168918.14	1.04014e-08	2.29965e-07	5.91933	5.78112	5.97119	5.8349	16.7475	17.9545	17.1277	17.5979	5.87664	17.3569	-1.41655
ENSG00000064601.21	1.10106e-08	2.395e-07	12.1082	12.2229	12.5161	13.2023	32.339	28.1374	26.5672	27.0479	12.5124	28.5229	-1.12755
ENSG00000126461.15	1.19827e-08	2.59124e-07	4.21725	3.73113	3.78098	4.58827	13.7504	15.9241	16.1288	15.5011	4.07941	15.3261	-1.68445
ENSG00000065060.18	1.24107e-08	2.66435e-07	4.83148	4.53089	4.30766	4.417	11.2498	10.5255	12.192	12.7978	4.52176	11.6913	-1.20064
ENSG00000164109.14	1.24549e-08	2.66996e-07	157.67	160.115	157.787	160.08	71.971	84.7562	64.5525	89.6207	158.913	77.7251	1.02239
ENSG00000185896.11	1.25965e-08	2.69643e-07	35.4658	36.692	38.6574	36.971	73.5944	75.9269	79.3015	74.226	36.9466	75.7622	-1.01643
ENSG00000164880.16	1.37192e-08	2.91149e-07	7.47629	8.54974	10.8926	9.668	22.2084	21.7407	27.7297	24.4296	9.14665	24.0271	-1.30249
ENSG00000070366.14	1.41629e-08	2.99708e-07	1.39023	2.10313	1.45692	1.37695	4.26803	4.50659	5.73026	5.4774	1.58181	4.99557	-1.21551
ENSG00000185085.2	1.43302e-08	3.02112e-07	6.45923	6.91601	6.53347	6.30903	16.6565	16.8239	17.5445	18.959	6.55444	17.496	-1.29182
ENSG00000128340.15	1.44483e-08	3.0401e-07	35.2097	36.8358	34.1785	34.9701	99.7571	94.5724	86.873	87.9539	35.2985	92.2891	-1.3618
ENSG00000142002.18	1.45399e-08	3.05212e-07	12.8524	13.1663	11.716	12.2209	34.7117	34.0326	38.9958	36.2664	12.4889	36.0016	-1.45582
ENSG00000196072.12	1.45467e-08	3.05212e-07	42.2903	41.9467	44.0615	35.9824	18.172	19.3564	20.3555	19.0707	41.0702	19.2387	1.05569
ENSG00000181638.20	1.55815e-08	3.2417e-07	1.46169	1.84819	0.957653	2.4405	6.65835	7.09334	6.70664	4.55726	1.67701	6.2539	-1.43813
ENSG00000186185.14	1.72818e-08	3.54713e-07	3.16721	3.38534	4.03187	4.23023	9.46193	8.98718	9.9188	9.71752	3.70367	9.52136	-1.16146
ENSG00000263002.8	1.7289e-08	3.54713e-07	2.60608	2.1025	2.49737	2.53967	7.88282	8.82094	7.96726	5.29188	2.43641	7.49072	-1.30499
ENSG00000253729.8	1.74912e-08	3.58364e-07	43.4107	42.3761	42.0366	45.2116	95.6807	126.556	121.078	186.026	43.2587	132.335	-1.59102
ENSG00000116584.22	1.78937e-08	3.65095e-07	19.3547	20.1456	20.6055	18.6043	48.2302	53.6256	51.5754	38.7162	19.6775	48.0369	-1.2458
ENSG00000100605.17	1.8182e-08	3.69452e-07	16.5942	16.0218	14.321	14.9301	34.1777	35.0856	31.3066	39.4937	15.4667	35.0159	-1.12908
ENSG00000255823.5	1.87001e-08	3.76877e-07	8.88516	10.57	8.38862	9.97191	32.2078	42.0082	42.7348	42.7282	9.45393	39.9197	-1.96875
ENSG00000158711.14	1.88359e-08	3.79097e-07	5.42268	6.49118	8.78536	7.81395	16.3155	17.516	18.3927	17.6219	7.12829	17.4615	-1.1835
ENSG00000179262.10	1.95355e-08	3.89998e-07	36.0254	30.7074	32.4385	33.1891	116.69	90.8098	111.864	92.4099	33.0901	102.943	-1.60837
ENSG00000178719.17	2.05946e-08	4.07951e-07	3.41551	3.7279	4.17113	3.72241	11.2864	8.85001	13.3672	8.7218	3.75924	10.5564	-1.27989
ENSG00000125844.17	2.06e-08	4.07951e-07	6.33903	7.93917	7.94273	6.55089	19.2293	21.7651	19.0937	23.774	7.19295	20.9655	-1.42279
ENSG00000204463.14	2.13538e-08	4.20198e-07	13.3579	12.638	11.7836	14.5598	34.7963	38.4568	38.8898	43.8119	13.0848	38.9887	-1.50545
ENSG00000169221.14	2.17077e-08	4.25338e-07	4.34653	4.95394	4.72791	5.03958	15.5752	14.2529	14.4924	12.4833	4.76699	14.201	-1.39827
ENSG00000274958.4	2.27787e-08	4.45146e-07	16.7071	16.1809	14.321	15.0302	33.815	34.6929	31.0836	39.8288	15.5598	34.8551	-1.11449
ENSG00000133226.18	2.30941e-08	4.50715e-07	13.1031	15.8072	17.7383	15.3283	30.746	32.7965	33.1396	49.6721	15.4942	36.5885	-1.18833
ENSG00000068120.15	2.33669e-08	4.54841e-07	11.8034	11.339	10.9862	11.8119	44.6741	41.4993	36.3484	34.1978	11.4851	39.1799	-1.68626
ENSG00000160877.6	2.34992e-08	4.56218e-07	13.4493	9.93564	11.6753	11.0771	26.5026	25.2346	25.3254	30.8114	11.5343	26.9685	-1.15792
ENSG00000109265.15	2.40148e-08	4.65617e-07	2.00593	0.565673	1.11895	1.28523	4.8471	5.26037	4.34827	4.10037	1.24395	4.63902	-1.32941
ENSG00000114867.22	2.50916e-08	4.82077e-07	34.9327	34.6847	31.3126	33.8165	119.319	126.829	142.29	165.35	33.6866	138.447	-2.00726
ENSG00000090273.14	2.52117e-08	4.83442e-07	35.4176	35.3823	36.4397	33.842	97.8642	95.2854	90.0084	88.5654	35.2704	92.9308	-1.37281
ENSG00000089902.10	2.54444e-08	4.86333e-07	6.07032	6.65376	6.53713	6.92599	13.8099	15.0235	13.5018	17.0945	6.5468	14.8574	-1.07122
ENSG00000197976.12	2.56037e-08	4.88746e-07	5.07648	4.44648	4.75814	4.55905	13.1224	12.7611	14.1634	11.0302	4.71004	12.7693	-1.26988
ENSG00000128159.12	2.68212e-08	5.09361e-07	4.89107	4.13459	5.50011	4.85342	8.46292	10.9572	13.1312	11.7787	4.8448	11.0825	-1.0477
ENSG00000154760.14	2.73356e-08	5.18466e-07	2.53793	2.92706	2.85489	2.34193	12.5214	15.4915	17.9371	4.91487	2.66545	12.7162	-1.90382
ENSG00000188706.13	2.80876e-08	5.30692e-07	2.88417	2.72697	2.61189	2.35402	5.78068	6.02497	5.61654	8.66208	2.64427	6.52107	-1.04531
ENSG00000108829.10	2.87398e-08	5.40258e-07	56.9052	57.1947	56.6087	54.4498	129.303	134.679	131.065	153.172	56.2896	137.055	-1.26889
ENSG00000099942.13	2.88978e-08	5.41853e-07	13.7149	14.7142	13.4983	13.1342	28.0429	28.8461	28.7902	30.2933	13.7654	28.9931	-1.02241
ENSG00000176986.16	2.89625e-08	5.42378e-07	10.0368	10.2164	10.1557	11.3791	25.2206	26.2735	26.4112	32.2527	10.447	27.5395	-1.31799
ENSG00000132382.15	2.96044e-08	5.52304e-07	18.1979	18.8816	16.1775	18.2362	37.5958	40.9058	44.9967	61.0965	17.8733	46.1487	-1.32087
ENSG00000183495.14	2.98929e-08	5.56286e-07	1.15279	1.06437	1.04579	1.18733	2.92288	3.20802	4.22388	7.26538	1.11257	4.40504	-1.35531
ENSG00000109787.13	3.04949e-08	5.66777e-07	12.7454	13.3662	12.387	13.0139	28.788	25.3023	34.6173	29.3217	12.8781	29.5073	-1.13634
ENSG00000141564.15	3.19459e-08	5.92258e-07	4.65018	3.86013	3.60228	4.58873	11.0083	11.6604	11.2157	16.3396	4.17533	12.556	-1.38921
ENSG00000090863.12	3.23293e-08	5.9787e-07	11.7256	10.385	12.0166	10.2433	21.9984	24.5707	24.1759	23.307	11.0926	23.513	-1.01942
ENSG00000241644.2	3.29348e-08	6.06194e-07	7.93617	8.848	10.2776	9.28669	1.96695	1.78779	2.54122	2.37323	9.08712	2.1673	1.67119
ENSG00000137216.19	3.3341e-08	6.11238e-07	9.92927	9.64913	8.11622	8.67872	33.9784	28.9196	34.4574	25.8483	9.09333	30.8009	-1.65567
ENSG00000106327.13	3.36643e-08	6.16402e-07	34.1621	34.5615	34.3114	36.5057	72.8552	76.382	73.1828	65.3015	34.8852	71.9304	-1.02313
ENSG00000125166.13	3.42357e-08	6.24549e-07	43.334	40.8107	39.105	42.084	82.8499	83.9232	77.6033	90.6565	41.3334	83.7582	-1.00156
ENSG00000139722.7	3.63345e-08	6.53977e-07	12.5099	12.8308	11.4367	12.0378	39.1117	38.2323	34.8876	34.2966	12.2038	36.6321	-1.51101
ENSG00000100350.16	3.71549e-08	6.65559e-07	3.52058	4.6924	3.70188	3.75137	14.3373	12.1332	15.4254	23.877	3.91656	16.4432	-1.82695
ENSG00000135723.14	3.83656e-08	6.84711e-07	6.43013	5.1738	5.47927	6.63871	16.5686	16.8762	15.9484	18.6794	5.93048	17.0182	-1.37842
ENSG00000173801.17	4.11885e-08	7.25476e-07	9.87308	9.06294	7.93499	9.45047	19.6362	21.2916	18.5204	24.8143	9.08037	21.0656	-1.13025
ENSG00000104969.11	4.16537e-08	7.31929e-07	32.3351	32.9968	34.4689	31.9524	75.107	68.7903	74.1071	77.6195	32.9383	73.906	-1.14217
ENSG00000183943.6	4.2267e-08	7.40073e-07	12.5198	11.976	9.04125	11.5085	23.5498	24.8001	21.1333	26.6815	11.2614	24.0412	-1.03018
ENSG00000172534.14	4.26778e-08	7.44625e-07	2.36054	2.6034	2.64551	2.61051	11.482	12.9613	13.7543	25.771	2.55499	15.9921	-2.25695
ENSG00000136603.14	4.40585e-08	7.62912e-07	21.6962	20.3095	18.5398	21.6068	7.59769	8.84755	11.1216	8.61677	20.5381	9.04592	1.10028
ENSG00000092847.13	4.6951e-08	8.07764e-07	1.33575	1.28079	1.37195	1.25958	4.10771	4.24125	3.50632	6.20171	1.31202	4.51425	-1.25401
ENSG00000039068.20	5.01444e-08	8.56735e-07	18.1077	17.4211	18.4907	18.4446	45.8795	44.3326	43.6882	35.3556	18.116	42.314	-1.18005
ENSG00000100412.17	5.19731e-08	8.839e-07	36.6636	34.1972	35.4056	33.7839	75.7624	72.2754	77.5427	84.8762	35.0126	77.6142	-1.12629
ENSG00000108773.11	5.24879e-08	8.9061e-07	8.41321	9.26468	8.76803	9.85149	22.6388	23.1015	25.5046	22.1066	9.07435	23.3379	-1.27252
ENSG00000196890.5	5.35166e-08	9.04956e-07	228.77	219.575	229.637	217.137	93.6061	94.8571	101.472	98.3363	223.78	97.068	1.19666
ENSG00000102225.17	5.44161e-08	9.18069e-07	13.7648	15.2173	15.1134	13.7841	41.3685	31.0447	38.6921	34.6388	14.4699	36.436	-1.27496
ENSG00000213934.9	5.66735e-08	9.49666e-07	21.9419	14.7122	17.983	16.8746	0.0720128	0.343775	0.386504	0.919342	17.8779	0.430408	3.7222
ENSG00000162736.17	5.7339e-08	9.59732e-07	7.7515	10.9044	8.32888	7.9059	16.7533	17.7043	18.1242	22.2011	8.72268	18.6957	-1.01846
ENSG00000116273.6	5.77348e-08	9.61728e-07	2.55107	2.35882	2.47744	2.27095	6.55047	6.5982	7.75008	7.97437	2.41457	7.21828	-1.26713
ENSG00000285248.2	5.77829e-08	9.61728e-07	8.64794	7.73191	8.90794	7.70859	21.3718	24.061	23.2901	29.52	8.24909	24.5607	-1.46654
ENSG00000196497.17	5.77829e-08	9.61728e-07	8.64794	7.73191	8.90794	7.70859	21.3718	24.061	23.2901	29.52	8.24909	24.5607	-1.46654
ENSG00000169925.17	6.03914e-08	9.98412e-07	1.61535	1.79184	2.8274	2.24742	7.1978	7.28943	6.17208	7.50487	2.1205	7.04105	-1.3656
ENSG00000123119.12	6.0728e-08	1.00286e-06	21.2051	19.9631	21.3721	21.089	6.48134	8.98373	7.53289	8.63191	20.9073	7.90746	1.29833
ENSG00000066117.15	6.10173e-08	1.00539e-06	11.6427	10.5341	10.5456	10.8965	22.8102	20.8822	24.3563	27.7789	10.9048	23.9569	-1.0679
ENSG00000196453.8	6.40385e-08	1.05167e-06	3.06735	2.657	3.0911	3.08305	8.31701	7.86237	8.79674	8.65595	2.97462	8.40802	-1.24307
ENSG00000168488.19	6.50292e-08	1.06557e-06	8.5975	10.3227	9.90667	8.16416	17.4131	14.5474	20.5824	30.7557	9.24776	20.8246	-1.09065
ENSG00000101000.6	6.66698e-08	1.08645e-06	13.3148	13.271	12.9827	12.1275	1.37678	2.51566	1.47266	2.57449	12.924	1.9849	2.22182
ENSG00000166851.15	6.91653e-08	1.12464e-06	10.4602	11.7375	10.9317	11.8423	39.4386	37.3058	38.2192	49.2684	11.2429	41.058	-1.78043
ENSG00000127526.15	7.04866e-08	1.14361e-06	7.97057	8.09994	7.93498	5.87627	16.3792	18.7597	17.981	19.3403	7.47044	18.115	-1.1742
ENSG00000135503.13	7.60086e-08	1.22324e-06	2.58521	3.03858	3.26398	3.21164	9.14014	9.69112	10.4623	12.37	3.02485	10.4159	-1.50403
ENSG00000100084.14	7.64793e-08	1.22643e-06	12.8841	13.8147	12.3125	11.777	34.6439	29.417	36.336	33.3896	12.6971	33.4466	-1.3305
ENSG00000149658.18	7.66121e-08	1.22643e-06	9.63729	9.70849	10.1172	9.04422	20.667	20.3735	20.2014	23.1845	9.62679	21.1066	-1.05677
ENSG00000284501.2	7.69156e-08	1.22643e-06	17.3828	17.8428	18.0942	15.3698	42.4769	42.2434	40.1753	45.029	17.1724	42.4812	-1.25864
ENSG00000161013.17	7.69156e-08	1.22643e-06	17.3828	17.8428	18.0942	15.3698	42.4769	42.2434	40.1753	45.029	17.1724	42.4812	-1.25864
ENSG00000116133.13	8.06846e-08	1.2769e-06	24.3649	27.1574	25.8475	27.0924	58.3241	65.2169	62.5883	60.1845	26.1156	61.5785	-1.20654
ENSG00000100335.15	8.27931e-08	1.30609e-06	12.2741	12.134	12.7387	11.3248	22.8438	24.3622	24.8046	32.9422	12.1179	26.2382	-1.0541
ENSG00000130479.11	8.35573e-08	1.31674e-06	2.33393	5.00254	5.20478	3.28088	13.9971	17.5037	15.2168	15.9399	3.95553	15.6644	-1.74966
ENSG00000183530.14	8.8557e-08	1.38521e-06	6.99536	6.10509	6.00757	6.39734	14.993	14.5601	19.912	20.0909	6.37634	17.389	-1.31787
ENSG00000204394.13	8.86526e-08	1.38524e-06	25.5893	29.292	27.7617	25.4738	71.2279	81.4897	66.8412	78.9538	27.0292	74.6282	-1.43199
ENSG00000107929.16	9.08027e-08	1.41585e-06	11.906	9.76763	10.8595	10.0462	22.3197	20.9084	20.4508	26.4578	10.6448	22.5342	-1.01507
ENSG00000147687.19	9.24556e-08	1.43558e-06	126.489	118.187	124.56	126.905	51.772	54.6899	55.9323	79.1801	124.035	60.3936	1.02618
ENSG00000197724.11	9.39277e-08	1.45387e-06	2.69534	2.84007	3.09363	3.13371	7.34057	7.56539	6.93595	7.37844	2.94069	7.30509	-1.07555
ENSG00000105063.19	9.73589e-08	1.49604e-06	23.0541	23.2262	25.0084	24.9203	65.6729	66.8545	63.238	54.936	24.0522	62.6754	-1.3458
ENSG00000104885.19	9.86785e-08	1.51474e-06	7.45262	8.34649	7.67923	8.67538	18.1967	15.9412	21.8309	16.4707	8.03843	18.1099	-1.08017
ENSG00000125505.17	9.87992e-08	1.51502e-06	4.72853	3.90587	4.05653	4.24746	12.3633	16.5912	12.4539	15.1777	4.2346	14.1465	-1.53284
ENSG00000010292.13	1.02024e-07	1.55642e-06	24.4266	26.5326	23.1718	21.7747	61.5646	59.7396	57.3372	67.7879	23.9764	61.6073	-1.32576
ENSG00000105953.16	1.02899e-07	1.56654e-06	12.5544	10.6842	10.3839	10.8241	21.8551	22.921	23.2452	34.751	11.1116	25.6931	-1.14007
ENSG00000085872.15	1.06044e-07	1.60805e-06	3.73843	4.93415	4.15932	4.2773	12.5318	12.6451	16.8944	17.9605	4.2773	15.0079	-1.60092
ENSG00000151929.10	1.07229e-07	1.62412e-06	3.13471	3.42323	2.78831	3.25109	15.2836	13.6023	12.6842	10.9825	3.14934	13.1381	-1.76864
ENSG00000100304.13	1.08389e-07	1.63666e-06	41.5866	43.8563	39.4021	40.4171	91.5098	94.491	82.4621	84.4767	41.3155	88.2349	-1.07642
ENSG00000284774.2	1.11677e-07	1.6714e-06	7.80557	8.43404	8.29237	8.05155	28.0333	23.7508	24.7677	16.6182	8.14588	23.2925	-1.40932
ENSG00000185122.11	1.11677e-07	1.6714e-06	7.80557	8.43404	8.29237	8.05155	28.0333	23.7508	24.7677	16.6182	8.14588	23.2925	-1.40932
ENSG00000087274.19	1.12864e-07	1.68524e-06	22.599	23.7567	24.445	21.9399	64.3287	62.228	70.6448	59.7976	23.1852	64.2498	-1.43185
ENSG00000288146.1	1.13085e-07	1.68524e-06	4.33969	4.63699	4.30409	4.47091	12.3045	11.5126	10.9412	13.0073	4.43792	11.9414	-1.25087
ENSG00000184967.7	1.13085e-07	1.68524e-06	4.33969	4.63699	4.30409	4.47091	12.3045	11.5126	10.9412	13.0073	4.43792	11.9414	-1.25087
ENSG00000125834.13	1.20366e-07	1.78656e-06	2.34119	1.93573	2.37704	1.85301	5.40038	5.09146	5.4361	7.09199	2.12674	5.75498	-1.11129
ENSG00000115657.14	1.20973e-07	1.79377e-06	12.836	13.8383	12.2195	10.4143	24.5027	22.6944	30.2886	30.4554	12.327	26.9853	-1.07031
ENSG00000108344.15	1.22538e-07	1.81124e-06	45.3315	45.8961	43.0746	43.1785	101.583	99.3932	103.8	107.834	44.3702	103.153	-1.19888
ENSG00000129911.9	1.22763e-07	1.81124e-06	7.22707	6.2084	7.24003	7.02254	18.2884	15.114	17.2108	17.215	6.92451	16.9571	-1.18016
ENSG00000103148.17	1.23778e-07	1.82441e-06	4.58202	3.6868	3.50444	4.88087	14.3172	14.9502	15.1079	16.8848	4.16353	15.315	-1.65977
ENSG00000276410.4	1.23919e-07	1.82466e-06	1571.72	1578.12	1590.18	1565.44	872.34	702.362	747.132	741.682	1576.36	765.879	1.04044
ENSG00000180573.10	1.25164e-07	1.8357e-06	1596.1	1554.73	1555.7	1596.45	924.251	818.058	641.02	677.676	1575.74	765.251	1.04106
ENSG00000169375.16	1.29453e-07	1.89111e-06	6.32264	6.88413	6.19838	6.74816	13.5418	13.5853	13.5077	19.1847	6.53833	14.9549	-1.08168
ENSG00000074755.15	1.33026e-07	1.93567e-06	4.1702	3.15713	2.64616	3.17892	7.49092	7.43757	8.33343	10.2301	3.2881	8.373	-1.12817
ENSG00000204209.13	1.34096e-07	1.94933e-06	7.57931	8.30327	6.51427	7.90853	20.7231	21.4094	20.1822	19.5264	7.57634	20.4603	-1.32323
ENSG00000169174.11	1.36003e-07	1.97511e-06	15.1371	14.2817	13.8086	14.4457	44.4078	40.3282	33.8539	20.6857	14.4183	34.8189	-1.21608
ENSG00000071553.18	1.39642e-07	2.02004e-06	11.4233	10.6224	10.5898	10.8791	30.938	26.6913	31.6591	27.3956	10.8786	29.171	-1.34479
ENSG00000265817.4	1.43425e-07	2.06862e-06	10.0899	9.98801	10.4764	10.207	3.67699	4.68519	3.96726	4.90313	10.1903	4.30814	1.07597
ENSG00000065989.16	1.43559e-07	2.06862e-06	2.06658	1.60694	1.54789	1.98957	5.59733	5.77859	6.27454	9.03501	1.80274	6.67137	-1.45264
ENSG00000198824.7	1.44678e-07	2.08272e-06	6.22635	5.21354	4.26313	4.8541	14.3239	14.5524	15.1687	15.846	5.13928	14.9727	-1.37947
ENSG00000103507.14	1.46992e-07	2.11193e-06	6.15044	7.15513	7.32801	7.39561	18.9937	17.4068	17.3991	18.0261	7.0073	17.9564	-1.2433
ENSG00000130270.16	1.50669e-07	2.15581e-06	2.66409	2.64922	2.7224	3.03524	10.6112	12.6321	10.2154	12.0546	2.76774	11.3783	-1.71605
ENSG00000140534.14	1.52653e-07	2.17637e-06	2.36511	2.1771	2.61298	2.60401	5.84837	6.09354	6.68643	7.51694	2.4398	6.53632	-1.13153
ENSG00000136699.20	1.53996e-07	2.18945e-06	15.5134	14.4486	14.8305	13.8848	36.9507	32.1576	36.6128	42.4859	14.6693	37.0518	-1.28002
ENSG00000140829.12	1.65531e-07	2.32419e-06	12.4212	12.9871	12.0919	11.79	29.7583	26.8975	32.2879	25.0819	12.3226	28.5064	-1.14716
ENSG00000179409.11	1.68744e-07	2.36481e-06	13.5511	13.7044	11.065	14.0044	27.2323	26.7879	25.1624	34.1856	13.0812	28.342	-1.05919
ENSG00000137076.21	1.69237e-07	2.36725e-06	23.8161	25.0823	23.7428	23.0289	52.3269	62.4795	68.2504	81.6183	23.9175	66.1688	-1.43063
ENSG00000234857.2	1.70724e-07	2.38578e-06	2.67563	3.10801	2.96815	1.9778	12.4239	11.1375	13.5433	14.2939	2.6824	12.8497	-1.91113
ENSG00000105732.13	1.72959e-07	2.40568e-06	5.20422	5.67245	5.6085	6.06663	13.8401	13.0539	12.9962	13.6803	5.63795	13.3926	-1.11652
ENSG00000184260.6	1.73218e-07	2.40702e-06	1137.12	1119.89	1105.3	1118.01	557.538	430.064	436.644	488.875	1120.08	478.28	1.22595
ENSG00000197077.14	1.81588e-07	2.51389e-06	1.6855	1.64565	1.43709	1.76234	4.50162	5.27181	4.09279	6.38811	1.63265	5.06358	-1.20366
ENSG00000106991.14	1.81813e-07	2.51466e-06	2.31224	1.92615	2.25902	2.81188	13.4694	13.7947	13.206	15.3008	2.32732	13.9427	-2.16701
ENSG00000047849.22	1.82148e-07	2.51694e-06	3.95702	5.06216	5.77415	4.76012	12.2294	14.9511	12.9576	20.5646	4.88836	15.1757	-1.45789
ENSG00000164180.14	1.82555e-07	2.52021e-06	45.0561	46.238	43.9939	44.1456	12.6369	13.2008	15.2075	20.5474	44.8584	15.3981	1.48365
ENSG00000197063.11	1.89281e-07	2.60336e-06	3.78029	3.96633	3.70678	3.82861	8.46347	8.61824	9.76251	8.04457	3.8205	8.7222	-1.0121
ENSG00000163738.19	1.90002e-07	2.61085e-06	16.0185	17.2813	17.5748	16.7128	7.6081	8.26144	7.88414	6.87783	16.8968	7.65788	1.04762
ENSG00000187193.9	1.9084e-07	2.61994e-06	54.8467	48.9254	48.1906	54.8361	3.54949	2.50843	6.30839	7.25105	51.6997	4.90434	3.15795
ENSG00000160208.13	1.91801e-07	2.6307e-06	17.2591	17.3748	16.92	17.1837	44.3732	46.7528	41.2225	58.4186	17.1844	47.6918	-1.42097
ENSG00000066084.13	1.92855e-07	2.6427e-06	5.64541	5.61411	5.80368	5.5397	11.935	15.3992	13.3989	19.6425	5.65073	15.0939	-1.27493
ENSG00000166889.14	2.1259e-07	2.87326e-06	2.11969	2.70604	2.469	2.21525	7.52288	6.73751	7.50176	10.6048	2.37749	8.09173	-1.4286
ENSG00000146281.6	2.131e-07	2.87753e-06	4.47429	3.97003	4.39346	4.3241	10.755	11.3929	9.6802	13.1953	4.29047	11.2558	-1.212
ENSG00000070476.15	2.17103e-07	2.92094e-06	3.19372	3.24937	3.26797	2.84659	6.61428	6.83078	7.548	8.85014	3.13941	7.4608	-1.03137
ENSG00000070182.21	2.20513e-07	2.96412e-06	65.6883	66.945	66.5834	66.8733	128.102	112.062	142.26	158.18	66.5225	135.151	-1.01177
ENSG00000112640.16	2.31864e-07	3.08867e-06	11.3483	12.6841	12.5594	11.7381	30.1822	30.7068	28.3454	31.8051	12.0825	30.2599	-1.25667
ENSG00000119801.13	2.3503e-07	3.11962e-06	28.4478	24.2878	28.1608	30.3679	16.1193	10.3048	13.5817	12.9324	27.8161	13.2345	1.01748
ENSG00000132326.12	2.37294e-07	3.14123e-06	2.02982	1.8671	2.68327	2.32567	4.19093	5.44306	5.8137	7.59776	2.22646	5.76136	-1.06736
ENSG00000140943.18	2.42498e-07	3.20154e-06	13.3439	11.1716	11.2263	11.5977	22.7597	24.1054	24.6294	27.5047	11.8349	24.7498	-1.00449
ENSG00000136205.17	2.45039e-07	3.22359e-06	7.16349	7.07362	6.01215	6.49658	15.4107	14.2498	15.5161	14.4349	6.68646	14.9029	-1.0489
ENSG00000124422.12	2.46044e-07	3.23394e-06	29.2499	27.0605	28.5021	27.0466	71.1508	72.4507	69.8042	90.9306	27.9648	76.0841	-1.41213
ENSG00000159216.19	2.49162e-07	3.26912e-06	5.59324	4.92267	5.22214	4.73178	10.7799	14.5079	12.4018	15.4066	5.11746	13.2741	-1.22239
ENSG00000174238.16	2.50174e-07	3.27949e-06	10.1809	11.7597	9.94108	10.4376	21.5265	24.5968	28.0303	22.9836	10.5798	24.2843	-1.12663
ENSG00000197555.10	2.51935e-07	3.29966e-06	2.57345	2.76415	3.42392	3.58616	10.2717	9.30724	9.18354	11.8272	3.08692	10.1474	-1.44762
ENSG00000119522.17	2.61296e-07	3.41021e-06	6.94207	7.44206	9.12054	5.69327	17.1507	15.7695	18.2959	16.7359	7.29949	16.988	-1.11594
ENSG00000160710.18	2.62893e-07	3.425e-06	15.7018	16.4624	18.5142	17.4126	37.4812	37.057	36.8733	41.276	17.0228	38.1719	-1.12
ENSG00000137198.10	2.64001e-07	3.43642e-06	55.9826	53.7226	56.5241	53.0383	146.663	114.197	140.578	107.738	54.8169	127.294	-1.20068
ENSG00000197102.14	2.71749e-07	3.52489e-06	19.1744	19.6199	20.7764	18.1982	29.6418	40.1533	36.1215	67.2218	19.4422	43.2846	-1.11525
ENSG00000213965.4	2.73042e-07	3.53856e-06	8.21679	8.72065	9.24056	8.38328	20.9324	21.8279	17.985	23.5501	8.64032	21.0739	-1.19519
ENSG00000132182.13	2.7871e-07	3.58621e-06	10.2943	10.8513	10.0697	9.21642	29.8721	32.1863	31.8741	39.3046	10.1079	33.3093	-1.62701
ENSG00000134684.13	2.81169e-07	3.60603e-06	32.0904	32.0582	30.0527	32.6257	100.067	95.2913	102.073	101.046	31.7068	99.6193	-1.62125
ENSG00000016391.11	3.0354e-07	3.84631e-06	0.296931	0.471866	0.321038	0.794197	2.13817	2.37582	2.36718	1.96172	0.471008	2.21072	-1.12609
ENSG00000167644.12	3.12084e-07	3.95119e-06	27.5351	23.8266	25.914	27.7819	3.33184	5.34837	4.51293	4.88629	26.2644	4.51986	2.30432
ENSG00000110048.12	3.18306e-07	4.0225e-06	7.76127	7.57694	7.18766	7.91532	16.1361	18.1741	15.8392	21.0428	7.61029	17.798	-1.12645
ENSG00000149782.13	3.18531e-07	4.0225e-06	3.55723	3.47803	3.81417	3.18737	9.70038	10.2948	9.49685	8.48507	3.5092	9.49428	-1.21866
ENSG00000173456.5	3.31566e-07	4.14122e-06	2.99219	3.43641	3.52615	3.15326	9.35177	8.30134	8.99866	11.7168	3.277	9.59215	-1.30832
ENSG00000153815.18	3.31875e-07	4.14158e-06	2.66701	2.90326	2.66527	2.06226	6.52637	8.36894	9.25719	13.4997	2.57445	9.41306	-1.5426
ENSG00000078061.14	3.37688e-07	4.21058e-06	8.98665	9.00021	6.99349	8.88773	21.1921	21.546	21.0409	21.6136	8.46702	21.3481	-1.23917
ENSG00000124181.15	3.39051e-07	4.22047e-06	6.61872	4.10285	5.80619	5.53632	10.18	14.275	13.6661	14.7948	5.51602	13.229	-1.12677
ENSG00000260230.5	3.4019e-07	4.224e-06	1.23178	0.663355	0.77096	1.16502	2.6778	3.7413	2.02765	4.20986	0.957778	3.16415	-1.08881
ENSG00000284931.1	3.45085e-07	4.26823e-06	1986.79	2008.18	1994.26	1979.67	55.4235	46.9425	122.431	137.063	1992.22	90.4651	4.44574
ENSG00000196821.10	3.45481e-07	4.26823e-06	19.6665	18.7162	18.4084	18.8329	41.6136	39.1901	39.142	40.5465	18.906	40.123	-1.04674
ENSG00000087087.20	3.46337e-07	4.27525e-06	27.6793	27.7145	30.4444	26.6515	71.0507	70.8667	67.0918	70.8254	28.1224	69.9586	-1.28485
ENSG00000127418.15	3.46982e-07	4.27964e-06	3.97125	3.87773	4.02944	4.06845	13.6435	12.162	11.5801	8.61125	3.98672	11.4992	-1.32568
ENSG00000188827.11	3.51312e-07	4.32944e-06	0.546183	0.976443	0.683102	0.696218	2.3364	2.69723	2.51144	3.13676	0.725487	2.67045	-1.08896
ENSG00000148773.14	3.55883e-07	4.37848e-06	7.17635	6.75208	7.84212	6.4349	18.4307	21.7719	23.3325	48.9612	7.05136	28.1241	-1.85491
ENSG00000113716.13	3.57e-07	4.38859e-06	10.4907	9.80031	11.5574	10.4054	23.1478	25.2169	22.9608	25.6422	10.5634	24.2419	-1.12625
ENSG00000140464.20	3.60768e-07	4.43123e-06	3.14737	3.23718	3.45927	3.43499	12.827	13.7292	10.7886	9.59422	3.3197	11.7348	-1.55977
ENSG00000137497.19	3.72313e-07	4.55415e-06	14.5527	15.1068	16.3273	17.1769	34.1486	38.2432	46.2724	36.6447	15.7909	38.8272	-1.24607
ENSG00000111321.11	3.98287e-07	4.83593e-06	6.65903	7.62297	6.89581	7.8791	18.4209	20.0864	15.335	21.9579	7.26423	18.95	-1.27144
ENSG00000182979.18	3.98796e-07	4.83814e-06	21.2881	17.8193	17.0768	17.5702	40.0399	40.561	41.0411	35.5912	18.4386	39.3083	-1.05215
ENSG00000143294.15	4.13426e-07	4.99395e-06	5.0095	5.58713	6.58782	6.23475	17.9522	16.9127	19.8963	20.6721	5.8548	18.8583	-1.53456
ENSG00000079432.9	4.13662e-07	4.99395e-06	5.08111	3.44967	3.07502	4.34722	9.51822	7.56003	10.1576	10.6013	3.98825	9.45929	-1.06818
ENSG00000167625.11	4.26097e-07	5.11904e-06	5.21529	6.65896	5.03806	5.12716	12.1865	12.3221	13.2409	12.2366	5.50987	12.4965	-1.05189
ENSG00000100426.7	4.26482e-07	5.11951e-06	2.24429	2.29053	1.85745	2.19857	7.66973	8.01317	6.16439	9.48438	2.14771	7.83292	-1.48859
ENSG00000161405.17	4.33377e-07	5.19408e-06	2.16016	2.34065	2.28254	1.99819	7.20203	8.29613	5.09355	9.11086	2.19539	7.42564	-1.3988
ENSG00000120656.14	4.33396e-07	5.19408e-06	48.7309	57.0595	52.6753	52.7084	23.1819	23.9617	21.2437	30.2541	52.7935	24.6603	1.06789
ENSG00000134590.14	4.50532e-07	5.36042e-06	4.77217	5.11286	5.21159	4.02181	17.037	13.5943	13.4082	13.7641	4.77961	14.4509	-1.41865
ENSG00000188559.16	4.59001e-07	5.43499e-06	3.12119	2.14769	2.6404	2.78328	5.50469	7.91719	4.73272	9.6041	2.67314	6.93967	-1.11207
ENSG00000162408.11	4.74387e-07	5.59928e-06	9.49139	8.29117	8.12772	6.79551	17.0275	19.587	22.8541	24.1561	8.17645	20.9062	-1.25533
ENSG00000196235.14	4.97533e-07	5.83528e-06	24.8402	26.8295	23.4753	26.4181	53.9624	58.982	62.5804	56.8064	25.3908	58.0828	-1.1627
ENSG00000176393.11	5.00617e-07	5.86007e-06	4.39269	3.39568	4.34634	4.00494	10.4681	11.0662	7.94126	9.20683	4.03491	9.6706	-1.0836
ENSG00000125148.7	5.04569e-07	5.89446e-06	45.8197	44.444	39.7344	36.9236	6.93979	4.55784	9.00898	7.92197	41.7304	7.10715	2.398
ENSG00000141744.4	5.43768e-07	6.28303e-06	146.482	138.402	140.497	141.339	63.9453	88.375	43.8215	43.9156	141.68	60.0144	1.22556
ENSG00000198026.8	5.49628e-07	6.34578e-06	3.96665	3.73677	4.88627	3.55732	11.3817	10.2157	10.8235	10.8609	4.03675	10.8205	-1.23072
ENSG00000099991.18	5.5043e-07	6.3501e-06	12.9775	14.5666	11.4423	9.89317	27.0673	26.183	29.0362	34.4658	12.2199	29.1881	-1.19127
ENSG00000163348.4	5.65818e-07	6.5023e-06	5.89331	5.2515	6.35641	5.82396	13.796	12.7656	14.4902	14.9781	5.83129	14.0075	-1.13545
ENSG00000154767.15	5.83051e-07	6.67961e-06	5.61199	6.06743	4.81403	6.9479	11.9484	13.166	12.9157	13.5205	5.86034	12.8877	-1.01745
ENSG00000111424.12	5.84545e-07	6.69155e-06	0.665484	0.981663	0.921695	1.00794	3.41539	3.88086	4.09932	4.47132	0.894196	3.96672	-1.39071
ENSG00000164040.18	5.99497e-07	6.84684e-06	19.0116	18.1344	18.6269	21.7047	43.2363	36.4355	49.3915	32.7783	19.3694	40.4604	-1.02533
ENSG00000168710.18	6.02238e-07	6.87285e-06	11.3473	10.9661	9.72382	10.9993	27.1508	32.2839	23.3311	26.5563	10.7591	27.3305	-1.26858
ENSG00000196535.19	6.1034e-07	6.94391e-06	4.72738	5.35541	5.31861	5.80825	10.2734	11.3	13.5859	12.787	5.30241	11.9866	-1.04305
ENSG00000164741.15	6.13422e-07	6.96827e-06	0.973568	0.248936	1.66424	1.09439	4.54566	3.3081	4.10126	1.61897	0.995282	3.3935	-1.13878
ENSG00000116198.14	6.16124e-07	6.9936e-06	4.00297	4.78208	4.16976	4.39106	9.58388	8.73793	13.6151	9.10727	4.33647	10.261	-1.07738
ENSG00000112941.14	6.18664e-07	7.01706e-06	2.44175	3.07814	2.08198	2.49429	5.51519	6.67511	7.10284	8.2639	2.52404	6.88926	-1.16266
ENSG00000214425.9	6.21396e-07	7.03726e-06	5.10153	6.84784	5.69286	4.65479	10.6217	11.7931	10.7428	16.8547	5.57425	12.5031	-1.03839
ENSG00000035403.18	6.2328e-07	7.04245e-06	8.50107	6.784	7.3174	7.49761	16.1172	21.2692	15.0332	31.0466	7.52502	20.8666	-1.35895
ENSG00000119669.5	6.35377e-07	7.15186e-06	2.43367	2.67259	2.4602	2.70106	8.3527	9.02809	6.84011	6.68634	2.56688	7.72681	-1.29079
ENSG00000142453.12	6.49796e-07	7.30306e-06	13.1363	12.1304	13.1754	13.5528	46.5717	41.3852	38.7568	36.9917	12.9987	40.9263	-1.58256
ENSG00000175467.15	6.53306e-07	7.33138e-06	10.2479	12.1366	12.2307	11.7712	36.5899	33.7064	29.1531	28.7197	11.5966	32.0423	-1.39128
ENSG00000115568.16	6.57133e-07	7.34809e-06	1.54496	1.47252	1.51876	1.16427	4.93496	5.04396	5.82375	8.01698	1.42513	5.95491	-1.51997
ENSG00000007923.17	6.57589e-07	7.34809e-06	33.1817	29.7539	29.459	28.82	62.9131	56.8497	63.0797	66.8399	30.3037	62.4206	-1.01862
ENSG00000103194.16	6.62927e-07	7.39589e-06	23.4789	22.5415	22.459	24.2058	51.3214	51.6913	49.4292	58.5427	23.1713	52.7461	-1.15286
ENSG00000274474.3	6.82767e-07	7.59297e-06	19.5848	15.8321	18.7483	19.2369	44.4353	43.4858	51.6837	46.8243	18.3505	46.6073	-1.29881
ENSG00000188636.4	6.89928e-07	7.66109e-06	1.03412	0.885955	0.768502	0.894196	3.31214	4.23325	2.86502	3.06316	0.895692	3.3684	-1.20438
ENSG00000170776.22	6.96816e-07	7.71446e-06	2.53634	3.74593	3.62058	4.5758	7.71716	9.16464	10.1563	12.5675	3.61966	9.9014	-1.23865
ENSG00000169564.7	7.08724e-07	7.83352e-06	31.3015	30.6976	30.9975	31.5569	83.3921	88.4943	87.4946	65.0661	31.1384	81.1118	-1.35329
ENSG00000124160.12	7.16801e-07	7.90027e-06	7.15778	7.63608	6.43067	7.45679	17.1921	16.179	15.7217	15.8041	7.17033	16.2242	-1.07597
ENSG00000144028.15	7.29854e-07	8.02622e-06	27.573	26.564	27.3019	28.7037	53.5862	53.4408	55.4281	91.9886	27.5356	63.6109	-1.17901
ENSG00000108509.21	7.55384e-07	8.25794e-06	0.717286	0.90042	0.81295	1.51542	2.55089	2.68299	3.65083	4.80871	0.986519	3.42336	-1.1549
ENSG00000075240.17	7.66496e-07	8.33635e-06	13.6606	13.0519	12.1889	10.888	43.8017	43.8916	30.9275	30.6209	12.4473	37.3104	-1.51042
ENSG00000104853.16	7.72233e-07	8.38128e-06	10.7937	10.4225	10.837	11.602	36.3734	39.1508	38.7838	41.5571	10.9138	38.9663	-1.74615
ENSG00000175220.12	7.84529e-07	8.49505e-06	2.33078	2.18233	2.30386	2.56726	5.56525	5.88433	5.49576	7.53384	2.34606	6.1198	-1.08937
ENSG00000030582.18	7.99015e-07	8.6204e-06	10.5818	11.4325	10.4721	11.9075	34.1366	28.6697	37.6196	23.4734	11.0985	30.9748	-1.40211
ENSG00000104897.10	8.3739e-07	8.96262e-06	16.233	15.0262	14.8217	13.9653	36.4894	34.9314	38.4805	37.3611	15.0116	36.8156	-1.23987
ENSG00000124575.7	8.51663e-07	9.08911e-06	1773.08	1788.06	1749.55	1804.45	862.525	783.232	623.805	852.373	1778.78	780.484	1.18741
ENSG00000031691.7	8.66387e-07	9.20645e-06	22.7666	22.559	21.3629	24.7067	11.9599	11.8069	10.1145	9.75947	22.8488	10.9102	1.00172
ENSG00000121774.18	8.87171e-07	9.36683e-06	33.469	34.612	33.8141	35.519	70.6594	78.8175	65.2451	72.5125	34.3535	71.8086	-1.04226
ENSG00000111252.11	9.0668e-07	9.53881e-06	4.56082	4.2804	3.58288	3.5894	11.6719	10.5161	11.9882	14.7135	4.00338	12.2224	-1.40201
ENSG00000180357.10	9.15027e-07	9.61298e-06	1.72726	1.99208	1.23131	1.7544	4.28249	4.52401	4.15856	6.22711	1.67626	4.79804	-1.11535
ENSG00000167173.19	9.16368e-07	9.62024e-06	1.4832	1.0692	0.798539	0.754009	4.12007	4.82675	5.93073	5.62577	1.02624	5.12583	-1.5961
ENSG00000171223.6	9.2162e-07	9.66168e-06	167.087	176.225	161.799	164.688	50.5107	49.457	78.0984	51.1395	167.45	57.3014	1.53072
ENSG00000198837.10	9.25504e-07	9.68424e-06	4.5575	5.30889	4.71607	4.41494	11.2223	12.281	16.5153	10.509	4.74935	12.6319	-1.24552
ENSG00000180900.20	9.5231e-07	9.92023e-06	5.47556	5.73828	5.74822	5.60768	16.0755	15.8698	14.9667	13.487	5.64244	15.0998	-1.27726
ENSG00000136531.19	9.60137e-07	9.98772e-06	24.9882	24.1521	23.1309	24.3585	6.71758	7.14685	6.43812	20.4546	24.1574	10.1893	1.16886
ENSG00000111206.13	9.74729e-07	1.00899e-05	4.88019	4.4719	4.126	4.58722	19.3135	18.6488	22.8466	20.1725	4.51633	20.2453	-1.94537
ENSG00000273542.2	9.962e-07	1.02834e-05	11911.8	11911.1	11754.5	11833.7	6713.49	5568.13	4704.82	5458.27	11852.8	5611.18	1.07872
ENSG00000038358.15	1.01197e-06	1.04045e-05	12.5468	12.1715	10.5743	14.8822	25.9	29.5492	26.8513	31.3024	12.5437	28.4007	-1.11823
ENSG00000131149.19	1.01689e-06	1.04388e-05	8.8349	8.011	8.43661	9.22955	14.1053	17.4619	19.335	26.1312	8.62801	19.2584	-1.07321
ENSG00000275793.1	1.02799e-06	1.05018e-05	259.315	258.801	266.279	249.237	109.497	90.6122	124.13	84.3184	258.408	102.14	1.33063
ENSG00000188566.15	1.03386e-06	1.054e-05	5.0962	5.80885	5.16426	5.59512	13.484	12.9118	15.3237	12.2324	5.41611	13.4879	-1.17508
ENSG00000143761.16	1.04688e-06	1.06507e-05	45.4489	49.5711	48.8237	50.8645	118.266	114.501	112.208	112.279	48.677	114.314	-1.21491
ENSG00000196961.13	1.06897e-06	1.08606e-05	32.2194	32.1706	31.0189	30.1064	81.1341	69.3488	78.8449	63.797	31.3788	73.2812	-1.19795
ENSG00000185049.16	1.10606e-06	1.11836e-05	10.479	10.2793	8.37617	9.90239	25.5979	21.6927	23.451	21.908	9.75924	23.1624	-1.16719
ENSG00000062485.19	1.1083e-06	1.11986e-05	49.7078	49.3569	50.2956	49.5653	110.658	100.528	106.733	132.483	49.7314	112.6	-1.16302
ENSG00000099194.6	1.12671e-06	1.1346e-05	36.4015	35.7978	35.4394	35.9184	106.809	77.4841	81.7054	91.5277	35.8893	89.3815	-1.29283
ENSG00000226479.4	1.20973e-06	1.20509e-05	4.15723	3.94413	4.19814	3.99749	8.66773	10.5081	8.05317	10.9493	4.07425	9.54456	-1.05523
ENSG00000164463.12	1.21062e-06	1.20517e-05	6.329	5.25053	6.44556	6.55842	2.68895	2.08423	3.08137	1.76581	6.14587	2.40509	1.06942
ENSG00000196367.14	1.22417e-06	1.21579e-05	1.74678	2.34182	1.37874	1.78836	4.39531	6.00709	5.24955	14.3865	1.81393	7.5096	-1.59651
ENSG00000181789.14	1.22852e-06	1.21878e-05	23.3226	24.0372	24.2366	25.3164	49.7449	53.4916	46.7215	60.7399	24.2282	52.6745	-1.0892
ENSG00000196187.12	1.24281e-06	1.22977e-05	2.56866	2.29586	2.68953	3.2126	5.6217	6.96027	6.27128	6.838	2.69166	6.42281	-1.0077
ENSG00000179029.15	1.25875e-06	1.23975e-05	48.3905	45.8343	49.2577	49.3709	8.71924	10.0504	8.86496	29.9626	48.2133	14.3993	1.67618
ENSG00000147065.17	1.28022e-06	1.25755e-05	39.4856	40.9458	40.6659	40.5848	116.891	150.525	97.7444	129.33	40.4205	123.623	-1.58915
ENSG00000070423.18	1.29408e-06	1.26529e-05	18.0872	20.265	16.0955	17.8364	46.6179	38.3628	41.6351	42.3561	18.071	42.243	-1.18108
ENSG00000132613.16	1.30055e-06	1.27078e-05	2.25061	2.65193	3.71804	3.08848	7.59649	7.82052	6.2919	8.49354	2.92726	7.55062	-1.1225
ENSG00000180182.11	1.32073e-06	1.2871e-05	4.16277	3.60704	5.5372	3.24034	9.75225	10.1141	6.32413	14.1036	4.13684	10.0735	-1.10816
ENSG00000171467.16	1.37061e-06	1.32872e-05	3.54109	2.93661	2.96328	2.91319	8.3973	8.30887	7.57362	11.9767	3.08854	9.06412	-1.29956
ENSG00000109111.15	1.40879e-06	1.36039e-05	9.12584	12.1755	11.0772	9.99167	20.0011	23.5918	25.2878	28.3236	10.5926	24.3011	-1.126
ENSG00000250479.9	1.41405e-06	1.3637e-05	25.1651	27.6604	25.7772	30.1449	86.6447	70.6907	69.6163	69.4433	27.1869	74.0988	-1.41376
ENSG00000117298.16	1.44105e-06	1.38702e-05	4.38475	4.11621	5.15034	5.19271	11.4907	12.3439	11.3682	12.0508	4.711	11.8134	-1.16584
ENSG00000106211.10	1.46228e-06	1.4038e-05	91.699	95.2441	94.6802	98.4533	318.886	275.904	242.43	185.593	95.0191	255.703	-1.41871
ENSG00000008838.21	1.50922e-06	1.44325e-05	20.5342	22.9629	20.5802	20.6707	53.6835	50.0909	57.2183	55.8012	21.187	54.1985	-1.31491
ENSG00000132541.11	1.54344e-06	1.4684e-05	111.638	120.62	117.605	117.747	47.5167	50.741	49.9676	71.2533	116.902	54.8696	1.07746
ENSG00000188343.14	1.61979e-06	1.53322e-05	3.548	4.5898	4.14935	2.73545	14.3279	16.8429	16.7141	12.6561	3.75565	15.1353	-1.7625
ENSG00000106330.12	1.66806e-06	1.56982e-05	8.0573	7.17118	7.33845	7.62401	23.7433	22.8662	26.458	20.5463	7.54773	23.4035	-1.51347
ENSG00000149503.13	1.70064e-06	1.59651e-05	10.1821	7.91049	12.5836	10.3573	25.9899	24.8843	26.5344	25.5238	10.2584	25.7331	-1.24763
ENSG00000155307.19	1.70451e-06	1.59905e-05	61.3172	64.8444	64.5202	63.8989	24.9878	33.7062	24.3242	30.0625	63.6452	28.2702	1.14311
ENSG00000141522.12	1.71556e-06	1.60839e-05	11.3725	13.0625	10.2425	11.9875	26.4918	32.1588	29.194	45.0232	11.6662	33.217	-1.43372
ENSG00000185883.12	1.71676e-06	1.6085e-05	7.75311	5.82724	5.81574	5.94789	36.5074	27.519	30.6974	25.9393	6.33599	30.1658	-2.0869
ENSG00000196787.4	1.73328e-06	1.62193e-05	3499.75	3559.94	3485.35	3553.92	2115.16	1726.03	1589.13	1579.2	3524.74	1752.38	1.00779
ENSG00000125755.19	1.73596e-06	1.62239e-05	18.2133	20.3425	16.9441	14.8738	34.6278	37.7687	38.3454	38.9335	17.5934	37.4188	-1.04702
ENSG00000077420.16	1.76225e-06	1.63971e-05	1.47107	1.86678	1.6642	1.18933	10.3099	11.8406	9.20221	7.88542	1.54785	9.80953	-2.08495
ENSG00000181090.21	1.79211e-06	1.66331e-05	19.6203	27.2883	11.7612	11.5107	44.693	28.0731	49.4039	49.1993	17.5451	42.8423	-1.24129
ENSG00000167797.8	1.80454e-06	1.67275e-05	7.08752	9.09902	9.89813	7.96852	20.1913	23.0539	20.4529	13.6715	8.5133	19.3424	-1.09647
ENSG00000197312.12	1.81985e-06	1.68273e-05	7.39447	7.86923	8.95374	8.70625	14.855	15.3417	22.2983	22.2232	8.23092	18.6795	-1.09215
ENSG00000125740.14	1.82647e-06	1.6878e-05	7.49077	6.2574	7.31843	6.80973	1.84333	0.714097	3.01163	1.62299	6.96908	1.79801	1.51001
ENSG00000120129.6	1.84652e-06	1.70314e-05	67.0678	64.1807	64.4336	66.5377	13.3095	7.48086	16.3612	14.9062	65.5549	13.0144	2.24763
ENSG00000100345.23	1.87709e-06	1.72812e-05	29.4376	29.2024	29.1074	27.9589	58.3877	72.056	60.4933	62.4773	28.9266	63.3536	-1.10459
ENSG00000164916.11	1.9193e-06	1.76478e-05	2.90947	3.52554	3.4887	3.85329	7.04061	8.45536	8.60646	9.82215	3.44425	8.48115	-1.09312
ENSG00000281540.3	1.93185e-06	1.77302e-05	16.4258	16.4064	15.9955	16.5804	39.7377	41.9314	35.3892	52.9833	16.352	42.5104	-1.32626
ENSG00000179051.14	1.93185e-06	1.77302e-05	16.4258	16.4064	15.9955	16.5804	39.7377	41.9314	35.3892	52.9833	16.352	42.5104	-1.32626
ENSG00000156194.18	2.00317e-06	1.83054e-05	1224.33	1226.07	1228.67	1239.35	408.019	344.648	485.321	594.864	1229.61	458.213	1.42213
ENSG00000076924.12	2.00755e-06	1.8334e-05	11.5786	11.2656	12.3636	11.419	30.9793	29.7446	29.1948	22.553	11.6567	28.1179	-1.202
ENSG00000197858.11	2.02486e-06	1.8458e-05	25.4275	26.7939	26.3383	25.7155	70.6343	67.4123	65.3931	41.3757	26.0688	61.2039	-1.20037
ENSG00000174004.6	2.07521e-06	1.88475e-05	3.7507	3.9587	5.24949	3.40737	12.4613	16.6762	10.7931	16.8432	4.09157	14.1934	-1.57727
ENSG00000100425.19	2.20935e-06	1.98106e-05	3.49296	4.78852	4.25863	4.66796	11.4108	11.9427	14.2162	11.1426	4.30202	12.1781	-1.31353
ENSG00000100075.10	2.26005e-06	2.02041e-05	20.3276	19.3928	21.282	20.9484	58.5175	48.1438	49.7349	39.8426	20.4877	49.0597	-1.22014
ENSG00000175130.7	2.31989e-06	2.06518e-05	7.50143	7.83781	7.6166	8.28006	15.0607	15.5373	15.8085	20.2663	7.80898	16.6682	-1.00411
ENSG00000105438.9	2.35944e-06	2.09535e-05	11.9003	12.6189	11.6743	13.013	34.1542	30.656	31.0093	33.7841	12.3016	32.4009	-1.32828
ENSG00000154001.14	2.46284e-06	2.17674e-05	6.85678	6.94529	6.68657	7.5035	14.2572	15.4341	15.191	18.6533	6.99803	15.8839	-1.07793
ENSG00000056736.10	2.51388e-06	2.21394e-05	1.13962	1.34125	1.19351	1.23526	3.31909	3.88458	3.0048	4.60373	1.22741	3.70305	-1.07823
ENSG00000121057.13	2.52606e-06	2.22201e-05	11.6342	12.7589	10.371	11.9091	23.8577	23.1582	23.2766	29.3236	11.6683	24.904	-1.03195
ENSG00000143368.10	2.5492e-06	2.24103e-05	10.0124	9.00503	10.4565	11.2508	23.4153	21.8042	27.3617	27.1105	10.1812	24.9229	-1.21315
ENSG00000163349.22	2.61636e-06	2.29055e-05	10.923	11.0934	9.98822	10.669	24.5989	24.0672	22.6216	25.0911	10.6684	24.0947	-1.10478
ENSG00000102934.10	2.66231e-06	2.32252e-05	1151.37	1154.25	1150.88	1151.49	548.089	458.215	545.799	520.149	1152	518.063	1.15141
ENSG00000128731.18	2.67237e-06	2.32721e-05	6.88927	6.50995	6.53203	4.74683	11.4166	12.4208	16.0604	16.9454	6.16952	14.2108	-1.08515
ENSG00000155254.13	2.68469e-06	2.33382e-05	2.16308	1.91949	1.47217	2.18058	4.15925	5.61685	5.7077	5.21309	1.93383	5.17422	-1.07347
ENSG00000102024.19	2.68767e-06	2.33504e-05	2.91043	3.41677	4.02606	4.08119	10.2431	11.424	13.3684	21.1256	3.60861	14.0403	-1.70643
ENSG00000273604.2	2.6983e-06	2.34016e-05	4.0346	3.60411	2.98079	4.27427	10.5812	8.5049	11.2096	9.76868	3.72344	10.0161	-1.2217
ENSG00000196922.11	2.76357e-06	2.38698e-05	0.997545	0.689343	0.816613	0.407903	7.57161	7.99514	6.80864	1.2256	0.727851	5.90025	-1.99767
ENSG00000165092.13	2.84608e-06	2.44825e-05	3.84493	3.06289	3.95483	2.90327	0.115501	0.0426552	0.111257	0.0593317	3.44148	0.0821863	2.03709
ENSG00000274750.3	2.89933e-06	2.48685e-05	25.1546	25.8953	24.4572	21.1575	14.1032	11.5621	12.1849	6.67969	24.1662	11.1325	1.05261
ENSG00000103257.9	2.90474e-06	2.49004e-05	8.02661	8.25419	8.28904	7.52579	25.5985	22.9864	41.5805	40.481	8.02391	32.6616	-1.89928
ENSG00000231370.9	2.9316e-06	2.51016e-05	3.27624	2.04005	2.90987	2.47962	12.6406	14.1415	15.186	20.4801	2.67644	15.612	-2.17585
ENSG00000102226.10	3.04425e-06	2.59462e-05	4.57481	4.04213	4.68507	4.50922	14.4697	14.1166	13.8613	14.6918	4.45281	14.2848	-1.48703
ENSG00000139514.13	3.1774e-06	2.68646e-05	6.57188	8.20504	7.10069	8.6424	17.2864	15.9961	21.0129	29.1091	7.63	20.8511	-1.34027
ENSG00000129353.15	3.22742e-06	2.72409e-05	13.0457	13.1139	16.8731	15.1304	51.4111	41.3279	50.5402	35.4591	14.5408	44.6846	-1.55565
ENSG00000243207.6	3.23308e-06	2.72732e-05	1.5926	1.43835	1.61213	1.33039	7.46293	5.43507	6.87857	4.55738	1.49337	6.08349	-1.50636
ENSG00000081913.14	3.30084e-06	2.77499e-05	0.912147	0.714454	0.875605	0.630216	3.62579	2.71221	3.85292	1.98413	0.783106	3.04376	-1.18131
ENSG00000033627.17	3.34802e-06	2.80352e-05	7.85169	8.55746	10.4174	9.69797	18.0775	17.0103	23.5544	21.3694	9.13113	20.0029	-1.05179
ENSG00000211584.14	3.36789e-06	2.81856e-05	8.54027	8.83471	10.5094	6.26362	19.216	19.4398	20.345	13.5671	8.53701	18.142	-1.00513
ENSG00000277406.2	3.44939e-06	2.8754e-05	9.76178	10.6987	10.2176	10.4534	2.70296	1.52597	2.41687	3.33376	10.2829	2.49489	1.69081
ENSG00000177606.8	3.45852e-06	2.88138e-05	13.7539	13.9169	13.5036	14.0378	2.10661	0.720754	3.98188	1.76021	13.8031	2.14236	2.23598
ENSG00000128908.18	3.47283e-06	2.89168e-05	5.92038	6.39552	7.5321	5.90129	13.4016	15.1189	14.6876	17.1926	6.43732	15.1002	-1.11422
ENSG00000125534.10	3.65078e-06	3.01094e-05	3.89501	6.62747	3.29769	4.96869	15.6142	14.8897	17.4997	13.61	4.69721	15.4034	-1.52567
ENSG00000095319.14	3.65467e-06	3.01094e-05	15.429	16.5516	15.1239	13.0829	35.0586	36.3052	35.3182	51.3928	15.0468	39.5187	-1.3363
ENSG00000204138.13	3.65871e-06	3.01258e-05	2.95681	2.60167	4.17822	3.6027	8.11869	7.22322	5.03929	12.6588	3.33485	8.25999	-1.09503
ENSG00000089154.11	3.67932e-06	3.0262e-05	38.3764	34.114	33.545	33.8689	63.0401	75.1889	76.908	93.3076	34.9761	77.1112	-1.11849
ENSG00000274679.4	3.76546e-06	3.09018e-05	7.3179	7.06339	6.55594	7.05795	19.3449	15.3004	14.0541	16.5236	6.99879	16.3058	-1.1134
ENSG00000160284.15	3.76546e-06	3.09018e-05	7.27146	7.02941	6.5319	6.99311	19.505	15.1884	13.9763	16.5361	6.95647	16.3015	-1.12069
ENSG00000228760.10	3.82846e-06	3.13667e-05	5.12082	4.80889	6.31368	5.35102	14.0668	11.3662	14.0225	19.8522	5.3986	14.8269	-1.30655
ENSG00000110079.19	3.89671e-06	3.18729e-05	31.7658	34.8923	31.356	31.0213	3.90368	4.09616	5.10883	9.76686	32.2589	5.71888	2.30745
ENSG00000153786.13	3.96278e-06	3.23242e-05	6.41642	7.06775	5.96701	6.2271	16.8041	16.8509	16.7494	17.6905	6.41957	17.0237	-1.28049
ENSG00000203879.12	4.02281e-06	3.27237e-05	2.43232	2.2953	2.34393	2.2826	5.99808	6.81144	6.51511	4.85324	2.33854	6.04447	-1.07727
ENSG00000134250.21	4.22721e-06	3.40684e-05	1.0599	1.18641	2.51408	1.68375	5.70932	8.58271	5.43656	11.786	1.61104	7.87865	-1.76572
ENSG00000276550.5	4.27029e-06	3.43408e-05	7.07841	8.55766	9.16515	7.73542	21.6508	17.6254	28.5171	20.2091	8.13416	22.0006	-1.33233
ENSG00000076928.18	4.28019e-06	3.43645e-05	9.11506	9.53327	11.5405	8.05221	21.6745	25.9021	21.3234	29.0405	9.56027	24.4851	-1.27101
ENSG00000171853.16	4.29929e-06	3.44991e-05	7.94812	11.8559	13.2131	11.9929	25.9013	31.6496	26.4444	28.8947	11.2525	28.2225	-1.25401
ENSG00000177383.5	4.38355e-06	3.50802e-05	0.945888	0.778388	0.584527	0.909809	4.04285	3.26887	3.64411	4.93275	0.804653	3.97215	-1.46215
ENSG00000128191.16	4.45176e-06	3.54346e-05	6.43311	7.59278	7.84533	8.39265	15.4679	16.0103	20.1791	17.7103	7.56597	17.3419	-1.09845
ENSG00000087842.11	4.61376e-06	3.65474e-05	30.3444	28.6647	27.4612	27.3898	11.345	20.8772	8.93265	10.116	28.465	12.8177	1.09248
ENSG00000225164.9	4.68961e-06	3.70491e-05	3.13559	2.49701	2.56499	1.85654	6.17301	10.198	6.04676	16.6029	2.51353	9.75516	-1.61403
ENSG00000126767.18	4.77447e-06	3.75992e-05	8.63118	8.25359	8.50043	8.62488	20.4952	19.6608	18.9557	23.0965	8.50252	20.5521	-1.18144
ENSG00000135862.6	4.85503e-06	3.81125e-05	2.86737	3.06562	1.6781	2.89947	6.48735	11.5526	6.13687	9.99305	2.62764	8.54247	-1.39533
ENSG00000204574.14	4.89335e-06	3.8352e-05	19.5988	18.6754	18.4622	16.4641	35.5087	31.8431	42.3044	43.4784	18.3001	38.2837	-1.02532
ENSG00000169442.9	4.92856e-06	3.85463e-05	37.5816	37.2332	29.5346	36.612	12.0105	17.9737	15.6203	16.1217	35.2403	15.4315	1.14113
ENSG00000177733.7	5.04296e-06	3.92752e-05	6.82933	6.74023	6.52237	6.52798	18.6274	21.6339	17.7017	13.7043	6.65498	17.9168	-1.3052
ENSG00000143627.19	5.12128e-06	3.96302e-05	49.2546	44.7927	45.1574	43.7615	118.197	108.331	104.766	89.3713	45.7416	105.166	-1.18355
ENSG00000204310.13	5.12333e-06	3.96302e-05	13.5494	10.8315	11.3253	11.6793	35.9658	32.6799	36.9387	30.7632	11.8464	34.0869	-1.44957
ENSG00000182095.15	5.1772e-06	3.99843e-05	3.629	5.43025	4.12368	4.55409	11.0187	13.1721	13.3488	13.2907	4.43425	12.7076	-1.33482
ENSG00000100139.14	5.24526e-06	4.04046e-05	1.03045	0.681572	0.718158	0.580042	2.83109	3.1096	3.10056	3.21032	0.752556	3.06289	-1.21305
ENSG00000118900.15	5.36447e-06	4.12157e-05	9.29589	8.1915	8.78292	7.88831	23.1056	21.9342	24.0859	24.389	8.53966	23.3787	-1.35361
[truncated: 376 more rows]

## Sheet: BLD_GSH_15
target_id	pval	qval	BLD_GSH_15_r1	BLD_GSH_15_r2	BLD_GSH_15_r3	BLD_GSH_15_r4	H2_r1	H2_r2	H2_r3	H2_r4	treatment_mean	control_mean	logFC
[truncated: 1,452 more rows]

[truncated: 4 more sheets: BRN_GSH_4, BLD_GSH_10, BLD_GSH_10 (reversed), AAVS1]
