# Supplementary material for: Genomics and epigenetics guided identification of tissue-specific genomic safe harbors
Source: Genome Biol. 2022 Sep 21;23:199. doi: 10.1186/s13059-022-02770-3 (PMC9490961; doi:10.1186/s13059-022-02770-3)
Supplement: Supplementary file 4 — Additional file 4: Table S3. Expression level changes of genes near integration sites [file 13059_2022_2770_MOESM4_ESM.xlsx]

## Sheet: Sheet1
Table S3: Expression level changes of genes near integration sites
ID	Gene	gene TAD	extended TAD
MEI_chr3_3707_INS	VEPH1	chr3:156920000-157230000	chr3:156260000-158165000
BLD_GSH_14	ARID1B	chr6:156875000-157370000	chr6:155885000-158090000
BLD_GSH_15	TAF2	chr8:120495000-120790000	chr8:119750000-121105000
BRN_GSH_4	CRMP1	chr4:4990000-5850000	chr4:4460000-6565000
BLD_GSH_10	GOLGA4	chr3:37295000-37415000	chr3:37040000-37855000
AAVS1	PPP1R12C	chr19:55625000-56165000	chr19:54975000-56550000

## Sheet: MEI_chr3_3707_INS
ensembl_id	gene_name	logFC	qval
ENSG00000197415	VEPH1	0.377064	nan
ENSG00000163661	PTX3	1.12373	9.38614e-05
genes based on extended TAD
ENSG00000174912	METTL15P1	0.0163869	0.535961
ENSG00000230457	PA2G4P4	-0.0980931	0.356547
ENSG00000244515	KRT18P34	0.0186402	nan
ENSG00000222675	RNA5SP146	1.83084	nan
ENSG00000168779	SHOX2	-0.254416	0.268884
ENSG00000241723	RP11-113A11.1	0.149366	nan
ENSG00000114850	SSR3	0.317011	0.000930237
ENSG00000163659	TIPARP	0.53161	9.47076e-05
ENSG00000163660	CCNL1	1.59945	3.75516e-26
ENSG00000197980	LEKR1	0.931563	0.081155
ENSG00000174891	RSRC1	0.305628	0.0182649
ENSG00000174899	C3orf55	-0.00625493	nan

## Sheet: BLD_GSH_14
ensembl_id	gene_name	logFC	qval
ENSG00000049618	ARID1B	-0.164717	5.32451e-15
genes based on extended TAD
ENSG00000215712	TMEM242	0.4385	5.18326e-05
ENSG00000175048	ZDHHC14	-0.791075	6.48976e-08

## Sheet: BLD_GSH_15
ensembl_id	gene_name	logFC	qval
ENSG00000136960	ENPP2	0.0718663	nan
ENSG00000064313	TAF2	0.492099	1.47615e-09
genes based on extended TAD
ENSG00000164761	TNFRSF11B	-0.0221915	nan
ENSG00000184374	COLEC10	0.0729823	nan
ENSG00000136982	DSCC1	0.924263	1.47467e-06
ENSG00000155792	DEPTOR	0.830212	0.000537013
ENSG00000187955	COL14A1	0.147797	nan
ENSG00000136999	NOV	-1.06934	0.0148611

## Sheet: BRN_GSH_4
ensembl_id	gene_name	logFC	qval
ENSG00000173040	EVC2	0.00360545	nan
ENSG00000072840	EVC	0.0788132	nan
ENSG00000072832	CRMP1	0.192437	nan
ENSG00000152953	STK32B	-0.640026	0.179513
ENSG00000170891	CYTL1	-0.000640175	0.993091
genes based on extended TAD
ENSG00000152969	JAKMIP1	-0.313563	0.188561
ENSG00000109501	WFS1	-0.11403	nan
ENSG00000181215	C4orf50	-0.0348104	0.552937
ENSG00000074211	PPP2R2C	0.00315701	nan
ENSG00000249896	RP11-586D19.1	0.0330641	0.498193
ENSG00000168818	STX18	0.0332034	0.00482282
ENSG00000237170	RPS7P15	0.114816	nan
ENSG00000163132	MSX1	0.288481	0.233277

## Sheet: BLD_GSH_10
ensembl_id	gene_name	logFC	qval
ENSG00000222208	RNA5SP129	-1.19561	nan
ENSG00000144674	GOLGA4	0.660441	3.27998e-05
genes based on extended TAD
ENSG00000076242	MLH1	0.262768	0.615901
ENSG00000093167	LRRFIP2	0.251606	0.51629
ENSG00000144668	ITGA9	0.0710999	nan

## Sheet: AAVS1
ensembl_id	gene_name	logFC	qval
ENSG00000105063	PPP6R1	-1.59311	1.33642e-07
ENSG00000197483	ZNF628	-0.98816	0.006103
ENSG00000173581	CCDC106	-0.90932	0.00654693
ENSG00000133265	HSPBP1	-0.838258	0.00012549
ENSG00000261221	ZNF865	-0.785344	0.000404514
ENSG00000218891	ZNF579	-0.769807	0.000799242
ENSG00000213015	ZNF580	-0.523204	0.166173
ENSG00000125503	PPP1R12C	-0.433827	7.69064e-05
ENSG00000179943	FIZ1	-0.433208	0.00183642
ENSG00000187902	SHISA7	-0.352875	0.091163
ENSG00000108106	UBE2S	-0.277464	0.00448297
ENSG00000090971	NAT14	-0.224324	0.0550775
ENSG00000160472	TMEM190	-0.156132	nan
ENSG00000160469	BRSK1	-0.145594	nan
ENSG00000133247	SUV420H2	-0.0968576	0.43111
ENSG00000179954	SSC5D	-0.0886239	nan
ENSG00000233493	TMEM238	-0.0845188	0.488914
ENSG00000179922	ZNF784	-0.0634445	0.0290168
ENSG00000180089	TMEM86B	-0.0461524	0.116655
ENSG00000063241	ISOC2	-0.00480827	0.00569185
ENSG00000267706	CTD-2105E13.6	0.01064	nan
ENSG00000129990	SYT5	0.0335346	0.276878
ENSG00000080031	PTPRH	0.0379633	0.461756
ENSG00000108107	RPL28	0.0499553	0.0440745
ENSG00000167646	DNAAF3	0.0649136	0.5307
ENSG00000180061	TMEM150B	0.0664983	nan
ENSG00000267110	CTD-2587H24.4	0.0801748	nan
ENSG00000187550	SBK2	0.114078	nan
ENSG00000095752	IL11	0.198324	0.213996
ENSG00000105048	TNNT1	0.239109	nan
ENSG00000171425	ZNF581	0.253864	0.00263707
ENSG00000160471	COX6B2	0.404687	0.757519
ENSG00000171443	ZNF524	0.571485	0.000576505
ENSG00000129991	TNNI3	1.68425	0.000317223
genes based on extended TAD
ENSG00000239998	LILRA2	0.100865	0.168094
ENSG00000104974	LILRA1	-0.00817847	nan
ENSG00000238094	AC009892.5	0.144665	nan
ENSG00000229292	RFPL4AL1	0.00120759	nan
ENSG00000104972	LILRB1	0.0771927	nan
ENSG00000186431	FCAR	0.000567286	nan
ENSG00000189430	NCR1	-0.00214623	nan
ENSG00000022556	NLRP2	0.310739	0.166173
ENSG00000088053	GP6	-0.12718	nan
ENSG00000131037	EPS8L1	-0.5273	0.0342688
ENSG00000063244	U2AF2	-0.665165	1.0417e-11
ENSG00000063245	EPN1	-1.39706	1.51626e-12
ENSG00000179873	NLRP11	-0.0441565	nan
ENSG00000171487	NLRP5	0.0096957	nan
ENSG00000104970	KIR3DX1	0.0500025	nan
ENSG00000186818	LILRB4	-0.0031217	nan
ENSG00000189013	KIR2DL4	0.0065652	nan
ENSG00000185792	NLRP9	0.0178064	nan
ENSG00000179709	NLRP8	0.016638	nan
ENSG00000160439	RDH13	-1.13985	3.54777e-07

## Sheet: BLS_GSH_10 (Foward vs Reverse)
ensembl_id	gene_name	logFC	qval
ENSG00000222208	RNA5SP129	-2.6221	nan
ENSG00000144674	GOLGA4	-0.226407	0.00025457
genes based on extended TAD
ENSG00000076242	MLH1	0.0707667	1
ENSG00000093167	LRRFIP2	0.478465	0.813444
ENSG00000144668	ITGA9	-1.65072	0.00030322
