# Supplementary material for: Genomics and epigenetics guided identification of tissue-specific genomic safe harbors
Source: Genome Biol. 2022 Sep 21;23:199. doi: 10.1186/s13059-022-02770-3 (PMC9490961; doi:10.1186/s13059-022-02770-3)
Supplement: Supplementary file 5 — Additional file 5: Table S4. Alternative splicing events detected by rMATS. [file 13059_2022_2770_MOESM5_ESM.xlsx]

## Sheet: Annotation
Table S4: Alternative splicing events detected by rMATS.
Annotation	Description
SE	Skipped Exon
MXE	Mutually Exclusive Exons
RI	Retained Intron
A3SS	Alternative 3' Splice
A5SS	Alternative 5' Splice

## Sheet: BLD_GSH_14
SE
ID	GeneID	geneSymbol	chr	strand	exonStart_0base	exonEnd	upstreamES	upstreamEE	downstreamES	downstreamEE	ID.1	IJC_SAMPLE_1	SJC_SAMPLE_1	IJC_SAMPLE_2	SJC_SAMPLE_2	IncFormLen	SkipFormLen	PValue	FDR	IncLevel1	IncLevel2	IncLevelDifference
33436	ENSG00000049618.24_1	ARID1B	chr6	+	157150360	157150555	157097995	157100605	157222509	157222659	33436	64,78,51,60	0,0,0,0	132,125,56,319	0,0,0,2	198	99	1	1	1.0,1.0,1.0,1.0	1.0,1.0,1.0,0.988	0.003
33437	ENSG00000049618.24_1	ARID1B	chr6	+	157192747	157192786	157150360	157150555	157222509	157222659	33437	0,3,1,0	40,42,25,37	1,4,0,17	69,70,24,189	137	99	0.00445565	0.144373	0.0,0.049,0.028,0.0	0.01,0.04,0.0,0.061	-0.009
33438	ENSG00000049618.24_1	ARID1B	chr6	+	157357968	157358010	157256599	157256710	157392315	157393709	33438	26,11,24,23	2,0,0,2	20,18,7,76	0,0,0,0	140	99	0.880982	1	0.902,1.0,1.0,0.89	1.0,1.0,1.0,1.0	-0.052
33439	ENSG00000049618.24_1	ARID1B	chr6	+	157357968	157358010	157256599	157256710	157405795	157406039	33439	20,11,24,22	10,4,7,4	60,60,17,227	18,19,9,68	140	99	0.843541	1	0.586,0.66,0.708,0.795	0.702,0.691,0.572,0.702	0.021
33440	ENSG00000049618.24_1	ARID1B	chr6	+	157405795	157406039	157256599	157256710	157431605	157431695	33440	27,21,18,13	0,0,0,1	96,88,51,311	0,0,0,0	198	99	1	1	1.0,1.0,1.0,0.867	1.0,1.0,1.0,1.0	-0.033
33441	ENSG00000049618.24_1	ARID1B	chr6	+	157431605	157431695	157405795	157406039	157454161	157454341	33441	29,30,30,15	0,1,0,0	138,118,76,452	1,3,1,4	188	99	0.556909	1	1.0,0.94,1.0,1.0	0.986,0.954,0.976,0.983	0.01
33442	ENSG00000049618.24_1	ARID1B	chr6	+	157454161	157454341	157431605	157431695	157469757	157470085	33442	20,23,27,18	0,0,1,2	135,105,60,418	4,4,2,18	198	99	0.00705549	0.196638	1.0,1.0,0.931,0.818	0.944,0.929,0.938,0.921	0.004
33443	ENSG00000049618.24_1	ARID1B	chr6	+	157469757	157470085	157454161	157454341	157488173	157488319	33443	22,17,28,20	0,0,0,0	139,104,38,378	1,0,1,0	198	99	1	1	1.0,1.0,1.0,1.0	0.986,1.0,0.95,1.0	0.016
33444	ENSG00000049618.24_1	ARID1B	chr6	+	157471858	157471987	157469757	157470085	157488173	157488319	33444	0,2,2,2	14,12,20,8	6,4,1,15	77,54,16,200	198	99	0.653814	1	0.0,0.077,0.048,0.111	0.037,0.036,0.03,0.036	0.024
33446	ENSG00000049618.24_1	ARID1B	chr6	+	157495141	157495251	157488173	157488319	157502102	157502312	33446	13,24,19,16	0,0,0,1	89,96,29,300	0,0,0,0	198	99	1	1	1.0,1.0,1.0,0.889	1.0,1.0,1.0,1.0	-0.028
33447	ENSG00000049618.24_1	ARID1B	chr6	+	157495980	157496139	157493909	157495251	157502102	157502128	33447	3,13,18,23	5,5,1,8	69,76,18,279	40,36,12,116	198	99	0.470253	1	0.231,0.565,0.9,0.59	0.463,0.514,0.429,0.546	0.083
33448	ENSG00000049618.24_1	ARID1B	chr6	+	157519944	157520041	157514604	157517449	157521838	157522622	33448	17,18,12,20	1,0,1,0	109,131,49,401	1,0,0,4	195	99	1	1	0.896,1.0,0.859,1.0	0.982,1.0,1.0,0.981	-0.052
MXE
ID	GeneID	geneSymbol	chr	strand	1stExonStart_0base	1stExonEnd	2ndExonStart_0base	2ndExonEnd	upstreamES	upstreamEE	downstreamES	downstreamEE	ID.1	IJC_SAMPLE_1	SJC_SAMPLE_1	IJC_SAMPLE_2	SJC_SAMPLE_2	IncFormLen	SkipFormLen	PValue	FDR	IncLevel1	IncLevel2	IncLevelDifference
6053	ENSG00000049618.24_1	ARID1B	chr6	+	157405795	157406039	157431605	157431695	157256599	157256710	157454161	157454341	6053	10,5,7,4	12,13,19,7	19,22,10,72	65,51,35,222	198	188	0.241673	0.817708	0.442,0.268,0.259,0.352	0.217,0.291,0.213,0.235	0.091
6054	ENSG00000049618.24_1	ARID1B	chr6	+	157431605	157431695	157454161	157454341	157405795	157406039	157469757	157470085	6054	17,13,12,11	8,6,8,12	71,68,41,232	63,53,23,182	188	198	0.411888	1	0.691,0.695,0.612,0.491	0.543,0.575,0.652,0.573	0.036
6055	ENSG00000049618.24_1	ARID1B	chr6	+	157454161	157454341	157469757	157470085	157431605	157431695	157488173	157488319	6055	12,18,19,6	14,12,21,10	74,55,39,240	81,58,18,218	198	198	0.526981	1	0.462,0.6,0.475,0.375	0.477,0.487,0.684,0.524	-0.065
A3SS
GeneID	geneSymbol	chr	strand	longExonStart_0base	longExonEnd	shortES	shortEE	flankingES	flankingEE	ID.1	IJC_SAMPLE_1	SJC_SAMPLE_1	IJC_SAMPLE_2	SJC_SAMPLE_2	IncFormLen	SkipFormLen	PValue	FDR	IncLevel1	IncLevel2	IncLevelDifference
ENSG00000049618.24_1	ARID1B	chr6	+	157511171	157511344	157511174	157511344	157510775	157510914	4618	16,10,10,10	1,0,0,0	48,59,33,247	1,3,1,9	101	99	0.020021	0.251222	0.94,1.0,1.0,1.0	0.979,0.951,0.97,0.964	0.019

## Sheet: BLD_GSH_15
SE
ID	GeneID	geneSymbol	chr	strand	exonStart_0base	exonEnd	upstreamES	upstreamEE	downstreamES	downstreamEE	ID.1	IJC_SAMPLE_1	SJC_SAMPLE_1	IJC_SAMPLE_2	SJC_SAMPLE_2	IncFormLen	SkipFormLen	PValue	FDR	IncLevel1	IncLevel2	IncLevelDifference
81660	ENSG00000064313.13_1	TAF2	chr8	-	120757120	120757276	120756527	120756633	120758944	120759174	81660	28,16,19,22	86,55,71,68	65,37,20,155	138,143,49,358	198	99	0.0691773	0.80064	0.14,0.127,0.118,0.139	0.191,0.115,0.169,0.178	-0.032
81661	ENSG00000064313.13_1	TAF2	chr8	-	120758944	120759174	120756527	120756633	120768245	120768355	81661	160130172145	1,1,0,0	331348130939	0,0,0,0	198	99	1	1	0.988,0.985,1.0,1.0	1.0,1.0,1.0,1.0	-0.007
81662	ENSG00000064313.13_1	TAF2	chr8	-	120773847	120774012	120772694	120772978	120774654	120774774	81662	1,1,2,1	100120113108	1,10,1,8	227228101641	198	99	1	1	0.005,0.004,0.009,0.005	0.002,0.021,0.005,0.006	-0.003
81663	ENSG00000064313.13_1	TAF2	chr8	-	120780970	120781177	120774654	120774848	120790258	120790369	81663	3,0,1,0	83,91,78,89	0,0,0,0	228,227,56,356	198	99	1	1	0.018,0.0,0.006,0.0	0.0,0.0,0.0,0.0	0.006
81664	ENSG00000064313.13_1	TAF2	chr8	-	120790258	120790369	120774654	120774848	120793292	120793433	81664	138163143160	4,0,1,1	380391112609	7,4,2,16	198	99	0.0109189	0.219265	0.945,1.0,0.986,0.988	0.964,0.98,0.966,0.95	0.015
81665	ENSG00000064313.13_1	TAF2	chr8	-	120795620	120795873	120793292	120793433	120797440	120797506	81665	219242225236	0,0,1,0	5094161861194	0,0,0,0	198	99	1	1	1.0,1.0,0.991,1.0	1.0,1.0,1.0,1.0	-0.002
81666	ENSG00000064313.13_1	TAF2	chr8	-	120800577	120800687	120797440	120797506	120801029	120801137	81666	250204193239	0,0,1,0	5054041861123	0,0,2,0	198	99	1	1	1.0,1.0,0.99,1.0	1.0,1.0,0.979,1.0	0.003
81667	ENSG00000064313.13_1	TAF2	chr8	-	120803563	120803699	120801831	120801986	120805605	120805691	81667	181186153160	0,1,0,0	4784371711116	0,0,0,0	198	99	1	1	1.0,0.989,1.0,1.0	1.0,1.0,1.0,1.0	-0.003
81668	ENSG00000064313.13_1	TAF2	chr8	-	120805605	120805691	120803563	120803699	120807019	120807169	81668	100,111,99,89	0,0,0,0	273239111591	0,0,0,1	184	99	1	1	1.0,1.0,1.0,1.0	1.0,1.0,1.0,0.997	0.001
81669	ENSG00000064313.13_1	TAF2	chr8	-	120805605	120805691	120803563	120803699	120807771	120807871	81669	193226205197	1,1,2,0	5144972291259	2,3,0,6	184	99	1	1	0.99,0.992,0.982,1.0	0.993,0.989,1.0,0.991	-0.002
81670	ENSG00000064313.13_1	TAF2	chr8	-	120807019	120807169	120803563	120803699	120807771	120807871	81670	1,0,3,3	1,1,2,0	0,0,0,1	2,3,0,6	198	99	1	1	0.333,0.0,0.429,1.0	0.0,0.0,NA,0.077	0.415
81671	ENSG00000064313.13_1	TAF2	chr8	-	120807019	120807169	120805605	120805691	120807771	120807871	81671	5,3,5,4	97118108109	5,4,2,10	246262120678	198	99	0.218413	1	0.025,0.013,0.023,0.018	0.01,0.008,0.008,0.007	0.011
81672	ENSG00000064313.13_1	TAF2	chr8	-	120809229	120809343	120805605	120807871	120809901	120810086	81672	177212200188	0,0,0,0	4014201581268	0,0,1,0	198	99	1	1	1.0,1.0,1.0,1.0	1.0,1.0,0.988,1.0	0.003
81673	ENSG00000064313.13_1	TAF2	chr8	-	120814033	120814098	120809901	120810086	120816117	120816259	81673	51,66,62,63	0,0,0,0	192,149,61,366	3,1,0,7	163	99	0.3708	1	1.0,1.0,1.0,1.0	0.975,0.989,1.0,0.969	0.017
81674	ENSG00000064313.13_1	TAF2	chr8	-	120814033	120814098	120809901	120810086	120816139	120816259	81674	49,66,61,64	0,0,0,1	192,149,61,366	0,0,0,0	163	99	1	1	1.0,1.0,1.0,0.975	1.0,1.0,1.0,1.0	-0.006
81675	ENSG00000064313.13_1	TAF2	chr8	-	120814033	120814212	120809901	120810086	120816139	120816259	81675	79,103,92,85	0,0,0,1	288,230,89,517	0,0,0,0	198	99	1	1	1.0,1.0,1.0,0.977	1.0,1.0,1.0,1.0	-0.006
81676	ENSG00000064313.13_1	TAF2	chr8	-	120814033	120814265	120809901	120810086	120816117	120816259	81676	133151162143	0,0,0,0	447359144933	3,1,0,7	198	99	1	1	1.0,1.0,1.0,1.0	0.987,0.994,1.0,0.985	0.009
81677	ENSG00000064313.13_1	TAF2	chr8	-	120814033	120814265	120809901	120810086	120816139	120816259	81677	82,105,93,91	0,0,0,1	298,236,91,525	0,0,0,0	198	99	1	1	1.0,1.0,1.0,0.978	1.0,1.0,1.0,1.0	-0.006
81679	ENSG00000064313.13_1	TAF2	chr8	-	120816117	120816259	120809901	120810086	120831585	120831746	81679	0,1,0,0	0,0,0,0	3,2,0,12	0,0,0,3	198	99	1	1	NA,1.0,NA,NA	1.0,1.0,NA,0.667	0.111
81680	ENSG00000064313.13_1	TAF2	chr8	-	120816117	120816259	120811184	120814265	120818522	120818641	81680	148165155155	0,0,0,0	397353153931	0,0,1,0	198	99	1	1	1.0,1.0,1.0,1.0	1.0,1.0,0.987,1.0	0.003
81682	ENSG00000064313.13_1	TAF2	chr8	-	120816139	120816259	120809901	120810086	120831585	120831746	81682	0,1,0,1	0,0,0,0	0,1,0,5	0,0,0,3	198	99	1	1	NA,1.0,NA,1.0	NA,1.0,NA,0.455	0.272
81683	ENSG00000064313.13_1	TAF2	chr8	-	120816139	120816259	120814033	120814265	120818522	120818641	81683	97,119,86,103	0,0,0,0	248230100523	0,0,1,0	198	99	1	1	1.0,1.0,1.0,1.0	1.0,1.0,0.98,1.0	0.005
81685	ENSG00000064313.13_1	TAF2	chr8	-	120816157	120816259	120814033	120814265	120818522	120818641	81685	94,117,87,97	0,0,0,0	238,224,98,515	0,0,1,0	198	99	1	1	1.0,1.0,1.0,1.0	1.0,1.0,0.98,1.0	0.005
81688	ENSG00000064313.13_1	TAF2	chr8	-	120818522	120818641	120816117	120816259	120831585	120831746	81688	170196142186	0,1,0,0	461455171959	0,1,0,5	198	99	1	1	1.0,0.99,1.0,1.0	1.0,0.996,1.0,0.99	0.001
81689	ENSG00000064313.13_1	TAF2	chr8	-	120818522	120818641	120816117	120816259	120843916	120843961	81689	95,118,85,97	0,0,0,0	239226100532	1,0,0,1	198	99	1	1	1.0,1.0,1.0,1.0	0.992,1.0,1.0,0.996	0.003
81690	ENSG00000064313.13_1	TAF2	chr8	-	120829974	120830128	120818522	120818641	120830223	120830298	81690	0,5,1,1	3,3,4,2	3,0,1,8	7,7,4,13	198	99	0.647564	1	0.0,0.455,0.111,0.2	0.176,0.0,0.111,0.235	0.061
81691	ENSG00000064313.13_1	TAF2	chr8	-	120830223	120830298	120818522	120818641	120831585	120831746	81691	5,9,6,2	76,79,57,89	17,11,7,26	223,231,73,444	173	99	0.949586	1	0.036,0.061,0.057,0.013	0.042,0.027,0.052,0.032	0.004
81692	ENSG00000064313.13_1	TAF2	chr8	-	120831585	120831746	120816117	120816259	120843916	120843961	81692	72,81,82,49	0,0,0,0	205,178,71,407	1,0,0,1	198	99	1	1	1.0,1.0,1.0,1.0	0.99,1.0,1.0,0.995	0.004
81693	ENSG00000064313.13_1	TAF2	chr8	-	120831585	120831746	120818522	120818641	120843916	120843961	81693	148159139138	1,1,0,0	428408144846	1,2,2,17	198	99	0.0252094	0.396141	0.987,0.988,1.0,1.0	0.995,0.99,0.973,0.961	0.014
MXE
ID	GeneID	geneSymbol	chr	strand	1stExonStart_0base	1stExonEnd	2ndExonStart_0base	2ndExonEnd	upstreamES	upstreamEE	downstreamES	downstreamEE	ID.1	IJC_SAMPLE_1	SJC_SAMPLE_1	IJC_SAMPLE_2	SJC_SAMPLE_2	IncFormLen	SkipFormLen	PValue	FDR	IncLevel1	IncLevel2	IncLevelDifference
13837	ENSG00000064313.13_1	TAF2	chr8	-	120803563	120803699	120805605	120805691	120801831	120801986	120807019	120807169	13837	4,4,2,1	75,66,45,64	4,4,2,8	174,167,44,447	184	198	0.297652	0.832008	0.054,0.061,0.046,0.017	0.024,0.025,0.047,0.019	0.016
13838	ENSG00000064313.13_1	TAF2	chr8	-	120803563	120803699	120805605	120805691	120801831	120801986	120807771	120807871	13838	88,109,97,102	76,67,47,64	220235105599	176,170,44,452	184	198	0.650174	1	0.555,0.636,0.69,0.632	0.574,0.598,0.72,0.588	0.008
13839	ENSG00000064313.13_1	TAF2	chr8	-	120805605	120805691	120807019	120807169	120803563	120803699	120807771	120807871	13839	1,0,3,3	193226205197	0,0,0,1	5144972291259	198	184	1	1	0.005,0.0,0.013,0.014	0.0,0.0,0.0,0.001	0.008
13840	ENSG00000064313.13_1	TAF2	chr8	-	120814033	120814265	120816117	120816259	120809901	120810086	120818522	120818641	13840	94,117,85,97	79,103,92,85	241,225,98,522	288,230,90,517	198	198	0.256432	0.782376	0.543,0.532,0.48,0.533	0.456,0.495,0.521,0.502	0.029
13841	ENSG00000064313.13_1	TAF2	chr8	-	120814033	120814265	120816139	120816259	120809901	120810086	120818522	120818641	13841	94,117,85,98	79,103,92,85	238,224,98,515	288,230,90,517	198	198	0.215844	0.717599	0.543,0.532,0.48,0.536	0.452,0.493,0.521,0.499	0.031
13842	ENSG00000064313.13_1	TAF2	chr8	-	120814033	120814265	120831585	120831746	120809901	120810086	120843916	120843971	13842	72,80,82,49	79,103,92,85	205,177,71,405	288,230,89,517	198	198	0.836813	1	0.477,0.437,0.471,0.366	0.416,0.435,0.444,0.439	0.004
13843	ENSG00000064313.13_1	TAF2	chr8	-	120816117	120816259	120831585	120831746	120809901	120810086	120843916	120843961	13843	72,80,82,49	0,0,0,0	205,177,71,405	4,1,0,8	198	198	0.732607	1	1.0,1.0,1.0,1.0	0.981,0.994,1.0,0.981	0.011
13844	ENSG00000064313.13_1	TAF2	chr8	-	120816117	120816259	120818522	120818641	120814033	120814265	120831585	120831746	13844	76,79,57,89	54,49,70,58	223,231,74,444	159,130,55,421	198	198	0.835509	1	0.585,0.617,0.449,0.605	0.584,0.64,0.574,0.513	-0.014
13845	ENSG00000064313.13_1	TAF2	chr8	-	120816139	120816259	120831585	120831746	120809901	120810086	120843916	120843961	13845	72,80,82,49	0,0,0,1	205,177,71,405	1,0,0,1	198	198	1	1	1.0,1.0,1.0,0.98	0.995,1.0,1.0,0.998	-0.003
13846	ENSG00000064313.13_1	TAF2	chr8	-	120816139	120816259	120818522	120818641	120814033	120814265	120831585	120831746	13846	76,79,57,89	3,3,1,6	223,231,74,444	10,7,2,13	198	198	0.838174	1	0.962,0.963,0.983,0.937	0.957,0.971,0.974,0.972	-0.007
13847	ENSG00000064313.13_1	TAF2	chr8	-	120816157	120816259	120818522	120818641	120814033	120814265	120831585	120831746	13847	76,79,57,89	0,1,2,0	223,231,74,444	0,1,0,5	198	198	1	1	1.0,0.988,0.966,1.0	1.0,0.996,1.0,0.989	-0.008
13848	ENSG00000064313.13_1	TAF2	chr8	-	120818522	120818641	120831585	120831746	120816117	120816259	120843916	120843961	13848	72,81,82,49	95,118,85,97	205,178,71,407	239226100532	198	198	0.484557	1	0.431,0.407,0.491,0.336	0.462,0.441,0.415,0.433	-0.022
13849	ENSG00000064313.13_1	TAF2	chr8	-	120831585	120831748	120843916	120843971	120816117	120816259	120844721	120845074	13849	51,47,51,39	0,1,0,1	149,122,33,236	0,1,2,5	153	198	1	1	1.0,0.984,1.0,0.981	1.0,0.994,0.955,0.984	0.008
13850	ENSG00000064313.13_1	TAF2	chr8	-	120831585	120831748	120843916	120843971	120818522	120818641	120844721	120845074	13850	52,48,51,39	76,79,57,90	149,124,35,246	223,231,75,444	153	198	0.493374	1	0.47,0.44,0.537,0.359	0.464,0.41,0.377,0.418	0.034
RI
ID	GeneID	geneSymbol	chr	strand	riExonStart_0base	riExonEnd	upstreamES	upstreamEE	downstreamES	downstreamEE	ID.1	IJC_SAMPLE_1	SJC_SAMPLE_1	IJC_SAMPLE_2	SJC_SAMPLE_2	IncFormLen	SkipFormLen	PValue	FDR	IncLevel1	IncLevel2	IncLevelDifference
7451	ENSG00000064313.13_1	TAF2	chr8	-	120805605	120807871	120805605	120805691	120807771	120807871	7451	1,2,1,1	97118108109	9,8,4,9	246262120678	198	99	0.723927	1	0.005,0.008,0.005,0.005	0.018,0.015,0.016,0.007	-0.008
7452	ENSG00000064313.13_1	TAF2	chr8	-	120843916	120845081	120843916	120843961	120844717	120845081	7452	2,3,4,2	0,1,1,5	14,17,6,33	2,2,1,11	198	99	0.440956	1	1.0,0.6,0.667,0.167	0.778,0.81,0.75,0.6	-0.126
7453	ENSG00000064313.13_1	TAF2	chr8	-	120843916	120845081	120843916	120843971	120844721	120845081	7453	0,1,2,2	77,63,74,54	1,1,2,8	211,183,57,366	198	99	1	1	0.0,0.008,0.013,0.018	0.002,0.003,0.017,0.011	0.001
A3SS
ID	GeneID	geneSymbol	chr	strand	longExonStart_0base	longExonEnd	shortES	shortEE	flankingES	flankingEE	ID.1	IJC_SAMPLE_1	SJC_SAMPLE_1	IJC_SAMPLE_2	SJC_SAMPLE_2	IncFormLen	SkipFormLen	PValue	FDR	IncLevel1	IncLevel2	IncLevelDifference
11428	ENSG00000064313.13_1	TAF2	chr8	-	120801029	120801144	120801029	120801137	120801831	120801986	11428	110,99,109,85	0,0,0,0	267,253,81,662	0,0,0,1	105	99	1	1	1.0,1.0,1.0,1.0	1.0,1.0,1.0,0.998	0
11429	ENSG00000064313.13_1	TAF2	chr8	-	120814033	120814265	120814033	120814098	120816117	120816259	11429	84,85,101,80	2,0,1,0	255,210,83,567	0,0,0,0	198	99	1	1	0.955,1.0,0.981,1.0	1.0,1.0,1.0,1.0	-0.016
11430	ENSG00000064313.13_1	TAF2	chr8	-	120814033	120814212	120814033	120814098	120816139	120816259	11430	30,37,31,22	0,0,0,1	96,81,28,151	0,0,0,0	198	99	1	1	1.0,1.0,1.0,0.917	1.0,1.0,1.0,1.0	-0.021
11431	ENSG00000064313.13_1	TAF2	chr8	-	120814033	120814265	120814033	120814098	120816139	120816259	11431	33,39,32,28	0,0,0,1	106,87,30,159	0,0,0,0	198	99	1	1	1.0,1.0,1.0,0.933	1.0,1.0,1.0,1.0	-0.017
11433	ENSG00000064313.13_1	TAF2	chr8	-	120843916	120843971	120843916	120843961	120844721	120845103	11433	79,65,76,54	0,2,0,0	224,199,61,391	0,1,0,0	108	99	1	1	1.0,0.968,1.0,1.0	1.0,0.995,1.0,1.0	-0.007
A5SS
ID	GeneID	geneSymbol	chr	strand	longExonStart_0base	longExonEnd	shortES	shortEE	flankingES	flankingEE	ID.1	IJC_SAMPLE_1	SJC_SAMPLE_1	IJC_SAMPLE_2	SJC_SAMPLE_2	IncFormLen	SkipFormLen	PValue	FDR	IncLevel1	IncLevel2	IncLevelDifference
7673	ENSG00000064313.13_1	TAF2	chr8	-	120805605	120807871	120807771	120807871	120803563	120803699	7673	106,120,108,96	1,1,2,0	304270127670	2,3,0,6	198	99	0.904724	1	0.981,0.984,0.964,1.0	0.987,0.978,1.0,0.982	-0.005
7674	ENSG00000064313.13_1	TAF2	chr8	-	120816117	120816259	120816139	120816259	120809901	120810086	7674	0,0,0,0	0,0,0,1	3,1,0,7	0,0,0,0	120	99	1	1	NA,NA,NA,0.0	1.0,1.0,NA,1.0	-1
7676	ENSG00000064313.13_1	TAF2	chr8	-	120816117	120816259	120816139	120816259	120814033	120814265	7676	54,48,70,58	3,2,1,6	159,129,55,416	10,6,2,8	120	99	0.675845	1	0.937,0.952,0.983,0.889	0.929,0.947,0.958,0.977	-0.012
7677	ENSG00000064313.13_1	TAF2	chr8	-	120816117	120816259	120816157	120816259	120814033	120814265	7677	54,48,70,58	0,0,2,0	159,129,55,416	0,0,0,0	138	99	1	1	1.0,1.0,0.962,1.0	1.0,1.0,1.0,1.0	-0.01
7678	ENSG00000064313.13_1	TAF2	chr8	-	120816139	120816259	120816157	120816259	120814033	120814265	7678	3,2,1,6	0,0,2,0	10,6,2,8	0,0,0,0	116	99	0.840481	1	1.0,1.0,0.299,1.0	1.0,1.0,1.0,1.0	-0.175

## Sheet: BLD_GSH_10
SE
ID	GeneID	geneSymbol	chr	strand	exonStart_0base	exonEnd	upstreamES	upstreamEE	downstreamES	downstreamEE	ID.1	IJC_SAMPLE_1	SJC_SAMPLE_1	IJC_SAMPLE_2	SJC_SAMPLE_2	IncFormLen	SkipFormLen	PValue	FDR	IncLevel1	IncLevel2	IncLevelDifference
32676	ENSG00000144674.17_1	GOLGA4	chr3	+	37292885	37292975	37284737	37285113	37315026	37315092	32676	25,15,20,27	0,0,0,0	183,137,52,244	1,1,0,1	188	99	1	1	1.0,1.0,1.0,1.0	0.99,0.986,1.0,0.992	0.008
32677	ENSG00000144674.17_1	GOLGA4	chr3	+	37292885	37292975	37284737	37285113	37323448	37323763	32677	13,9,9,12	0,0,0,0	102,85,27,138	0,0,1,0	188	99	1	1	1.0,1.0,1.0,1.0	1.0,1.0,0.934,1.0	0.016
32679	ENSG00000144674.17_1	GOLGA4	chr3	+	37315026	37315092	37284742	37285113	37323448	37323476	32679	6,4,6,4	0,0,0,0	63,58,33,131	0,0,1,0	164	99	1	1	1.0,1.0,1.0,1.0	1.0,1.0,0.952,1.0	0.012
32680	ENSG00000144674.17_1	GOLGA4	chr3	+	37315026	37315092	37292885	37292975	37323448	37323476	32680	21,10,19,20	3,0,2,1	153,126,64,261	13,21,6,25	164	99	0.0667914	0.629502	0.809,1.0,0.852,0.924	0.877,0.784,0.866,0.863	0.049
32681	ENSG00000144674.17_1	GOLGA4	chr3	+	37323448	37323763	37315026	37315092	37327504	37327552	32681	18,39,16,27	0,0,0,0	231,220,89,427	3,0,1,4	198	99	0.733114	1	1.0,1.0,1.0,1.0	0.975,1.0,0.978,0.982	0.016
32682	ENSG00000144674.17_1	GOLGA4	chr3	+	37327504	37327552	37323448	37323763	37330725	37330782	32682	14,41,13,19	0,0,5,4	200,201,65,303	8,15,2,11	146	99	0.567029	1	1.0,1.0,0.638,0.763	0.944,0.901,0.957,0.949	-0.088
32683	ENSG00000144674.17_1	GOLGA4	chr3	+	37327504	37327552	37323448	37323763	37336469	37336568	32683	4,15,4,8	0,0,1,0	72,83,19,98	0,0,3,5	146	99	0.176315	1	1.0,1.0,0.731,1.0	1.0,1.0,0.811,0.93	-0.003
32685	ENSG00000144674.17_1	GOLGA4	chr3	+	37330725	37330782	37323448	37323763	37336469	37336568	32685	8,10,9,10	0,0,1,0	93,104,32,138	0,0,3,5	155	99	0.335742	1	1.0,1.0,0.852,1.0	1.0,1.0,0.872,0.946	0.009
32686	ENSG00000144674.17_1	GOLGA4	chr3	+	37330725	37330782	37327504	37327552	37336469	37336568	32686	18,35,15,16	0,0,0,0	210,210,78,328	0,3,0,0	155	99	1	1	1.0,1.0,1.0,1.0	1.0,0.978,1.0,1.0	0.006
32687	ENSG00000144674.17_1	GOLGA4	chr3	+	37340778	37340862	37340323	37340511	37343675	37343823	32687	25,28,18,24	0,0,0,0	268,200,90,444	0,3,0,7	182	99	0.696297	1	1.0,1.0,1.0,1.0	1.0,0.973,1.0,0.972	0.014
32688	ENSG00000144674.17_1	GOLGA4	chr3	+	37354912	37355010	37343675	37343823	37356910	37357089	32688	1,0,0,0	13,11,8,9	3,2,0,7	155,97,60,245	196	99	1	1	0.037,0.0,0.0,0.0	0.01,0.01,0.0,0.014	0.001
32689	ENSG00000144674.17_1	GOLGA4	chr3	+	37356910	37357089	37343675	37343823	37360553	37360685	32689	26,18,21,18	0,0,0,0	287190106434	0,0,0,4	198	99	1	1	1.0,1.0,1.0,1.0	1.0,1.0,1.0,0.982	0.004
32690	ENSG00000144674.17_1	GOLGA4	chr3	+	37360553	37360685	37356910	37357089	37363221	37363377	32690	25,21,20,18	0,0,1,0	286,232,96,364	0,0,0,0	198	99	1	1	1.0,1.0,0.909,1.0	1.0,1.0,1.0,1.0	-0.023
32691	ENSG00000144674.17_1	GOLGA4	chr3	+	37378633	37378654	37376543	37376657	37379156	37379225	32691	17,14,6,11	1,1,2,1	155,119,72,287	13,7,3,9	119	99	0.521778	1	0.934,0.921,0.714,0.901	0.908,0.934,0.952,0.964	-0.072
32692	ENSG00000144674.17_1	GOLGA4	chr3	+	37379156	37379225	37376543	37376657	37381614	37381690	32692	16,7,8,12	0,0,0,0	95,92,47,188	0,0,1,0	167	99	1	1	1.0,1.0,1.0,1.0	1.0,1.0,0.965,1.0	0.009
32693	ENSG00000144674.17_1	GOLGA4	chr3	+	37402733	37402796	37396591	37396678	37407570	37408370	32693	1,2,3,5	12,8,9,6	31,47,23,102	96,76,26,128	161	99	0.018329	0.228005	0.049,0.133,0.17,0.339	0.166,0.276,0.352,0.329	-0.108
MXE
ID	GeneID	geneSymbol	chr	strand	1stExonStart_0base	1stExonEnd	2ndExonStart_0base	2ndExonEnd	upstreamES	upstreamEE	downstreamES	downstreamEE	ID.1	IJC_SAMPLE_1	SJC_SAMPLE_1	IJC_SAMPLE_2	SJC_SAMPLE_2	IncFormLen	SkipFormLen	PValue	FDR	IncLevel1	IncLevel2	IncLevelDifference
5435	ENSG00000144674.17_1	GOLGA4	chr3	+	37292885	37292975	37315026	37315092	37284742	37285113	37323448	37323763	5435	13,9,9,12	6,4,6,4	102,85,27,138	63,58,33,131	188	164	0.0468535	0.292476	0.654,0.662,0.567,0.724	0.585,0.561,0.416,0.479	0.142
5436	ENSG00000144674.17_1	GOLGA4	chr3	+	37315026	37315092	37323448	37323763	37284742	37285113	37327504	37327552	5436	0,0,0,0	8,32,8,11	4,0,1,5	131,140,44,228	164	198	0.656573	1	0.0,0.0,0.0,0.0	0.036,0.0,0.027,0.026	-0.022
5437	ENSG00000144674.17_1	GOLGA4	chr3	+	37315026	37315092	37323448	37323763	37292885	37292975	37327504	37327552	5437	11,3,11,5	11,32,10,12	61,48,22,71	144,161,49,253	164	198	0.45472	1	0.547,0.102,0.57,0.335	0.338,0.265,0.352,0.253	0.086
5438	ENSG00000144674.17_1	GOLGA4	chr3	+	37323448	37323763	37327504	37327552	37315026	37315092	37330725	37330782	5438	10,7,13,20	6,10,5,8	108,95,48,210	72,64,24,93	198	146	0.914517	1	0.551,0.34,0.657,0.648	0.525,0.523,0.596,0.625	-0.018
5439	ENSG00000144674.17_1	GOLGA4	chr3	+	37327504	37327552	37330725	37330782	37323448	37323763	37336469	37336568	5439	4,15,4,8	8,10,9,10	72,83,19,98	93,104,32,138	146	155	0.888056	1	0.347,0.614,0.321,0.459	0.451,0.459,0.387,0.43	0.004
5440	ENSG00000144674.17_1	GOLGA4	chr3	+	37356910	37357089	37360553	37360685	37343675	37343823	37363221	37363377	5440	13,11,9,9	12,14,7,9	155,97,60,245	154,139,50,179	198	198	0.911742	1	0.52,0.44,0.563,0.5	0.502,0.411,0.545,0.578	-0.003
A3SS
ID	GeneID	geneSymbol	chr	strand	longExonStart_0base	longExonEnd	shortES	shortEE	flankingES	flankingEE	ID.1	IJC_SAMPLE_1	SJC_SAMPLE_1	IJC_SAMPLE_2	SJC_SAMPLE_2	IncFormLen	SkipFormLen	PValue	FDR	IncLevel1	IncLevel2	IncLevelDifference
4757	ENSG00000144674.17_1	GOLGA4	chr3	+	37336469	37336568	37336472	37336568	37330725	37330782	4757	13,19,12,14	0,0,0,0	151,162,53,213	0,2,0,2	101	99	1	1	1.0,1.0,1.0,1.0	1.0,0.988,1.0,0.991	0.005

## Sheet: BLD_GSH_10 (reverse)
SE
ID	GeneID	geneSymbol	chr	strand	exonStart_0base	exonEnd	upstreamES	upstreamEE	downstreamES	downstreamEE	ID.1	IJC_SAMPLE_1	SJC_SAMPLE_1	IJC_SAMPLE_2	SJC_SAMPLE_2	IncFormLen	SkipFormLen	PValue	FDR	IncLevel1	IncLevel2	IncLevelDifference
34579	ENSG00000144674.17_1	GOLGA4	chr3	+	37292885	37292975	37284737	37285113	37315026	37315092	34579	68,65,65,47	0,0,0,0	183,137,52,244	1,1,0,1	188	99	1	1	1.0,1.0,1.0,1.0	0.99,0.986,1.0,0.992	0.008
34580	ENSG00000144674.17_1	GOLGA4	chr3	+	37292885	37292975	37284737	37285113	37323448	37323763	34580	36,36,31,29	0,0,0,0	102,85,27,138	0,0,1,0	188	99	1	1	1.0,1.0,1.0,1.0	1.0,1.0,0.934,1.0	0.016
34582	ENSG00000144674.17_1	GOLGA4	chr3	+	37315026	37315092	37284742	37285113	37323448	37323476	34582	21,29,23,21	0,0,0,0	63,58,33,131	0,0,1,0	164	99	1	1	1.0,1.0,1.0,1.0	1.0,1.0,0.952,1.0	0.012
34583	ENSG00000144674.17_1	GOLGA4	chr3	+	37315026	37315092	37292885	37292975	37323448	37323476	34583	61,62,60,42	8,4,3,3	153,126,64,261	13,21,6,25	164	99	0.134727	1	0.822,0.903,0.924,0.894	0.877,0.784,0.866,0.863	0.038
34584	ENSG00000144674.17_1	GOLGA4	chr3	+	37315026	37315092	37292885	37292975	37327504	37327552	34584	24,18,29,18	0,0,2,0	61,48,22,71	0,0,0,0	164	99	1	1	1.0,1.0,0.897,1.0	1.0,1.0,1.0,1.0	-0.026
34585	ENSG00000144674.17_1	GOLGA4	chr3	+	37323448	37323763	37292885	37292975	37327504	37327552	34585	47,44,47,56	0,0,2,0	144,161,49,253	0,0,0,0	198	99	1	1	1.0,1.0,0.922,1.0	1.0,1.0,1.0,1.0	-0.019
34586	ENSG00000144674.17_1	GOLGA4	chr3	+	37323448	37323763	37315026	37315092	37327504	37327552	34586	77,85,77,80	0,0,1,3	231,220,89,427	3,0,1,4	198	99	1	1	1.0,1.0,0.975,0.93	0.975,1.0,0.978,0.982	-0.008
34587	ENSG00000144674.17_1	GOLGA4	chr3	+	37327504	37327552	37323448	37323763	37330725	37330782	34587	63,56,70,72	3,5,1,2	200,201,65,303	8,15,2,11	146	99	0.359262	1	0.934,0.884,0.979,0.961	0.944,0.901,0.957,0.949	0.002
34588	ENSG00000144674.17_1	GOLGA4	chr3	+	37327504	37327552	37323448	37323763	37336469	37336568	34588	21,15,16,20	0,0,2,1	72,83,19,98	0,0,3,5	146	99	0.208088	1	1.0,1.0,0.844,0.931	1.0,1.0,0.811,0.93	0.008
34590	ENSG00000144674.17_1	GOLGA4	chr3	+	37330725	37330782	37323448	37323763	37336469	37336568	34590	43,27,25,46	0,0,2,1	93,104,32,138	0,0,3,5	155	99	0.315907	1	1.0,1.0,0.889,0.967	1.0,1.0,0.872,0.946	0.01
34591	ENSG00000144674.17_1	GOLGA4	chr3	+	37330725	37330782	37327504	37327552	37336469	37336568	34591	81,64,81,100	0,0,0,0	210,210,78,328	0,3,0,0	155	99	1	1	1.0,1.0,1.0,1.0	1.0,0.978,1.0,1.0	0.006
34592	ENSG00000144674.17_1	GOLGA4	chr3	+	37340778	37340862	37340323	37340511	37343675	37343823	34592	91,82,106,76	0,0,1,1	268,200,90,444	0,3,0,7	182	99	0.69713	1	1.0,1.0,0.983,0.976	1.0,0.973,1.0,0.972	0.004
34593	ENSG00000144674.17_1	GOLGA4	chr3	+	37354912	37355010	37343675	37343823	37356910	37357089	34593	0,1,0,0	53,48,43,34	3,2,0,7	155,97,60,245	196	99	1	1	0.0,0.01,0.0,0.0	0.01,0.01,0.0,0.014	-0.006
34594	ENSG00000144674.17_1	GOLGA4	chr3	+	37356910	37357089	37343675	37343823	37360553	37360685	34594	79,70,80,59	0,0,0,0	287190106434	0,0,0,4	198	99	1	1	1.0,1.0,1.0,1.0	1.0,1.0,1.0,0.982	0.004
34595	ENSG00000144674.17_1	GOLGA4	chr3	+	37360553	37360685	37343675	37343823	37363221	37363377	34595	16,19,18,16	0,0,0,2	154,139,50,179	0,0,0,0	198	99	1	1	1.0,1.0,1.0,0.8	1.0,1.0,1.0,1.0	-0.05
34596	ENSG00000144674.17_1	GOLGA4	chr3	+	37378633	37378654	37376543	37376657	37379156	37379225	34596	25,25,26,36	2,0,0,0	155,119,72,287	13,7,3,9	119	99	0.000366001	0.0216362	0.912,1.0,1.0,1.0	0.908,0.934,0.952,0.964	0.038
34597	ENSG00000144674.17_1	GOLGA4	chr3	+	37379156	37379225	37376543	37376657	37381614	37381690	34597	11,22,17,16	0,0,0,0	95,92,47,188	0,0,1,0	167	99	1	1	1.0,1.0,1.0,1.0	1.0,1.0,0.965,1.0	0.009
34598	ENSG00000144674.17_1	GOLGA4	chr3	+	37388683	37388787	37381614	37381690	37396591	37396678	34598	43,52,43,51	0,0,0,1	189205107440	0,0,0,0	198	99	1	1	1.0,1.0,1.0,0.962	1.0,1.0,1.0,1.0	-0.01
34599	ENSG00000144674.17_1	GOLGA4	chr3	+	37402733	37402796	37396591	37396678	37407570	37408370	34599	16,15,15,16	16,12,8,15	31,47,23,102	96,76,26,128	161	99	0.00865688	0.206701	0.381,0.435,0.536,0.396	0.166,0.276,0.352,0.329	0.156
MXE
ID	GeneID	geneSymbol	chr	strand	1stExonStart_0base	1stExonEnd	2ndExonStart_0base	2ndExonEnd	upstreamES	upstreamEE	downstreamES	downstreamEE	ID.1	IJC_SAMPLE_1	SJC_SAMPLE_1	IJC_SAMPLE_2	SJC_SAMPLE_2	IncFormLen	SkipFormLen	PValue	FDR	IncLevel1	IncLevel2	IncLevelDifference
6145	ENSG00000144674.17_1	GOLGA4	chr3	+	37292885	37292975	37315026	37315092	37284742	37285113	37323448	37323763	6145	36,36,31,29	21,29,23,21	102,85,27,138	63,58,33,131	188	164	0.484439	1	0.599,0.52,0.54,0.546	0.585,0.561,0.416,0.479	0.041
6146	ENSG00000144674.17_1	GOLGA4	chr3	+	37292885	37292975	37323448	37323763	37284742	37285113	37327504	37327552	6146	28,32,30,26	39,40,44,53	89,67,21,113	131,140,44,228	188	198	0.220318	0.798011	0.431,0.457,0.418,0.341	0.417,0.335,0.335,0.343	0.054
6147	ENSG00000144674.17_1	GOLGA4	chr3	+	37315026	37315092	37323448	37323763	37284742	37285113	37327504	37327552	6147	0,0,1,3	39,40,44,53	4,0,1,5	131,140,44,228	164	198	0.386891	0.986604	0.0,0.0,0.027,0.064	0.036,0.0,0.027,0.026	0.001
6148	ENSG00000144674.17_1	GOLGA4	chr3	+	37315026	37315092	37323448	37323763	37292885	37292975	37327504	37327552	6148	24,18,29,18	47,44,47,56	61,48,22,71	144,161,49,253	164	198	0.135744	0.656701	0.381,0.331,0.427,0.28	0.338,0.265,0.352,0.253	0.053
6149	ENSG00000144674.17_1	GOLGA4	chr3	+	37323448	37323763	37340778	37340862	37284742	37285113	37343675	37343823	6149	0,0,2,0	41,42,48,27	0,0,1,0	105,81,35,192	198	182	1	1	0.0,0.0,0.037,0.0	0.0,0.0,0.026,0.0	0.003
6150	ENSG00000144674.17_1	GOLGA4	chr3	+	37323448	37323763	37327504	37327552	37292885	37292975	37330725	37330782	6150	11,9,4,5	26,18,28,20	21,36,8,36	69,64,23,89	198	146	0.207691	0.77948	0.238,0.269,0.095,0.156	0.183,0.293,0.204,0.23	-0.038
6151	ENSG00000144674.17_1	GOLGA4	chr3	+	37323448	37323763	37327504	37327552	37315026	37315092	37330725	37330782	6151	41,50,34,29	26,18,27,23	108,95,48,210	72,64,24,93	198	146	0.665905	1	0.538,0.672,0.481,0.482	0.525,0.523,0.596,0.625	-0.024
6152	ENSG00000144674.17_1	GOLGA4	chr3	+	37327504	37327552	37330725	37330782	37323448	37323763	37336469	37336568	6152	21,15,16,20	43,27,25,46	72,83,19,98	93,104,32,138	146	155	0.0346904	0.332089	0.341,0.371,0.405,0.316	0.451,0.459,0.387,0.43	-0.074
A3SS
ID	GeneID	geneSymbol	chr	strand	longExonStart_0base	longExonEnd	shortES	shortEE	flankingES	flankingEE	ID.1	IJC_SAMPLE_1	SJC_SAMPLE_1	IJC_SAMPLE_2	SJC_SAMPLE_2	IncFormLen	SkipFormLen	PValue	FDR	IncLevel1	IncLevel2	IncLevelDifference
4831	ENSG00000144674.17_1	GOLGA4	chr3	+	37336469	37336568	37336472	37336568	37330725	37330782	4831	65,40,46,63	0,0,1,1	151,162,53,213	0,2,0,2	101	99	1	1	1.0,1.0,0.978,0.984	1.0,0.988,1.0,0.991	-0.004

## Sheet: AAVS1
SE
ID	GeneID	geneSymbol	chr	strand	exonStart_0base	exonEnd	upstreamES	upstreamEE	downstreamES	downstreamEE	ID.1	IJC_SAMPLE_1	SJC_SAMPLE_1	IJC_SAMPLE_2	SJC_SAMPLE_2	IncFormLen	SkipFormLen	PValue	FDR	IncLevel1	IncLevel2	IncLevelDifference
84594	ENSG00000125503.13_1	PPP1R12C	chr19	-	55603017	55603068	55602281	55602926	55603226	55603277	84594	45,70,44,61	0,0,0,0	244,214,73,358	0,0,0,2	149	99	1	1	1.0,1.0,1.0,1.0	1.0,1.0,1.0,0.992	0.002
84595	ENSG00000125503.13_1	PPP1R12C	chr19	-	55603809	55603912	55603589	55603694	55603989	55604021	84595	60,43,49,44	0,0,0,0	258,235,57,328	0,1,2,2	198	99	1	1	1.0,1.0,1.0,1.0	1.0,0.992,0.934,0.988	0.021
84596	ENSG00000125503.13_1	PPP1R12C	chr19	-	55603989	55604030	55603589	55603694	55604150	55604233	84596	12,8,14,9	0,0,0,0	23,26,7,51	1,0,0,0	139	99	1	1	1.0,1.0,1.0,1.0	0.942,1.0,1.0,1.0	0.014
84597	ENSG00000125503.13_1	PPP1R12C	chr19	-	55607629	55607703	55607418	55607546	55610151	55610226	84597	40,50,47,62	1,0,0,0	208,164,77,299	3,4,1,2	172	99	0.561534	1	0.958,1.0,1.0,1.0	0.976,0.959,0.978,0.989	0.014
84598	ENSG00000125503.13_1	PPP1R12C	chr19	-	55607629	55607703	55607418	55607546	55614776	55614936	84598	20,23,19,32	0,0,0,0	91,79,36,149	0,0,0,1	172	99	1	1	1.0,1.0,1.0,1.0	1.0,1.0,1.0,0.988	0.003
84600	ENSG00000125503.13_1	PPP1R12C	chr19	-	55623834	55623953	55614776	55614936	55624032	55624163	84600	61,51,53,50	0,1,0,0	248,243,99,399	8,5,2,7	198	99	0.00118018	0.0482479	1.0,0.962,1.0,1.0	0.939,0.96,0.961,0.966	0.034
84601	ENSG00000125503.13_1	PPP1R12C	chr19	-	55624032	55624163	55614776	55614936	55628590	55628781	84601	18,22,18,14	0,0,0,0	101,76,29,103	1,1,0,2	198	99	1	1	1.0,1.0,1.0,1.0	0.981,0.974,1.0,0.963	0.02
RI
ID	GeneID	geneSymbol	chr	strand	riExonStart_0base	riExonEnd	upstreamES	upstreamEE	downstreamES	downstreamEE	ID.1	IJC_SAMPLE_1	SJC_SAMPLE_1	IJC_SAMPLE_2	SJC_SAMPLE_2	IncFormLen	SkipFormLen	PValue	FDR	IncLevel1	IncLevel2	IncLevelDifference
7722	ENSG00000125503.13_1	PPP1R12C	chr19	-	55604383	55604601	55604383	55604444	55604520	55604601	7722	4,7,7,7	22,31,21,31	17,14,9,35	148,101,47,130	174	99	0.54355	1	0.094,0.114,0.159,0.114	0.061,0.073,0.098,0.133	0.029
A3SS
ID	GeneID	geneSymbol	chr	strand	longExonStart_0base	longExonEnd	shortES	shortEE	flankingES	flankingEE	ID.1	IJC_SAMPLE_1	SJC_SAMPLE_1	IJC_SAMPLE_2	SJC_SAMPLE_2	IncFormLen	SkipFormLen	PValue	FDR	IncLevel1	IncLevel2	IncLevelDifference
11842	ENSG00000125503.13_1	PPP1R12C	chr19	-	55604150	55604236	55604150	55604233	55604383	55604444	11842	14,23,16,10	26,21,20,29	30,43,22,72	87,66,22,121	101	99	0.743132	1	0.345,0.518,0.44,0.253	0.253,0.39,0.495,0.368	0.013
11843	ENSG00000125503.13_1	PPP1R12C	chr19	-	55606812	55606971	55606812	55606968	55607234	55607308	11843	6,12,20,21	8,3,15,14	72,56,11,73	55,38,22,48	101	99	0.477601	1	0.424,0.797,0.567,0.595	0.562,0.591,0.329,0.599	0.076
