# Supplementary material for: Genomics and epigenetics guided identification of tissue-specific genomic safe harbors
Source: Genome Biol. 2022 Sep 21;23:199. doi: 10.1186/s13059-022-02770-3 (PMC9490961; doi:10.1186/s13059-022-02770-3)
Supplement: Supplementary file 6 — Additional file 6: Table S5. Loss of GFP level based on integration sites. [file 13059_2022_2770_MOESM6_ESM.xlsx]

## Sheet: Sheet1
Table S5: Loss of GFP level based on integration sites.
cell line	% GFP negative	chromHMM
MEI_chr1_769_INS	35.9	Heter
MEI_chr3_3707_INS	5.4	Heter
BRN_GSH_4	30.2	Heter
AAVS1	12.9	Active
BLD_GSH_10	15.1	Active
BLD_GSH_14	2.13	Active
BLD_GSH_15	13.7	Active
*** Flow Cytometry Panels can be found in Supplementry Figure S6
