# Supplementary material for: Genomics and epigenetics guided identification of tissue-specific genomic safe harbors
Source: Genome Biol. 2022 Sep 21;23:199. doi: 10.1186/s13059-022-02770-3 (PMC9490961; doi:10.1186/s13059-022-02770-3)
Supplement: Supplementary file 7 — Additional file 7: Table S6. GFP flow cytometry data of day 1 and day 90 for WT and GFP inserted HUDEP2 clones. [file 13059_2022_2770_MOESM7_ESM.xlsx]

## Sheet: Flow Data
Table S6: GFP flow data of day 1 and day 90 for WT and GFP inserted HUDEP2 clones.
ID	Day	Median (Comp-FITC-A)	Geometric Mean (Comp-FITC-A)	norm_gfp*
Clone1	Day1	1996	1985	22.3034
Clone2	Day1	1974	1944	21.8427
Clone3	Day1	644	685	7.69663
Clone4	Day1	559	566	6.35955
Clone5	Day1	2345	2312	25.9775
Control	Day1	87.7	89	1
Clone1	Day90	1454	1355	30.0443
Clone2	Day90	1671	1621	35.9424
Clone3	Day90	1330	1332	29.5344
Clone4	Day90	1751	1705	37.8049
Clone5	Day90	3667	3500	77.6053
Control	Day90	79.8	45.1	1
Note: norm_gfp is calculated by dividing each clone Geometric Mean value by the respective day Control Geometric Mean value
** Flow Cytometry historgrams can be found in Supplemenatry Figure S7
