# Supplementary material for: Genomics and epigenetics guided identification of tissue-specific genomic safe harbors
Source: Genome Biol. 2022 Sep 21;23:199. doi: 10.1186/s13059-022-02770-3 (PMC9490961; doi:10.1186/s13059-022-02770-3)
Supplement: Supplementary file 8 — Additional file 8: Table S7. Detailed pMEI annotations for GSH selection. [file 13059_2022_2770_MOESM8_ESM.xlsx]

## Sheet: Column Description
Table S7: Detailed pMEI annotations for GSH selection.
Please see different tabs for the 1000 Genomes and GTEx project datasets
Column header Description
Column name	Description
id	unique variant id
position	chromosome coordinates for the variant
fdr	eQTL false discovery rate
af	population allele frequency
chr	chromosome number of variant
start	chromosome start position
stop	chromosome end position
tad_name	tad domain associated with the variant
same_cancer_tad	represents boolean value, True if variant and cancer genes or tumor repressor genes are in same TAD, else represented as False
same_dosage_tad	represents boolean value, True if variant and dosage-sensitive genes are in same TAD, else represented as False
gene_density (genes per million tad)	number of genes per mb tad
hic_interacted_genes	genes interacting with the variant associated locus
common_tad_count	common TAD between the variant and the interacted genes
dosage_sensitive interactions	number of interactions with dosage sentive genes
hic_interacted_genes (oncogenic or tumor repressor)	boolean value representing if the interaction with genes comprises any oncogenic or tumor repressor genes
repressive_region	boolean value representing if the variant overlaps with the repressive region or not
repressive_region_info	provides chromatin state information for repressive region (Het, ReprPC, ReprPCWk, Quies)
active region	boolean value representing if the variant overlaps with the active chromatin region or not
active region_info	provides chromatin state information for sctive chromatin region (TssA, TssAFlnk, Tx, TxWk)
fdr_test	boolean value representing if FDR value is greater than provided threshold
passed_all_filter	represents boolean value, True if the variant passes all the filters used, else represented as False

## Sheet: 1000_Genomes_blood
id	position	fdr	af	chr	start	stop	tad_name	same_cancer_tad	same_dosage_tad	gene_density (28.13, genes per million tad)	hic_interacted_gene	common_tad_count	dosage_sensitive_interaction	hic_interacted_genes (oncogenic or tumor repressor)	repressive_region	repressive_region_info	active_region	active_region_info	fdr_test	passed_all_filter
MEI_chr1_1_INS	chr1:645710-645711	0.149404	0.016	chr1	645710	645711	-	FALSE	FALSE	0	.	0	0	FALSE	TRUE	15_Quies	FALSE	None	TRUE	FALSE
MEI_chr1_2_INS	chr1:812283-812284	1	0.019	chr1	812283	812284	-	FALSE	FALSE	0	.	0	0	FALSE	TRUE	15_Quies,14_ReprPCWk	FALSE	None	TRUE	FALSE
MEI_chr1_7_INS	chr1:3995268-3995269	0.255293	0.794	chr1	3995268	3995269	chr1-3995000-5510000	TRUE	TRUE	5.28	.	0	0	FALSE	TRUE	15_Quies,14_ReprPCWk,9_Het	FALSE	None	TRUE	FALSE
MEI_chr1_8_INS	chr1:4288465-4288466	1	0.125	chr1	4288465	4288466	chr1-3995000-5510000	TRUE	TRUE	5.28	.	0	0	FALSE	TRUE	15_Quies,14_ReprPCWk,9_Het	FALSE	None	TRUE	FALSE
MEI_chr1_9_INS	chr1:4532042-4532043	1	0.012	chr1	4532042	4532043	chr1-3995000-5510000	TRUE	TRUE	5.28	.	0	0	FALSE	TRUE	15_Quies,14_ReprPCWk,9_Het	FALSE	None	TRUE	FALSE
MEI_chr1_13_INS	chr1:5934301-5934302	1	0.194	chr1	5934301	5934302	chr1-5535000-5940000	FALSE	FALSE	14.81	.	0	0	FALSE	TRUE	15_Quies	TRUE	4_Tx,5_TxWk	TRUE	FALSE
MEI_chr1_16_INS	chr1:6814818-6814819	1	0.013	chr1	6814818	6814819	chr1-6765000-6965000	TRUE	TRUE	25	RNU1-8P,RP11-312B8.1,PER3,VAMP3	1	0	FALSE	TRUE	13_ReprPC,15_Quies,14_ReprPCWk	TRUE	5_TxWk	TRUE	FALSE
MEI_chr1_19_INS	chr1:7078204-7078205	1	0.087	chr1	7078204	7078205	-	FALSE	FALSE	0	RP3-453P22.2	0	0	FALSE	TRUE	13_ReprPC,14_ReprPCWk,15_Quies	FALSE	None	TRUE	FALSE
MEI_chr1_20_INS	chr1:7242044-7242045	1	0.015	chr1	7242044	7242045	-	FALSE	FALSE	0	.	0	0	FALSE	TRUE	15_Quies,14_ReprPCWk,9_Het	FALSE	None	TRUE	FALSE
MEI_chr1_22_INS	chr1:7486252-7486253	1	0.015	chr1	7486252	7486253	chr1-7295000-7710000	TRUE	TRUE	9.64	.	0	0	FALSE	TRUE	15_Quies,14_ReprPCWk	FALSE	None	TRUE	FALSE
MEI_chr1_25_INS	chr1:8446635-8446636	1	0.26	chr1	8446635	8446636	-	FALSE	FALSE	0	RP5-1115A15.2,SNORA77,PARK7,PER3,RERE	0	2	FALSE	FALSE	None	TRUE	4_Tx,5_TxWk	TRUE	FALSE
MEI_chr1_26_INS	chr1:8502010-8502011	1	0.106	chr1	8502010	8502011	chr1-8450000-8925000	TRUE	TRUE	23.16	.	0	0	FALSE	TRUE	15_Quies	TRUE	5_TxWk	TRUE	FALSE
MEI_chr1_29_INS	chr1:8972217-8972218	1	0.09	chr1	8972217	8972218	chr1-8940000-11020000	TRUE	TRUE	28.37	.	0	0	FALSE	TRUE	15_Quies,14_ReprPCWk	TRUE	5_TxWk	TRUE	FALSE
MEI_chr1_32_INS	chr1:9636820-9636821	1	0.01	chr1	9636820	9636821	chr1-8940000-11020000	TRUE	TRUE	28.37	Z98044.1	1	0	FALSE	TRUE	15_Quies	TRUE	4_Tx,5_TxWk	TRUE	FALSE
MEI_chr1_40_INS	chr1:11299590-11299591	0.844802	0.012	chr1	11299590	11299591	chr1-11075000-11840000	TRUE	TRUE	35.29	FBXO2,FBXO44,AGTRAP,FBXO6	4	0	FALSE	FALSE	None	TRUE	4_Tx,5_TxWk	TRUE	FALSE
MEI_chr1_41_INS	chr1:11830220-11830221	4.4e-09	0.064	chr1	11830220	11830221	chr1-11075000-11840000	TRUE	TRUE	35.29	C1orf167,RP11-56N19.5,MIIP,RP5-1077B9.5,RNU6-291P	3	0	FALSE	TRUE	15_Quies,14_ReprPCWk	TRUE	5_TxWk	FALSE	FALSE
MEI_chr1_43_INS	chr1:12475666-12475667	0.591158	0.035	chr1	12475666	12475667	chr1-12325000-12740000	TRUE	TRUE	16.87	SNORA59A,DHRS3,RP11-474O21.5,AADACL4,RNU6ATAC18P	5	0	FALSE	FALSE	None	TRUE	4_Tx,5_TxWk	TRUE	FALSE
MEI_chr1_45_INS	chr1:12737575-12737576	0.14878	0.078	chr1	12737575	12737576	chr1-12325000-12740000	TRUE	TRUE	16.87	.	0	0	FALSE	TRUE	13_ReprPC,15_Quies,14_ReprPCWk,9_Het	FALSE	None	TRUE	FALSE
MEI_chr1_46_INS	chr1:12941720-12941721	0.18003	0.017	chr1	12941720	12941721	-	FALSE	FALSE	0	.	0	0	FALSE	TRUE	15_Quies,14_ReprPCWk	FALSE	None	TRUE	FALSE
MEI_chr1_47_INS	chr1:13178057-13178058	0.980688	0.026	chr1	13178057	13178058	-	FALSE	FALSE	0	.	0	0	FALSE	TRUE	13_ReprPC,14_ReprPCWk,15_Quies	FALSE	None	TRUE	FALSE
MEI_chr1_48_INS	chr1:13796816-13796817	1	0.042	chr1	13796816	13796817	chr1-13770000-14310000	TRUE	TRUE	16.67	PRDM2	1	1	FALSE	TRUE	15_Quies,14_ReprPCWk	TRUE	5_TxWk	TRUE	FALSE
MEI_chr1_49_INS	chr1:13854375-13854376	1	0.071	chr1	13854375	13854376	chr1-13770000-14310000	TRUE	TRUE	16.67	.	0	0	FALSE	TRUE	15_Quies,14_ReprPCWk	FALSE	None	TRUE	FALSE
MEI_chr1_50_INS	chr1:13940019-13940020	2.12e-05	0.016	chr1	13940019	13940020	chr1-13770000-14310000	TRUE	TRUE	16.67	PRDM2	1	1	FALSE	TRUE	13_ReprPC,14_ReprPCWk,15_Quies	FALSE	None	FALSE	FALSE
MEI_chr1_56_INS	chr1:16329336-16329337	0.528328	0.021	chr1	16329336	16329337	chr1-15850000-16390000	TRUE	TRUE	68.52	FBLIM1,FAM131C,ARHGEF19-AS1,snoU13,RSG1	3	0	FALSE	TRUE	15_Quies,14_ReprPCWk	FALSE	None	TRUE	FALSE
MEI_chr1_62_INS	chr1:17441134-17441135	4.21e-13	0.04	chr1	17441134	17441135	chr1-17385000-17450000	TRUE	FALSE	15.38	PADI3,PADI4,SDHB,RP1-20B21.4,RCC2,PADI1	0	0	FALSE	TRUE	13_ReprPC,14_ReprPCWk,15_Quies	TRUE	5_TxWk	FALSE	FALSE
MEI_chr1_66_INS	chr1:18271115-18271116	1	0.031	chr1	18271115	18271116	chr1-17970000-18910000	FALSE	FALSE	9.57	.	0	0	FALSE	TRUE	13_ReprPC,14_ReprPCWk,15_Quies	FALSE	None	TRUE	FALSE
MEI_chr1_73_INS	chr1:19817539-19817540	0.0217042	0.01	chr1	19817539	19817540	chr1-19665000-20190000	FALSE	FALSE	24.76	NBL1,MINOS1,MINOS1-NBL1,RP5-1056L3.1,RP1-43E13.2,UBR4	4	1	FALSE	TRUE	15_Quies,14_ReprPCWk	TRUE	5_TxWk	FALSE	FALSE
MEI_chr1_74_INS	chr1:19898290-19898291	2.88e-05	0.012	chr1	19898290	19898291	chr1-19665000-20190000	FALSE	FALSE	24.76	.	0	0	FALSE	TRUE	15_Quies,14_ReprPCWk,9_Het	FALSE	None	FALSE	FALSE
MEI_chr1_76_INS	chr1:20257109-20257110	1	0.084	chr1	20257109	20257110	chr1-20195000-20980000	TRUE	FALSE	31.85	RP3-340N1.2,CAMK2N1,PLA2G2F,PLA2G2C,UBXN10-AS1,UBXN10	6	0	FALSE	TRUE	15_Quies,14_ReprPCWk,9_Het	FALSE	None	TRUE	FALSE
MEI_chr1_78_INS	chr1:20932690-20932691	0.682706	0.033	chr1	20932690	20932691	chr1-20195000-20980000	TRUE	FALSE	31.85	.	0	0	FALSE	TRUE	15_Quies,14_ReprPCWk	TRUE	4_Tx,5_TxWk	TRUE	FALSE
MEI_chr1_79_INS	chr1:20944751-20944752	1	0.199	chr1	20944751	20944752	chr1-20195000-20980000	TRUE	FALSE	31.85	.	0	0	FALSE	TRUE	15_Quies,14_ReprPCWk	TRUE	4_Tx,5_TxWk	TRUE	FALSE
MEI_chr1_82_INS	chr1:21492591-21492592	1	0.19	chr1	21492591	21492592	chr1-21005000-21530000	FALSE	TRUE	24.76	RP5-930J4.2,SH2D5,RP5-930J4.4,HP1BP3,MIR1256,ECE1	5	2	FALSE	TRUE	15_Quies	TRUE	4_Tx,5_TxWk	TRUE	FALSE
MEI_chr1_83_INS	chr1:21751241-21751242	0.30688	0.045	chr1	21751241	21751242	chr1-21540000-21930000	TRUE	TRUE	38.46	.	0	0	FALSE	TRUE	15_Quies,14_ReprPCWk	FALSE	None	TRUE	FALSE
MEI_chr1_89_INS	chr1:23981142-23981143	1	0.175	chr1	23981142	23981143	chr1-23810000-23995000	TRUE	TRUE	27.03	ASAP3,E2F2,ID3	3	1	FALSE	TRUE	13_ReprPC,14_ReprPCWk,15_Quies	TRUE	5_TxWk	TRUE	FALSE
MEI_chr1_93_INS	chr1:24857611-24857612	0.612212	0.025	chr1	24857611	24857612	chr1-24380000-24965000	FALSE	TRUE	32.48	NIPAL3,STPG1,IL22RA1,RCAN3	4	0	FALSE	TRUE	13_ReprPC,14_ReprPCWk,15_Quies	TRUE	4_Tx,5_TxWk	TRUE	FALSE
MEI_chr1_94_INS	chr1:24941277-24941278	1	0.101	chr1	24941277	24941278	chr1-24380000-24965000	FALSE	TRUE	32.48	STPG1,IL22RA1,NIPAL3	3	0	FALSE	TRUE	15_Quies,14_ReprPCWk	FALSE	None	TRUE	FALSE
MEI_chr1_108_INS	chr1:29382179-29382180	1	0.01	chr1	29382179	29382180	chr1-29095000-29550000	TRUE	TRUE	26.37	GMEB1,RP1-212P9.3	1	1	FALSE	FALSE	None	TRUE	4_Tx,5_TxWk	TRUE	FALSE
MEI_chr1_111_INS	chr1:29862420-29862421	1	0.015	chr1	29862420	29862421	chr1-29565000-29880000	FALSE	TRUE	15.87	.	0	0	FALSE	TRUE	15_Quies,14_ReprPCWk	FALSE	None	TRUE	FALSE
MEI_chr1_113_INS	chr1:30377053-30377054	1	0.01	chr1	30377053	30377054	-	FALSE	FALSE	0	.	0	0	FALSE	TRUE	15_Quies,14_ReprPCWk	FALSE	None	TRUE	FALSE
MEI_chr1_125_INS	chr1:34636346-34636347	1	0.013	chr1	34636346	34636347	-	FALSE	FALSE	0	.	0	0	FALSE	TRUE	13_ReprPC,14_ReprPCWk,15_Quies	FALSE	None	TRUE	FALSE
MEI_chr1_133_INS	chr1:36474694-36474695	0.805559	0.051	chr1	36474694	36474695	chr1-36335000-36550000	FALSE	TRUE	32.56	.	0	0	FALSE	FALSE	None	TRUE	4_Tx,5_TxWk	TRUE	FALSE
MEI_chr1_136_INS	chr1:37211683-37211684	1	0.029	chr1	37211683	37211684	chr1-36960000-38475000	FALSE	TRUE	26.4	.	0	0	FALSE	TRUE	15_Quies,14_ReprPCWk	FALSE	None	TRUE	FALSE
MEI_chr1_137_INS	chr1:37215810-37215811	1	0.32	chr1	37215810	37215811	chr1-36960000-38475000	FALSE	TRUE	26.4	.	0	0	FALSE	TRUE	15_Quies,14_ReprPCWk	FALSE	None	TRUE	FALSE
MEI_chr1_140_INS	chr1:38241396-38241397	1	0.331	chr1	38241396	38241397	chr1-36960000-38475000	FALSE	TRUE	26.4	.	0	0	FALSE	TRUE	15_Quies,14_ReprPCWk	FALSE	None	TRUE	FALSE
MEI_chr1_141_INS	chr1:38447717-38447718	0.275224	0.058	chr1	38447717	38447718	chr1-36960000-38475000	FALSE	TRUE	26.4	RNU6-584P,SNORA63,C1orf109,CDCA8,GNL2	5	0	FALSE	FALSE	None	TRUE	4_Tx	TRUE	FALSE
MEI_chr1_144_INS	chr1:39295609-39295610	1	0.011	chr1	39295609	39295610	chr1-38485000-39310000	FALSE	FALSE	12.12	POU3F1,RP5-884C9.2,MIR3659,FHL3,UTP11L,RNU6-584P,SNORA63,C1orf109,CDCA8,RNU6-510P,SF3A3,INPP5B,MTF1,RP11-109P14.10	4	2	FALSE	TRUE	13_ReprPC,15_Quies,14_ReprPCWk	TRUE	5_TxWk	TRUE	FALSE
MEI_chr1_145_INS	chr1:39677675-39677676	0.526579	0.043	chr1	39677675	39677676	chr1-39550000-40200000	FALSE	TRUE	32.31	RP11-420K8.1	1	0	FALSE	TRUE	15_Quies	TRUE	5_TxWk	TRUE	FALSE
MEI_chr1_147_INS	chr1:39747157-39747158	1	0.028	chr1	39747157	39747158	chr1-39550000-40200000	FALSE	TRUE	32.31	.	0	0	FALSE	FALSE	None	TRUE	4_Tx,5_TxWk	TRUE	FALSE
MEI_chr1_150_INS	chr1:40524704-40524705	0.351409	0.053	chr1	40524704	40524705	-	FALSE	FALSE	0	SMAP2,ZNF684,RP1-39G22.4,RP1-39G22.7,ZMPSTE24	0	0	FALSE	FALSE	None	TRUE	2_TssAFlnk,3_TxFlnk	TRUE	FALSE
MEI_chr1_157_INS	chr1:42390318-42390319	1	0.039	chr1	42390318	42390319	chr1-41985000-42525000	TRUE	FALSE	9.26	.	0	0	FALSE	TRUE	15_Quies,14_ReprPCWk,9_Het	FALSE	None	TRUE	FALSE
MEI_chr1_158_INS	chr1:42414419-42414420	1	0.029	chr1	42414419	42414420	chr1-41985000-42525000	TRUE	FALSE	9.26	.	0	0	FALSE	TRUE	15_Quies,9_Het	FALSE	None	TRUE	FALSE
MEI_chr1_162_INS	chr1:42948244-42948245	1	0.01	chr1	42948244	42948245	chr1-42645000-43230000	TRUE	TRUE	27.35	.	0	0	FALSE	TRUE	15_Quies	TRUE	5_TxWk	TRUE	FALSE
MEI_chr1_169_INS	chr1:44208924-44208925	1	0.152	chr1	44208924	44208925	chr1-43660000-44535000	TRUE	TRUE	37.71	ARTN,IPO13,RP11-7O11.3,RP11-184I16.4,ST3GAL3,DPH2	6	1	FALSE	TRUE	15_Quies	TRUE	4_Tx,5_TxWk	TRUE	FALSE
MEI_chr1_170_INS	chr1:44246332-44246333	1	0.013	chr1	44246332	44246333	chr1-43660000-44535000	TRUE	TRUE	37.71	ARTN,IPO13,RP11-7O11.3	3	1	FALSE	TRUE	15_Quies,9_Het	TRUE	5_TxWk	TRUE	FALSE
MEI_chr1_171_INS	chr1:44353507-44353508	0.21813	0.013	chr1	44353507	44353508	chr1-43660000-44535000	TRUE	TRUE	37.71	.	0	0	FALSE	TRUE	15_Quies	TRUE	5_TxWk	TRUE	FALSE
MEI_chr1_172_INS	chr1:44736473-44736474	1	0.019	chr1	44736473	44736474	chr1-44545000-45130000	FALSE	TRUE	34.19	.	0	0	FALSE	TRUE	15_Quies	TRUE	4_Tx,5_TxWk	TRUE	FALSE
MEI_chr1_174_INS	chr1:44933823-44933824	1	0.139	chr1	44933823	44933824	chr1-44545000-45130000	FALSE	TRUE	34.19	.	0	0	FALSE	TRUE	15_Quies,14_ReprPCWk	TRUE	4_Tx,5_TxWk	TRUE	FALSE
MEI_chr1_180_INS	chr1:45761172-45761173	1	0.011	chr1	45761172	45761173	chr1-45185000-45770000	TRUE	TRUE	51.28	BEST4,EIF2B3,RP5-882O7.4,TESK2,BTBD19,PLK3,TCTEX1D4,RNU5D-1,KIF2C,RNU5F-1,RPS15AP11,SNORD38B,RPS8,SNORD38A,SNORD46	14	1	FALSE	TRUE	15_Quies	TRUE	5_TxWk	TRUE	FALSE
MEI_chr1_185_INS	chr1:46679047-46679048	0.134663	0.109	chr1	46679047	46679048	chr1-46055000-46835000	TRUE	TRUE	29.49	RP4-533D7.4	1	0	FALSE	TRUE	15_Quies,14_ReprPCWk	TRUE	5_TxWk	TRUE	FALSE
MEI_chr1_191_INS	chr1:48972537-48972538	1	0.028	chr1	48972537	48972538	-	FALSE	FALSE	0	SLC5A9	0	0	FALSE	TRUE	15_Quies,14_ReprPCWk	FALSE	None	TRUE	FALSE
MEI_chr1_194_INS	chr1:49357693-49357694	1	0.106	chr1	49357693	49357694	-	FALSE	FALSE	0	.	0	0	FALSE	TRUE	15_Quies,14_ReprPCWk	FALSE	None	TRUE	FALSE
MEI_chr1_195_INS	chr1:49428756-49428757	1	0.118	chr1	49428756	49428757	chr1-49365000-50810000	FALSE	TRUE	10.38	.	0	0	FALSE	TRUE	15_Quies,14_ReprPCWk	FALSE	None	TRUE	FALSE
MEI_chr1_200_INS	chr1:49861993-49861994	1	0.012	chr1	49861993	49861994	chr1-49365000-50810000	FALSE	TRUE	10.38	.	0	0	FALSE	TRUE	15_Quies	FALSE	None	TRUE	FALSE
MEI_chr1_201_INS	chr1:50146053-50146054	1	0.029	chr1	50146053	50146054	chr1-49365000-50810000	FALSE	TRUE	10.38	.	0	0	FALSE	TRUE	15_Quies,9_Het	FALSE	None	TRUE	FALSE
MEI_chr1_205_INS	chr1:50912662-50912663	1	0.047	chr1	50912662	50912663	chr1-50825000-51180000	FALSE	TRUE	22.54	.	0	0	FALSE	TRUE	15_Quies	TRUE	5_TxWk	TRUE	FALSE
MEI_chr1_206_INS	chr1:50995978-50995979	1	0.02	chr1	50995978	50995979	chr1-50825000-51180000	FALSE	TRUE	22.54	.	0	0	FALSE	TRUE	15_Quies	TRUE	4_Tx,5_TxWk	TRUE	FALSE
MEI_chr1_207_INS	chr1:51003893-51003894	0.476973	0.021	chr1	51003893	51003894	chr1-50825000-51180000	FALSE	TRUE	22.54	.	0	0	FALSE	TRUE	15_Quies	TRUE	4_Tx,5_TxWk	TRUE	FALSE
MEI_chr1_208_INS	chr1:51029967-51029968	1	0.072	chr1	51029967	51029968	chr1-50825000-51180000	FALSE	TRUE	22.54	.	0	0	FALSE	TRUE	15_Quies	TRUE	4_Tx,5_TxWk	TRUE	FALSE
MEI_chr1_228_INS	chr1:55124298-55124299	0.216521	0.013	chr1	55124298	55124299	chr1-53705000-55340000	TRUE	TRUE	35.47	.	0	0	FALSE	TRUE	15_Quies,14_ReprPCWk,9_Het	FALSE	None	TRUE	FALSE
MEI_chr1_232_INS	chr1:56228265-56228266	1	0.015	chr1	56228265	56228266	-	FALSE	FALSE	0	.	0	0	FALSE	TRUE	15_Quies,14_ReprPCWk	FALSE	None	TRUE	FALSE
MEI_chr1_234_INS	chr1:56405404-56405405	1	0.107	chr1	56405404	56405405	chr1-56325000-57075000	FALSE	TRUE	16	.	0	0	FALSE	TRUE	15_Quies	FALSE	None	TRUE	FALSE
MEI_chr1_236_INS	chr1:56535817-56535818	1	0.022	chr1	56535817	56535818	chr1-56325000-57075000	FALSE	TRUE	16	.	0	0	FALSE	TRUE	15_Quies,14_ReprPCWk	FALSE	None	TRUE	FALSE
MEI_chr1_237_INS	chr1:56879062-56879063	1	0.075	chr1	56879062	56879063	chr1-56325000-57075000	FALSE	TRUE	16	.	0	0	FALSE	TRUE	15_Quies,14_ReprPCWk	FALSE	None	TRUE	FALSE
MEI_chr1_239_INS	chr1:57100960-57100961	1	0.039	chr1	57100960	57100961	-	FALSE	FALSE	0	RNU6-830P	0	0	FALSE	TRUE	15_Quies,14_ReprPCWk	FALSE	None	TRUE	FALSE
MEI_chr1_249_INS	chr1:58071869-58071870	1	0.257	chr1	58071869	58071870	chr1-57285000-58515000	FALSE	TRUE	9.76	.	0	0	FALSE	TRUE	15_Quies,14_ReprPCWk	FALSE	None	TRUE	FALSE
MEI_chr1_253_INS	chr1:58738006-58738007	1	0.106	chr1	58738006	58738007	-	FALSE	FALSE	0	.	0	0	FALSE	TRUE	15_Quies	FALSE	None	TRUE	FALSE
MEI_chr1_260_INS	chr1:59205317-59205318	1	0.117	chr1	59205317	59205318	chr1-59205000-59740000	TRUE	FALSE	22.43	FGGY,RP4-782L23.2,HOOK1,CYP2J2	0	0	FALSE	TRUE	15_Quies,14_ReprPCWk	TRUE	2_TssAFlnk	TRUE	FALSE
MEI_chr1_263_INS	chr1:59591483-59591484	1	0.164	chr1	59591483	59591484	chr1-59205000-59740000	TRUE	FALSE	22.43	.	0	0	FALSE	TRUE	15_Quies,14_ReprPCWk	FALSE	None	TRUE	FALSE
MEI_chr1_265_INS	chr1:59871876-59871877	1	0.149	chr1	59871876	59871877	chr1-59770000-60225000	FALSE	FALSE	6.59	.	0	0	FALSE	TRUE	15_Quies,9_Het	TRUE	5_TxWk	TRUE	FALSE
MEI_chr1_270_INS	chr1:60470604-60470605	1	0.046	chr1	60470604	60470605	chr1-60435000-61285000	FALSE	FALSE	7.06	RNU6-1177P	0	0	FALSE	TRUE	15_Quies,14_ReprPCWk	FALSE	None	TRUE	FALSE
MEI_chr1_273_INS	chr1:61144594-61144595	1	0.013	chr1	61144594	61144595	chr1-60435000-61285000	FALSE	FALSE	7.06	.	0	0	FALSE	TRUE	15_Quies	FALSE	None	TRUE	FALSE
MEI_chr1_285_INS	chr1:63461965-63461966	1	0.13	chr1	63461965	63461966	chr1-63345000-63765000	FALSE	FALSE	26.19	.	0	0	FALSE	TRUE	15_Quies,14_ReprPCWk	FALSE	None	TRUE	FALSE
MEI_chr1_292_INS	chr1:64850193-64850194	1	0.324	chr1	64850193	64850194	chr1-64745000-65130000	FALSE	FALSE	7.79	.	0	0	FALSE	TRUE	15_Quies,14_ReprPCWk,9_Het	FALSE	None	TRUE	FALSE
MEI_chr1_294_INS	chr1:64958078-64958079	1	0.399	chr1	64958078	64958079	chr1-64745000-65130000	FALSE	FALSE	7.79	.	0	0	FALSE	TRUE	15_Quies,14_ReprPCWk	TRUE	5_TxWk	TRUE	FALSE
MEI_chr1_297_INS	chr1:65346960-65346961	1	0.08	chr1	65346960	65346961	chr1-65305000-65510000	TRUE	TRUE	34.15	JAK1,MIR101-1,MIR3671	1	1	FALSE	FALSE	None	TRUE	4_Tx,5_TxWk	TRUE	FALSE
MEI_chr1_299_INS	chr1:65572274-65572275	1	0.148	chr1	65572274	65572275	chr1-65525000-65690000	FALSE	FALSE	30.3	.	0	0	FALSE	TRUE	13_ReprPC,15_Quies,14_ReprPCWk	FALSE	None	TRUE	FALSE
MEI_chr1_302_INS	chr1:66055941-66055942	1	0.396	chr1	66055941	66055942	-	FALSE	FALSE	0	.	0	0	FALSE	TRUE	15_Quies,9_Het	TRUE	5_TxWk	TRUE	FALSE
MEI_chr1_308_INS	chr1:67255239-67255240	1	0.015	chr1	67255239	67255240	chr1-67235000-67385000	FALSE	FALSE	26.67	MIER1,WDR78,RNU6-586P,GADD45A,SLC35D1,C1orf141	1	1	FALSE	TRUE	15_Quies	TRUE	5_TxWk	TRUE	FALSE
MEI_chr1_315_INS	chr1:70061670-70061671	1	0.199	chr1	70061670	70061671	chr1-68985000-70260000	FALSE	TRUE	4.71	.	0	0	FALSE	TRUE	15_Quies	FALSE	None	TRUE	FALSE
MEI_chr1_316_INS	chr1:70068188-70068189	1	0.017	chr1	70068188	70068189	chr1-68985000-70260000	FALSE	TRUE	4.71	.	0	0	FALSE	TRUE	15_Quies	FALSE	None	TRUE	FALSE
MEI_chr1_317_INS	chr1:70091056-70091057	1	0.258	chr1	70091056	70091057	chr1-68985000-70260000	FALSE	TRUE	4.71	.	0	0	FALSE	TRUE	15_Quies	FALSE	None	TRUE	FALSE
MEI_chr1_318_INS	chr1:70093557-70093558	1	0.062	chr1	70093557	70093558	chr1-68985000-70260000	FALSE	TRUE	4.71	.	0	0	FALSE	TRUE	15_Quies	FALSE	None	TRUE	FALSE
MEI_chr1_323_INS	chr1:70412360-70412361	0.194818	0.029	chr1	70412360	70412361	-	FALSE	FALSE	0	.	0	0	FALSE	TRUE	15_Quies	FALSE	None	TRUE	FALSE
MEI_chr1_327_INS	chr1:70912433-70912434	1	0.036	chr1	70912433	70912434	chr1-70595000-70985000	FALSE	TRUE	25.64	LRRC7,LRRC40,SRSF11,RP4-677H15.4	4	2	FALSE	TRUE	15_Quies,14_ReprPCWk	TRUE	5_TxWk	TRUE	FALSE
MEI_chr1_336_INS	chr1:72514121-72514122	1	0.112	chr1	72514121	72514122	-	FALSE	FALSE	0	RP11-82L20.1,ZRANB2-AS2,ZRANB2	0	1	FALSE	TRUE	15_Quies	FALSE	None	TRUE	FALSE
MEI_chr1_338_INS	chr1:72639020-72639021	1	0.126	chr1	72639020	72639021	-	FALSE	FALSE	0	.	0	0	FALSE	TRUE	15_Quies	FALSE	None	TRUE	FALSE
MEI_chr1_345_INS	chr1:73911108-73911109	1	0.019	chr1	73911108	73911109	-	FALSE	FALSE	0	ZRANB2-AS2	0	0	FALSE	TRUE	15_Quies	FALSE	None	TRUE	FALSE
MEI_chr1_348_INS	chr1:74471655-74471656	0.465797	0.102	chr1	74471655	74471656	-	FALSE	FALSE	0	.	0	0	FALSE	TRUE	15_Quies	FALSE	None	TRUE	FALSE
MEI_chr1_349_INS	chr1:74525037-74525038	1	0.013	chr1	74525037	74525038	-	FALSE	FALSE	0	.	0	0	FALSE	TRUE	15_Quies	FALSE	None	TRUE	FALSE
MEI_chr1_354_INS	chr1:75148055-75148056	0.010358	0.115	chr1	75148055	75148056	chr1-74990000-75185000	FALSE	FALSE	30.77	ZRANB2-AS2,ZRANB2,LRRC7,MIR186	0	2	FALSE	TRUE	15_Quies,14_ReprPCWk	FALSE	None	FALSE	FALSE
MEI_chr1_355_INS	chr1:75192907-75192908	4.17e-15	0.376	chr1	75192907	75192908	-	FALSE	FALSE	0	.	0	0	FALSE	TRUE	15_Quies,9_Het	TRUE	4_Tx,5_TxWk	FALSE	FALSE
MEI_chr1_356_INS	chr1:75301685-75301686	0.245857	0.122	chr1	75301685	75301686	chr1-75225000-75670000	FALSE	FALSE	17.98	.	0	0	FALSE	TRUE	15_Quies,14_ReprPCWk	FALSE	None	TRUE	FALSE
MEI_chr1_358_INS	chr1:75557174-75557175	0.543779	0.184	chr1	75557174	75557175	chr1-75225000-75670000	FALSE	FALSE	17.98	.	0	0	FALSE	TRUE	15_Quies	FALSE	None	TRUE	FALSE
MEI_chr1_359_INS	chr1:75703552-75703553	0.0346126	0.01	chr1	75703552	75703553	chr1-75690000-76120000	FALSE	FALSE	11.63	ACADM,RP4-682C21.5,RABGGTB,MSH4,SLC44A5	1	0	FALSE	TRUE	15_Quies,14_ReprPCWk	FALSE	None	FALSE	FALSE
MEI_chr1_361_INS	chr1:75802846-75802847	1	0.011	chr1	75802846	75802847	chr1-75690000-76120000	FALSE	FALSE	11.63	.	0	0	FALSE	TRUE	15_Quies	FALSE	None	TRUE	FALSE
MEI_chr1_364_INS	chr1:76392967-76392968	1	0.045	chr1	76392967	76392968	chr1-76355000-76595000	FALSE	FALSE	20.83	.	0	0	FALSE	TRUE	15_Quies,14_ReprPCWk	FALSE	None	TRUE	FALSE
MEI_chr1_371_INS	chr1:77577928-77577929	1	0.088	chr1	77577928	77577929	chr1-77340000-77595000	FALSE	FALSE	19.61	.	0	0	FALSE	TRUE	15_Quies	TRUE	5_TxWk	TRUE	FALSE
MEI_chr1_372_INS	chr1:77634327-77634328	1	0.119	chr1	77634327	77634328	chr1-77610000-78000000	FALSE	FALSE	15.38	RNU7-8P	1	0	FALSE	TRUE	15_Quies	TRUE	5_TxWk	TRUE	FALSE
MEI_chr1_373_INS	chr1:77764994-77764995	1	0.121	chr1	77764994	77764995	chr1-77610000-78000000	FALSE	FALSE	15.38	RNU7-8P	1	0	FALSE	TRUE	15_Quies	TRUE	4_Tx,5_TxWk	TRUE	FALSE
MEI_chr1_378_INS	chr1:78607067-78607068	0.12834	0.18	chr1	78607067	78607068	chr1-78605000-79150000	FALSE	FALSE	14.68	IFI44L,IFI44,AC104837.1,ACADM,RP4-682C21.5	2	0	FALSE	TRUE	15_Quies,14_ReprPCWk	TRUE	5_TxWk	TRUE	FALSE
MEI_chr1_383_INS	chr1:79108845-79108846	0.166741	0.062	chr1	79108845	79108846	chr1-78605000-79150000	FALSE	FALSE	14.68	.	0	0	FALSE	TRUE	15_Quies,9_Het	TRUE	5_TxWk	TRUE	FALSE
MEI_chr1_387_INS	chr1:79331208-79331209	1	0.118	chr1	79331208	79331209	chr1-79315000-79710000	FALSE	FALSE	7.59	.	0	0	FALSE	TRUE	15_Quies	FALSE	None	TRUE	FALSE
MEI_chr1_388_INS	chr1:79346171-79346172	1	0.035	chr1	79346171	79346172	chr1-79315000-79710000	FALSE	FALSE	7.59	.	0	0	FALSE	TRUE	15_Quies	FALSE	None	TRUE	FALSE
MEI_chr1_394_INS	chr1:79582082-79582083	1	0.6	chr1	79582082	79582083	chr1-79315000-79710000	FALSE	FALSE	7.59	.	0	0	FALSE	TRUE	15_Quies,9_Het	FALSE	None	TRUE	FALSE
MEI_chr1_397_INS	chr1:80299106-80299107	0.886695	0.312	chr1	80299106	80299107	chr1-79935000-80560000	FALSE	FALSE	3.2	.	0	0	FALSE	TRUE	15_Quies,9_Het	FALSE	None	TRUE	FALSE
MEI_chr1_407_INS	chr1:81351537-81351538	1	0.17	chr1	81351537	81351538	-	FALSE	FALSE	0	LPHN2	0	1	FALSE	TRUE	15_Quies	FALSE	None	TRUE	FALSE
MEI_chr1_408_INS	chr1:81524136-81524137	1	0.272	chr1	81524136	81524137	-	FALSE	FALSE	0	.	0	0	FALSE	TRUE	15_Quies	FALSE	None	TRUE	FALSE
MEI_chr1_410_INS	chr1:81855782-81855783	1	0.308	chr1	81855782	81855783	chr1-81855000-82305000	FALSE	TRUE	20	.	0	0	FALSE	TRUE	15_Quies	FALSE	None	TRUE	FALSE
MEI_chr1_414_INS	chr1:82312054-82312055	1	0.281	chr1	82312054	82312055	-	FALSE	FALSE	0	.	0	0	FALSE	TRUE	15_Quies,14_ReprPCWk	TRUE	5_TxWk	TRUE	FALSE
MEI_chr1_417_INS	chr1:83043200-83043201	0.196686	0.016	chr1	83043200	83043201	-	FALSE	FALSE	0	.	0	0	FALSE	TRUE	15_Quies	FALSE	None	TRUE	FALSE
MEI_chr1_419_INS	chr1:84070086-84070087	1	0.028	chr1	84070086	84070087	-	FALSE	FALSE	0	.	0	0	FALSE	TRUE	15_Quies	FALSE	None	TRUE	FALSE
MEI_chr1_423_INS	chr1:84437641-84437642	0.838323	0.011	chr1	84437641	84437642	chr1-84370000-84600000	FALSE	FALSE	26.09	.	0	0	FALSE	TRUE	15_Quies,14_ReprPCWk	FALSE	None	TRUE	FALSE
MEI_chr1_426_INS	chr1:84913274-84913275	1	0.287	chr1	84913274	84913275	chr1-84640000-85225000	FALSE	FALSE	23.93	.	0	0	FALSE	TRUE	15_Quies,14_ReprPCWk	FALSE	None	TRUE	FALSE
MEI_chr1_427_INS	chr1:84981078-84981079	1	0.01	chr1	84981078	84981079	chr1-84640000-85225000	FALSE	FALSE	23.93	CTBS	1	0	FALSE	TRUE	15_Quies	TRUE	5_TxWk	TRUE	FALSE
MEI_chr1_433_INS	chr1:85620127-85620128	1	0.499	chr1	85620127	85620128	chr1-85400000-85745000	TRUE	FALSE	26.09	.	0	0	FALSE	TRUE	15_Quies,14_ReprPCWk	FALSE	None	TRUE	FALSE
MEI_chr1_436_INS	chr1:86058693-86058694	1	0.028	chr1	86058693	86058694	-	FALSE	FALSE	0	.	0	0	FALSE	TRUE	15_Quies,14_ReprPCWk,9_Het	FALSE	None	TRUE	FALSE
MEI_chr1_444_INS	chr1:87559541-87559542	1	0.01	chr1	87559541	87559542	chr1-87295000-87565000	FALSE	FALSE	25.93	CLCA1,HS2ST1,SEP15	2	0	FALSE	TRUE	15_Quies	TRUE	5_TxWk	TRUE	FALSE
MEI_chr1_453_INS	chr1:88813625-88813626	1	0.027	chr1	88813625	88813626	chr1-88625000-89060000	FALSE	FALSE	11.49	.	0	0	FALSE	TRUE	15_Quies	FALSE	None	TRUE	FALSE
MEI_chr1_455_INS	chr1:89115732-89115733	0.911034	0.038	chr1	89115732	89115733	-	FALSE	FALSE	0	.	0	0	FALSE	TRUE	15_Quies,14_ReprPCWk	FALSE	None	TRUE	FALSE
MEI_chr1_456_INS	chr1:89209563-89209564	1	0.012	chr1	89209563	89209564	chr1-89120000-89355000	FALSE	TRUE	21.28	.	0	0	FALSE	TRUE	15_Quies	TRUE	4_Tx,5_TxWk	TRUE	FALSE
MEI_chr1_457_INS	chr1:89219392-89219393	1	0.051	chr1	89219392	89219393	chr1-89120000-89355000	FALSE	TRUE	21.28	.	0	0	FALSE	TRUE	15_Quies	TRUE	4_Tx,5_TxWk	TRUE	FALSE
MEI_chr1_464_INS	chr1:90370569-90370570	1	0.108	chr1	90370569	90370570	chr1-89945000-90480000	FALSE	TRUE	26.17	.	0	0	FALSE	TRUE	15_Quies	TRUE	5_TxWk	TRUE	FALSE
MEI_chr1_466_INS	chr1:90914512-90914513	1	0.029	chr1	90914512	90914513	chr1-90565000-91065000	FALSE	FALSE	4	.	0	0	FALSE	TRUE	15_Quies,14_ReprPCWk	FALSE	None	TRUE	FALSE
MEI_chr1_480_INS	chr1:93167530-93167531	1	0.443	chr1	93167530	93167531	chr1-93105000-93290000	TRUE	FALSE	32.43	.	0	0	FALSE	TRUE	15_Quies,14_ReprPCWk	TRUE	4_Tx,5_TxWk	TRUE	FALSE
MEI_chr1_482_INS	chr1:93498232-93498233	0.936934	0.649	chr1	93498232	93498233	chr1-93295000-93720000	TRUE	TRUE	40	SNORA51,RPL5,SNORA66,SNORD21,CCDC18,TMED5	6	1	FALSE	TRUE	15_Quies	TRUE	5_TxWk	TRUE	FALSE
MEI_chr1_485_INS	chr1:94100853-94100854	1	0.024	chr1	94100853	94100854	chr1-94080000-94310000	FALSE	TRUE	8.7	BCAR3,MIR760,RP4-561L24.3,DNTTIP2,GCLM	1	1	FALSE	TRUE	15_Quies	TRUE	5_TxWk	TRUE	FALSE
MEI_chr1_492_INS	chr1:95335243-95335244	0.720481	0.01	chr1	95335243	95335244	chr1-95310000-95520000	FALSE	FALSE	23.81	RP11-313A24.1,RP11-57H12.3,RWDD3,ALG14	1	0	FALSE	TRUE	15_Quies,14_ReprPCWk	FALSE	None	TRUE	FALSE
MEI_chr1_493_INS	chr1:95342701-95342702	1	0.092	chr1	95342701	95342702	chr1-95310000-95520000	FALSE	FALSE	23.81	.	0	0	FALSE	TRUE	13_ReprPC,14_ReprPCWk,15_Quies	TRUE	5_TxWk	TRUE	FALSE
MEI_chr1_495_INS	chr1:95552051-95552052	1	0.035	chr1	95552051	95552052	chr1-95545000-95705000	FALSE	FALSE	37.5	RP11-57H12.3,RWDD3,RP11-465K1.2	2	0	FALSE	TRUE	15_Quies,14_ReprPCWk	FALSE	None	TRUE	FALSE
MEI_chr1_497_INS	chr1:95801857-95801858	0.759516	0.09	chr1	95801857	95801858	-	FALSE	FALSE	0	.	0	0	FALSE	TRUE	15_Quies,14_ReprPCWk	FALSE	None	TRUE	FALSE
MEI_chr1_502_INS	chr1:96403767-96403768	1	0.017	chr1	96403767	96403768	-	FALSE	FALSE	0	.	0	0	FALSE	TRUE	15_Quies	FALSE	None	TRUE	FALSE
MEI_chr1_504_INS	chr1:96867621-96867622	0.408194	0.031	chr1	96867621	96867622	-	FALSE	FALSE	0	.	0	0	FALSE	TRUE	15_Quies,9_Het	FALSE	None	TRUE	FALSE
MEI_chr1_508_INS	chr1:97717644-97717645	1	0.06	chr1	97717644	97717645	-	FALSE	FALSE	0	.	0	0	FALSE	TRUE	15_Quies	TRUE	5_TxWk	TRUE	FALSE
MEI_chr1_520_INS	chr1:98605297-98605298	1	0.235	chr1	98605297	98605298	-	FALSE	FALSE	0	.	0	0	FALSE	TRUE	15_Quies	FALSE	None	TRUE	FALSE
MEI_chr1_523_INS	chr1:99610528-99610529	1	0.117	chr1	99610528	99610529	chr1-99605000-100175000	FALSE	TRUE	12.28	.	0	0	FALSE	TRUE	15_Quies,14_ReprPCWk	FALSE	None	TRUE	FALSE
MEI_chr1_524_INS	chr1:99672118-99672119	1	0.026	chr1	99672118	99672119	chr1-99605000-100175000	FALSE	TRUE	12.28	.	0	0	FALSE	TRUE	15_Quies,14_ReprPCWk	FALSE	None	TRUE	FALSE
MEI_chr1_525_INS	chr1:99698454-99698455	1	0.028	chr1	99698454	99698455	chr1-99605000-100175000	FALSE	TRUE	12.28	SNX7	0	0	FALSE	TRUE	15_Quies,14_ReprPCWk	TRUE	5_TxWk	TRUE	FALSE
MEI_chr1_526_INS	chr1:99894544-99894545	1	0.029	chr1	99894544	99894545	chr1-99605000-100175000	FALSE	TRUE	12.28	.	0	0	FALSE	TRUE	15_Quies,9_Het	FALSE	None	TRUE	FALSE
MEI_chr1_529_INS	chr1:100355940-100355941	0.0533193	0.031	chr1	100355940	100355941	chr1-100215000-100925000	FALSE	TRUE	40.85	.	0	0	FALSE	FALSE	None	TRUE	4_Tx,5_TxWk	FALSE	FALSE
MEI_chr1_531_INS	chr1:100551660-100551661	0.366692	0.057	chr1	100551660	100551661	chr1-100215000-100925000	FALSE	TRUE	40.85	EXTL2,SLC30A7	0	0	FALSE	FALSE	None	TRUE	4_Tx,5_TxWk	TRUE	FALSE
MEI_chr1_533_INS	chr1:100938616-100938617	1	0.024	chr1	100938616	100938617	-	FALSE	FALSE	0	FRRS1,AGL,SASS6,TRMT13,VCAM1,EXTL2,SLC30A7,AL451051.1,MIR553,LRRC39,RP11-305E17.6,RTCA	0	0	FALSE	FALSE	None	TRUE	4_Tx,5_TxWk	TRUE	FALSE
MEI_chr1_535_INS	chr1:100994221-100994222	1	0.626	chr1	100994221	100994222	chr1-100955000-101345000	TRUE	FALSE	17.95	EXTL2,SLC30A7	1	0	FALSE	TRUE	15_Quies,14_ReprPCWk	TRUE	5_TxWk	TRUE	FALSE
MEI_chr1_543_INS	chr1:101770067-101770068	1	0.115	chr1	101770067	101770068	chr1-101360000-101930000	TRUE	FALSE	29.82	EXTL2,SLC30A7,RP11-421L21.2,DPH5,RP11-421L21.3,SCARNA16,RN7SKP285,RNPC3,RP11-153F1.1	6	0	FALSE	TRUE	15_Quies	TRUE	4_Tx,5_TxWk	TRUE	FALSE
MEI_chr1_544_INS	chr1:101978980-101978981	1	0.33	chr1	101978980	101978981	-	FALSE	FALSE	0	RN7SKP285,RNPC3,RP11-153F1.1,NTNG1	0	0	FALSE	TRUE	15_Quies,14_ReprPCWk	FALSE	None	TRUE	FALSE
MEI_chr1_545_INS	chr1:102209930-102209931	0.25463	0.021	chr1	102209930	102209931	-	FALSE	FALSE	0	.	0	0	FALSE	TRUE	15_Quies,14_ReprPCWk	FALSE	None	TRUE	FALSE
MEI_chr1_546_INS	chr1:102240167-102240168	1	0.028	chr1	102240167	102240168	-	FALSE	FALSE	0	.	0	0	FALSE	TRUE	15_Quies,14_ReprPCWk	FALSE	None	TRUE	FALSE
MEI_chr1_547_INS	chr1:102568923-102568924	1	0.237	chr1	102568923	102568924	-	FALSE	FALSE	0	.	0	0	FALSE	TRUE	15_Quies	FALSE	None	TRUE	FALSE
MEI_chr1_548_INS	chr1:102920544-102920545	1	0.125	chr1	102920544	102920545	-	FALSE	FALSE	0	.	0	0	FALSE	TRUE	15_Quies	FALSE	None	TRUE	FALSE
MEI_chr1_549_INS	chr1:103054499-103054500	1	0.042	chr1	103054499	103054500	-	FALSE	FALSE	0	.	0	0	FALSE	TRUE	15_Quies	FALSE	None	TRUE	FALSE
MEI_chr1_553_INS	chr1:103718769-103718770	1	0.067	chr1	103718769	103718770	-	FALSE	FALSE	0	.	0	0	FALSE	TRUE	15_Quies	FALSE	None	TRUE	FALSE
MEI_chr1_556_INS	chr1:104574487-104574488	0.971997	0.235	chr1	104574487	104574488	-	FALSE	FALSE	0	.	0	0	FALSE	TRUE	15_Quies	FALSE	None	TRUE	FALSE
MEI_chr1_558_INS	chr1:105054083-105054084	1	0.242	chr1	105054083	105054084	-	FALSE	FALSE	0	.	0	0	FALSE	TRUE	15_Quies	FALSE	None	TRUE	FALSE
MEI_chr1_559_INS	chr1:105070244-105070245	1	0.08	chr1	105070244	105070245	-	FALSE	FALSE	0	.	0	0	FALSE	TRUE	15_Quies	FALSE	None	TRUE	FALSE
MEI_chr1_560_INS	chr1:105138650-105138651	1	0.065	chr1	105138650	105138651	-	FALSE	FALSE	0	.	0	0	FALSE	TRUE	15_Quies,9_Het	FALSE	None	TRUE	FALSE
MEI_chr1_561_INS	chr1:105231111-105231112	not-tested	0.299	chr1	105231111	105231112	-	FALSE	FALSE	0	.	0	0	FALSE	TRUE	15_Quies,9_Het	FALSE	None	TRUE	FALSE
MEI_chr1_563_INS	chr1:105857788-105857789	1	0.019	chr1	105857788	105857789	-	FALSE	FALSE	0	.	0	0	FALSE	TRUE	15_Quies	FALSE	None	TRUE	FALSE
MEI_chr1_566_INS	chr1:105973998-105973999	1	0.018	chr1	105973998	105973999	-	FALSE	FALSE	0	.	0	0	FALSE	TRUE	15_Quies	FALSE	None	TRUE	FALSE
MEI_chr1_569_INS	chr1:106371154-106371155	1	0.016	chr1	106371154	106371155	-	FALSE	FALSE	0	.	0	0	FALSE	TRUE	15_Quies	FALSE	None	TRUE	FALSE
MEI_chr1_576_INS	chr1:108142479-108142480	1	0.34	chr1	108142479	108142480	-	FALSE	FALSE	0	.	0	0	FALSE	TRUE	15_Quies	TRUE	4_Tx,5_TxWk	TRUE	FALSE
MEI_chr1_579_INS	chr1:108665644-108665645	1	0.011	chr1	108665644	108665645	-	FALSE	FALSE	0	VAV3-AS1,VAV3	0	0	FALSE	TRUE	15_Quies,14_ReprPCWk	TRUE	5_TxWk	TRUE	FALSE
MEI_chr1_581_INS	chr1:109068643-109068644	1	0.016	chr1	109068643	109068644	-	FALSE	FALSE	0	.	0	0	FALSE	TRUE	15_Quies,14_ReprPCWk,9_Het	FALSE	None	TRUE	FALSE
MEI_chr1_584_INS	chr1:110548582-110548583	1	0.015	chr1	110548582	110548583	chr1-110090000-110665000	TRUE	TRUE	48.7	GPR61,RP5-1160K1.8,GNAI3,RNU6V,RP5-1160K1.3,AMPD2,RP5-1160K1.6,GSTM3,EPS8L3,GNAT2,CYB561D1,MIR197,ATXN7L2,GSTM4	11	0	FALSE	FALSE	None	TRUE	2_TssAFlnk,4_Tx,5_TxWk	TRUE	FALSE
MEI_chr1_587_INS	chr1:111802597-111802598	0.132553	0.262	chr1	111802597	111802598	chr1-111575000-111980000	TRUE	TRUE	44.44	.	0	0	FALSE	TRUE	15_Quies,14_ReprPCWk	FALSE	None	TRUE	FALSE
MEI_chr1_588_INS	chr1:111896187-111896188	0.00273268	0.244	chr1	111896187	111896188	chr1-111575000-111980000	TRUE	TRUE	44.44	CHI3L2,DENND2D	2	0	FALSE	TRUE	15_Quies,14_ReprPCWk	FALSE	None	FALSE	FALSE
MEI_chr1_589_INS	chr1:112001271-112001272	1	0.027	chr1	112001271	112001272	chr1-112000000-112315000	TRUE	TRUE	38.1	DDX20,FAM212B,KRT18P57,RNU6-151P	4	0	FALSE	FALSE	None	TRUE	4_Tx	TRUE	FALSE
MEI_chr1_590_INS	chr1:112007837-112007838	1	0.011	chr1	112007837	112007838	chr1-112000000-112315000	TRUE	TRUE	38.1	.	0	0	FALSE	FALSE	None	TRUE	4_Tx,5_TxWk	TRUE	FALSE
MEI_chr1_591_INS	chr1:112032284-112032285	0.0655842	0.092	chr1	112032284	112032285	chr1-112000000-112315000	TRUE	TRUE	38.1	DENND2D,C1orf162,KRT18P57,RNU6-151P,DDX20,FAM212B,CHI3L2,CD53,CTTNBP2NL,KCNA3,CEPT1,DRAM2,ATP5F1,WDR77,ADORA3,OVGP1,snoU13	7	1	FALSE	TRUE	15_Quies,14_ReprPCWk	TRUE	2_TssAFlnk,5_TxWk	FALSE	FALSE
MEI_chr1_593_INS	chr1:112103110-112103111	0.647111	0.111	chr1	112103110	112103111	chr1-112000000-112315000	TRUE	TRUE	38.1	RAP1A,ADORA3,RNU6-792P,KRT18P57,RNU6-151P,DDX20,FAM212B	7	1	FALSE	TRUE	15_Quies,14_ReprPCWk	TRUE	5_TxWk	TRUE	FALSE
MEI_chr1_595_INS	chr1:112123691-112123692	1	0.126	chr1	112123691	112123692	chr1-112000000-112315000	TRUE	TRUE	38.1	.	0	0	FALSE	TRUE	15_Quies,14_ReprPCWk	FALSE	None	TRUE	FALSE
MEI_chr1_596_INS	chr1:112181873-112181874	0.608194	0.015	chr1	112181873	112181874	chr1-112000000-112315000	TRUE	TRUE	38.1	C1orf162,ATP5F1,WDR77,ADORA3	3	0	FALSE	TRUE	15_Quies	TRUE	5_TxWk	TRUE	FALSE
MEI_chr1_599_INS	chr1:112340476-112340477	1	0.018	chr1	112340476	112340477	-	FALSE	FALSE	0	OVGP1	0	0	FALSE	TRUE	13_ReprPC,15_Quies,14_ReprPCWk	FALSE	None	TRUE	FALSE
MEI_chr1_601_INS	chr1:112736007-112736008	1	0.143	chr1	112736007	112736008	chr1-112345000-112885000	FALSE	FALSE	11.11	.	0	0	FALSE	TRUE	15_Quies,14_ReprPCWk	FALSE	None	TRUE	FALSE
MEI_chr1_604_INS	chr1:112992009-112992010	0.215873	0.433	chr1	112992009	112992010	chr1-112915000-113255000	TRUE	TRUE	38.24	.	0	0	FALSE	TRUE	15_Quies,14_ReprPCWk	TRUE	5_TxWk	TRUE	FALSE
MEI_chr1_612_INS	chr1:114088521-114088522	0.838323	0.019	chr1	114088521	114088522	chr1-113670000-114175000	FALSE	FALSE	11.88	.	0	0	FALSE	TRUE	15_Quies	FALSE	None	TRUE	FALSE
MEI_chr1_618_INS	chr1:115201401-115201402	1	0.162	chr1	115201401	115201402	chr1-114880000-115300000	TRUE	TRUE	28.57	.	0	0	FALSE	TRUE	13_ReprPC,14_ReprPCWk,15_Quies	FALSE	None	TRUE	FALSE
MEI_chr1_623_INS	chr1:116084509-116084510	0.496958	0.01	chr1	116084509	116084510	chr1-115695000-116115000	FALSE	FALSE	14.29	.	0	0	FALSE	TRUE	15_Quies,14_ReprPCWk	FALSE	None	TRUE	FALSE
MEI_chr1_626_INS	chr1:116548031-116548032	1	0.01	chr1	116548031	116548032	-	FALSE	FALSE	0	.	0	0	FALSE	TRUE	15_Quies,14_ReprPCWk	TRUE	4_Tx,5_TxWk	TRUE	FALSE
MEI_chr1_629_INS	chr1:116983571-116983572	0.421555	0.045	chr1	116983571	116983572	chr1-116670000-117675000	FALSE	TRUE	30.85	.	0	0	FALSE	TRUE	13_ReprPC,14_ReprPCWk,15_Quies	FALSE	None	TRUE	FALSE
MEI_chr1_630_INS	chr1:117091295-117091296	0.95166	0.01	chr1	117091295	117091296	chr1-116670000-117675000	FALSE	TRUE	30.85	.	0	0	FALSE	TRUE	15_Quies	TRUE	5_TxWk	TRUE	FALSE
MEI_chr1_639_INS	chr1:118372412-118372413	1	0.013	chr1	118372412	118372413	-	FALSE	FALSE	0	.	0	0	FALSE	TRUE	15_Quies,14_ReprPCWk,9_Het	FALSE	None	TRUE	FALSE
MEI_chr1_641_INS	chr1:118805688-118805689	1	0.022	chr1	118805688	118805689	-	FALSE	FALSE	0	.	0	0	FALSE	TRUE	15_Quies	FALSE	None	TRUE	FALSE
MEI_chr1_642_INS	chr1:119080704-119080705	0.981187	0.294	chr1	119080704	119080705	-	FALSE	FALSE	0	.	0	0	FALSE	TRUE	15_Quies,9_Het	FALSE	None	TRUE	FALSE
MEI_chr1_645_INS	chr1:119553366-119553367	0.370657	0.14	chr1	119553366	119553367	-	FALSE	FALSE	0	.	0	0	FALSE	TRUE	13_ReprPC,14_ReprPCWk,15_Quies	FALSE	None	TRUE	FALSE
MEI_chr1_648_INS	chr1:120586149-120586150	1	0.139	chr1	120586149	120586150	-	FALSE	FALSE	0	RNU2-38P	0	0	FALSE	TRUE	15_Quies	TRUE	5_TxWk	TRUE	FALSE
MEI_chr1_650_INS	chr1:142553120-142553121	1	0.015	chr1	142553120	142553121	-	FALSE	FALSE	0	.	0	0	FALSE	TRUE	15_Quies,9_Het	FALSE	None	TRUE	FALSE
MEI_chr1_653_INS	chr1:143262107-143262108	1	0.013	chr1	143262107	143262108	-	FALSE	FALSE	0	.	0	0	FALSE	TRUE	15_Quies,9_Het	FALSE	None	TRUE	FALSE
MEI_chr1_654_INS	chr1:143667988-143667989	1	0.043	chr1	143667988	143667989	-	FALSE	FALSE	0	.	0	0	FALSE	TRUE	15_Quies	FALSE	None	TRUE	FALSE
MEI_chr1_656_INS	chr1:144581042-144581043	0.198427	0.088	chr1	144581042	144581043	-	FALSE	FALSE	0	.	0	0	FALSE	TRUE	15_Quies	FALSE	None	TRUE	FALSE
MEI_chr1_660_INS	chr1:144951026-144951027	3.28e-09	0.033	chr1	144951026	144951027	chr1-144835000-145835000	TRUE	TRUE	39	.	0	0	FALSE	TRUE	15_Quies	TRUE	4_Tx,5_TxWk	FALSE	FALSE
MEI_chr1_662_INS	chr1:145098257-145098258	1	0.058	chr1	145098257	145098258	chr1-144835000-145835000	TRUE	TRUE	39	ZNF697,PHGDH,HMGCS2,REG4,ADAM30,RNU2-38P,TXNIP,LIX1L,ANKRD35,HFE2	5	0	FALSE	TRUE	14_ReprPCWk	TRUE	1_TssA,5_TxWk	TRUE	FALSE
MEI_chr1_664_INS	chr1:145152736-145152737	0.308885	0.311	chr1	145152736	145152737	chr1-144835000-145835000	TRUE	TRUE	39	.	0	0	FALSE	TRUE	15_Quies	TRUE	5_TxWk	TRUE	FALSE
MEI_chr1_665_INS	chr1:145211323-145211324	0.725	0.29	chr1	145211323	145211324	chr1-144835000-145835000	TRUE	TRUE	39	.	0	0	FALSE	FALSE	None	TRUE	2_TssAFlnk,5_TxWk	TRUE	FALSE
MEI_chr1_666_INS	chr1:145235320-145235321	1	0.225	chr1	145235320	145235321	chr1-144835000-145835000	TRUE	TRUE	39	.	0	0	FALSE	TRUE	15_Quies	TRUE	5_TxWk	TRUE	FALSE
MEI_chr1_670_INS	chr1:146658219-146658220	0.0780245	0.028	chr1	146658219	146658220	chr1-146640000-146720000	TRUE	FALSE	112.5	CHD1L,FMO5,GJA8	2	0	FALSE	TRUE	15_Quies	TRUE	4_Tx,5_TxWk	FALSE	FALSE
MEI_chr1_674_INS	chr1:147855716-147855717	0.96183	0.045	chr1	147855716	147855717	-	FALSE	FALSE	0	.	0	0	FALSE	TRUE	15_Quies	FALSE	None	TRUE	FALSE
MEI_chr1_675_INS	chr1:148018097-148018098	0.0339883	0.025	chr1	148018097	148018098	-	FALSE	FALSE	0	.	0	0	FALSE	TRUE	15_Quies	TRUE	5_TxWk	FALSE	FALSE
MEI_chr1_676_INS	chr1:148191783-148191784	0.606589	0.018	chr1	148191783	148191784	-	FALSE	FALSE	0	.	0	0	FALSE	TRUE	15_Quies,14_ReprPCWk	FALSE	None	TRUE	FALSE
MEI_chr1_678_INS	chr1:149218121-149218122	1	0.113	chr1	149218121	149218122	-	FALSE	FALSE	0	.	0	0	FALSE	TRUE	13_ReprPC,15_Quies,14_ReprPCWk,9_Het	TRUE	5_TxWk	TRUE	FALSE
MEI_chr1_680_INS	chr1:149308436-149308437	1	0.328	chr1	149308436	149308437	-	FALSE	FALSE	0	.	0	0	FALSE	TRUE	15_Quies,14_ReprPCWk	FALSE	None	TRUE	FALSE
MEI_chr1_681_INS	chr1:149340036-149340037	1	0.282	chr1	149340036	149340037	-	FALSE	FALSE	0	.	0	0	FALSE	TRUE	15_Quies,14_ReprPCWk	TRUE	5_TxWk	TRUE	FALSE
MEI_chr1_682_INS	chr1:149725225-149725226	0.496144	0.279	chr1	149725225	149725226	-	FALSE	FALSE	0	.	0	0	FALSE	TRUE	15_Quies,14_ReprPCWk	FALSE	None	TRUE	FALSE
MEI_chr1_684_INS	chr1:150200138-150200139	0.839634	0.142	chr1	150200138	150200139	-	FALSE	FALSE	0	MTMR11,VPS45	0	0	FALSE	FALSE	None	TRUE	4_Tx,5_TxWk	TRUE	TRUE
MEI_chr1_695_INS	chr1:152443884-152443885	0.728916	0.035	chr1	152443884	152443885	chr1-152020000-152450000	TRUE	FALSE	34.88	S100A11,RPTN,HRNR	3	0	FALSE	TRUE	15_Quies,14_ReprPCWk	FALSE	None	TRUE	FALSE
MEI_chr1_698_INS	chr1:152823060-152823061	0.1684	0.039	chr1	152823060	152823061	-	FALSE	FALSE	0	LELP1,PRR9,SPRR2G,LCE6A,IVL,C1orf68,LCE1A,SMCP,SPRR1A	0	0	FALSE	TRUE	15_Quies,14_ReprPCWk	FALSE	None	TRUE	FALSE
MEI_chr1_701_INS	chr1:154123770-154123771	0.946103	0.046	chr1	154123770	154123771	-	FALSE	FALSE	0	S100A2,ILF2,NPR1,RAB13,RP11-422P24.9,RPS27,U3,HAX1,UBAP2L	0	2	FALSE	TRUE	15_Quies	TRUE	5_TxWk	TRUE	FALSE
MEI_chr1_708_INS	chr1:155924395-155924396	1	0.046	chr1	155924395	155924396	chr1-155825000-156040000	TRUE	TRUE	69.77	.	0	0	FALSE	FALSE	None	TRUE	4_Tx	TRUE	FALSE
MEI_chr1_711_INS	chr1:156705360-156705361	0.122412	0.074	chr1	156705360	156705361	chr1-156310000-156870000	TRUE	TRUE	62.5	HDGF,INSRR,NTRK1	3	0	FALSE	TRUE	15_Quies	TRUE	4_Tx,5_TxWk	TRUE	FALSE
MEI_chr1_714_INS	chr1:157363502-157363503	0.510986	0.1	chr1	157363502	157363503	chr1-157045000-157480000	TRUE	FALSE	16.09	.	0	0	FALSE	TRUE	13_ReprPC,14_ReprPCWk,9_Het,15_Quies	FALSE	None	TRUE	FALSE
MEI_chr1_718_INS	chr1:158456307-158456308	0.73403	0.058	chr1	158456307	158456308	-	FALSE	FALSE	0	CD1D,CD1A,CD1C,CD1B,IFI16,EI24P2,OR10K1	0	0	FALSE	TRUE	15_Quies,14_ReprPCWk	FALSE	None	TRUE	FALSE
MEI_chr1_721_INS	chr1:158725872-158725873	0.000348864	0.062	chr1	158725872	158725873	-	FALSE	FALSE	0	.	0	0	FALSE	TRUE	15_Quies,14_ReprPCWk	TRUE	5_TxWk	FALSE	FALSE
MEI_chr1_728_INS	chr1:159648708-159648709	0.335142	0.045	chr1	159648708	159648709	chr1-159205000-159730000	FALSE	FALSE	36.19	.	0	0	FALSE	TRUE	15_Quies,14_ReprPCWk	FALSE	None	TRUE	FALSE
MEI_chr1_730_INS	chr1:160047685-160047686	1	0.236	chr1	160047685	160047686	chr1-159740000-160350000	TRUE	TRUE	60.66	.	0	0	FALSE	TRUE	13_ReprPC,14_ReprPCWk	FALSE	None	TRUE	FALSE
MEI_chr1_731_INS	chr1:160261469-160261470	0.435127	0.011	chr1	160261469	160261470	chr1-159740000-160350000	TRUE	TRUE	60.66	IGSF8,CASQ1,AL121987.1,PEA15,NHLH1,RP11-404F10.2	5	0	FALSE	FALSE	None	TRUE	4_Tx	TRUE	FALSE
MEI_chr1_732_INS	chr1:160500926-160500927	0.78946	0.045	chr1	160500926	160500927	chr1-160390000-160585000	FALSE	TRUE	35.9	SLAMF1,RP11-404F10.2,CD48	1	0	FALSE	TRUE	15_Quies,9_Het	TRUE	5_TxWk	TRUE	FALSE
MEI_chr1_736_INS	chr1:162015902-162015903	4.18e-06	0.015	chr1	162015902	162015903	chr1-161750000-162390000	FALSE	FALSE	20.31	MIR556,C1orf226,NOS1AP,RP11-565P22.6,C1orf111,SH2D1B,UHMK1,RP11-565P22.2,DUSP12,ATF6,RP11-474I16.8	8	0	FALSE	TRUE	15_Quies,14_ReprPCWk	FALSE	None	FALSE	FALSE
MEI_chr1_737_INS	chr1:162080099-162080100	1	0.088	chr1	162080099	162080100	chr1-161750000-162390000	FALSE	FALSE	20.31	C1orf226,NOS1AP,RP11-565P22.6,C1orf111	4	0	FALSE	TRUE	15_Quies,14_ReprPCWk,9_Het	FALSE	None	TRUE	FALSE
MEI_chr1_740_INS	chr1:162263027-162263028	1	0.033	chr1	162263027	162263028	chr1-161750000-162390000	FALSE	FALSE	20.31	C1orf226,NOS1AP,RP11-565P22.6,C1orf111	4	0	FALSE	TRUE	15_Quies,14_ReprPCWk	TRUE	5_TxWk	TRUE	FALSE
MEI_chr1_745_INS	chr1:162761322-162761323	1	0.688	chr1	162761322	162761323	chr1-162580000-162775000	TRUE	TRUE	15.38	.	0	0	FALSE	FALSE	None	TRUE	1_TssA,2_TssAFlnk,5_TxWk	TRUE	FALSE
MEI_chr1_748_INS	chr1:163088865-163088866	1	0.201	chr1	163088865	163088866	chr1-162815000-163295000	FALSE	FALSE	20.83	.	0	0	FALSE	TRUE	15_Quies,14_ReprPCWk	FALSE	None	TRUE	FALSE
MEI_chr1_752_INS	chr1:163217255-163217256	1	0.015	chr1	163217255	163217256	chr1-162815000-163295000	FALSE	FALSE	20.83	.	0	0	FALSE	TRUE	15_Quies	FALSE	None	TRUE	FALSE
MEI_chr1_754_INS	chr1:163314443-163314444	1	0.319	chr1	163314443	163314444	-	FALSE	FALSE	0	SNORD112	0	0	FALSE	TRUE	15_Quies	TRUE	4_Tx,5_TxWk	TRUE	FALSE
MEI_chr1_757_INS	chr1:163639693-163639694	1	0.054	chr1	163639693	163639694	chr1-163360000-164895000	TRUE	TRUE	9.77	.	0	0	FALSE	TRUE	15_Quies	FALSE	None	TRUE	FALSE
MEI_chr1_764_INS	chr1:164239560-164239561	1	0.02	chr1	164239560	164239561	chr1-163360000-164895000	TRUE	TRUE	9.77	.	0	0	FALSE	TRUE	15_Quies	FALSE	None	TRUE	FALSE
MEI_chr1_767_INS	chr1:164742779-164742780	0.0399012	0.019	chr1	164742779	164742780	chr1-163360000-164895000	TRUE	TRUE	9.77	PBX1,RNU6-171P,SNORD112	2	1	FALSE	TRUE	15_Quies,14_ReprPCWk	TRUE	5_TxWk	FALSE	FALSE
MEI_chr1_769_INS	chr1:165348670-165348671	1	0.011	chr1	165348670	165348671	-	FALSE	FALSE	0	RP11-280O1.2,RP11-306I1.1,MGST3	0	0	FALSE	TRUE	13_ReprPC,14_ReprPCWk	FALSE	None	TRUE	FALSE
MEI_chr1_771_INS	chr1:165553149-165553150	0.00912083	0.083	chr1	165553149	165553150	chr1-165355000-165565000	FALSE	TRUE	23.81	RXRG,LMX1A,RP11-525G13.2,UCK2	1	3	FALSE	TRUE	13_ReprPC,14_ReprPCWk,15_Quies	FALSE	None	FALSE	FALSE
MEI_chr1_772_INS	chr1:165659306-165659307	0.127926	0.369	chr1	165659306	165659307	chr1-165590000-165890000	FALSE	TRUE	43.33	.	0	0	FALSE	FALSE	None	TRUE	4_Tx,5_TxWk	TRUE	FALSE
MEI_chr1_774_INS	chr1:165861400-165861401	1	0.208	chr1	165861400	165861401	chr1-165590000-165890000	FALSE	TRUE	43.33	MGST3,RP11-466F5.8,TMCO1,RXRG	3	1	FALSE	TRUE	15_Quies	TRUE	4_Tx,5_TxWk	TRUE	FALSE
MEI_chr1_777_INS	chr1:166189445-166189446	0.101342	0.01	chr1	166189445	166189446	chr1-165900000-166455000	FALSE	FALSE	23.42	.	0	0	FALSE	TRUE	15_Quies,9_Het	FALSE	None	TRUE	FALSE
MEI_chr1_783_INS	chr1:167506110-167506111	1	0.082	chr1	167506110	167506111	chr1-167190000-167520000	FALSE	TRUE	21.21	GPA33,POU2F1,RP11-277B15.3,MPZL1,DUSP27,RP11-102C16.3	1	1	FALSE	TRUE	15_Quies,14_ReprPCWk	TRUE	5_TxWk	TRUE	FALSE
MEI_chr1_786_INS	chr1:167712862-167712863	1	0.024	chr1	167712862	167712863	chr1-167685000-168055000	FALSE	TRUE	24.32	ADCY10,DCAF6,MPC2,CREG1	3	1	FALSE	TRUE	15_Quies	TRUE	5_TxWk	TRUE	FALSE
MEI_chr1_787_INS	chr1:167858689-167858690	1	0.053	chr1	167858689	167858690	chr1-167685000-168055000	FALSE	TRUE	24.32	.	0	0	FALSE	TRUE	15_Quies,14_ReprPCWk	TRUE	5_TxWk	TRUE	FALSE
MEI_chr1_789_INS	chr1:168420940-168420941	0.0761412	0.094	chr1	168420940	168420941	chr1-168405000-168550000	TRUE	FALSE	41.38	RP4-800F24.1,ATP1B1,RP5-1018K9.1	0	1	FALSE	TRUE	15_Quies	TRUE	5_TxWk	FALSE	FALSE
MEI_chr1_793_INS	chr1:169339008-169339009	1	0.019	chr1	169339008	169339009	-	FALSE	FALSE	0	C1orf112,METTL18,TIPRL,AL021068.1,SLC19A2,SCYL3,SFT2D2,MIR557,ANKRD36BP1	0	0	FALSE	FALSE	None	TRUE	4_Tx,5_TxWk	TRUE	FALSE
MEI_chr1_794_INS	chr1:169442974-169442975	1	0.021	chr1	169442974	169442975	chr1-169350000-169860000	FALSE	FALSE	29.41	C1orf112,METTL18,SELE,SELL	4	0	FALSE	TRUE	15_Quies	TRUE	5_TxWk	TRUE	FALSE
MEI_chr1_795_INS	chr1:169524859-169524860	1	0.248	chr1	169524859	169524860	chr1-169350000-169860000	FALSE	FALSE	29.41	C1orf112,METTL18,SELL,SELE,PRRC2C,RNU6-773P	4	1	FALSE	TRUE	15_Quies,14_ReprPCWk	TRUE	4_Tx,5_TxWk	TRUE	FALSE
MEI_chr1_799_INS	chr1:170603451-170603452	1	0.2	chr1	170603451	170603452	chr1-170505000-170640000	TRUE	FALSE	37.04	.	0	0	FALSE	TRUE	15_Quies,14_ReprPCWk	FALSE	None	TRUE	FALSE
MEI_chr1_801_INS	chr1:170882302-170882303	1	0.016	chr1	170882302	170882303	chr1-170655000-170905000	FALSE	FALSE	8	KIFAP3,METTL11B,AL356475.1,RP11-332H17.1	0	0	FALSE	TRUE	15_Quies,14_ReprPCWk	FALSE	None	TRUE	FALSE
MEI_chr1_804_INS	chr1:170964063-170964064	1	0.076	chr1	170964063	170964064	-	FALSE	FALSE	0	.	0	0	FALSE	TRUE	15_Quies,14_ReprPCWk	FALSE	None	TRUE	FALSE
MEI_chr1_807_INS	chr1:171358314-171358315	1	0.088	chr1	171358314	171358315	-	FALSE	FALSE	0	.	0	0	FALSE	TRUE	15_Quies,14_ReprPCWk	FALSE	None	TRUE	FALSE
MEI_chr1_820_INS	chr1:174333015-174333016	1	0.139	chr1	174333015	174333016	chr1-174225000-174710000	FALSE	FALSE	8.25	.	0	0	FALSE	TRUE	15_Quies,9_Het	TRUE	5_TxWk	TRUE	FALSE
MEI_chr1_822_INS	chr1:174484646-174484647	0.000919814	0.028	chr1	174484646	174484647	chr1-174225000-174710000	FALSE	FALSE	8.25	.	0	0	FALSE	TRUE	15_Quies	TRUE	5_TxWk	FALSE	FALSE
MEI_chr1_845_INS	chr1:178397612-178397613	1	0.083	chr1	178397612	178397613	chr1-178290000-178485000	TRUE	FALSE	25.64	.	0	0	FALSE	TRUE	15_Quies,14_ReprPCWk	FALSE	None	TRUE	FALSE
MEI_chr1_847_INS	chr1:178495286-178495287	0.78226	0.054	chr1	178495286	178495287	chr1-178490000-178995000	FALSE	TRUE	23.76	FAM20B,AXDND1,RN7SL374P,SNORA63,RALGPS2,RP11-428K3.1,ANGPTL1,TOR3A	5	1	FALSE	TRUE	15_Quies,14_ReprPCWk	FALSE	None	TRUE	FALSE
MEI_chr1_848_INS	chr1:178692798-178692799	1	0.057	chr1	178692798	178692799	chr1-178490000-178995000	FALSE	TRUE	23.76	C1ORF220,C1orf220,FAM20B,AXDND1,RN7SL374P,RP11-533E19.7,TOR1AIP1,CEP350,RP11-533E19.5,AL359853.1,TEX35,RASAL2-AS1,RASAL2,LYPLAL1,RP11-135J2.4,ABL2,SNORA63,ANGPTL1,QSOX1,ACBD6,RAB3GAP2,CHML,RP11-12M5.3	6	2	FALSE	TRUE	13_ReprPC,15_Quies,14_ReprPCWk	TRUE	5_TxWk	TRUE	FALSE
MEI_chr1_849_INS	chr1:178948185-178948186	1	0.248	chr1	178948185	178948186	chr1-178490000-178995000	FALSE	TRUE	23.76	LINC00083,TEX35,C1ORF220,C1orf220	3	0	FALSE	TRUE	15_Quies,14_ReprPCWk,9_Het	FALSE	None	TRUE	FALSE
MEI_chr1_850_INS	chr1:179491966-179491967	0.64317	0.218	chr1	179491966	179491967	-	FALSE	FALSE	0	.	0	0	FALSE	TRUE	15_Quies,14_ReprPCWk	FALSE	None	TRUE	FALSE
MEI_chr1_858_INS	chr1:180857564-180857565	1	0.311	chr1	180857564	180857565	chr1-180840000-181140000	FALSE	TRUE	40	ACBD6,IER5,MR1	2	0	FALSE	TRUE	15_Quies	TRUE	5_TxWk	TRUE	FALSE
MEI_chr1_859_INS	chr1:181047425-181047426	1	0.249	chr1	181047425	181047426	chr1-180840000-181140000	FALSE	TRUE	40	ACBD6,CEP350,RP11-533E19.5,CACNA1E	0	2	FALSE	TRUE	13_ReprPC,15_Quies,14_ReprPCWk	TRUE	5_TxWk	TRUE	FALSE
MEI_chr1_863_INS	chr1:181588360-181588361	0.892985	0.069	chr1	181588360	181588361	chr1-181150000-182040000	FALSE	TRUE	10.11	.	0	0	FALSE	TRUE	15_Quies,14_ReprPCWk	TRUE	5_TxWk	TRUE	FALSE
MEI_chr1_864_INS	chr1:181601286-181601287	0.492927	0.06	chr1	181601286	181601287	chr1-181150000-182040000	FALSE	TRUE	10.11	.	0	0	FALSE	TRUE	13_ReprPC,15_Quies,14_ReprPCWk	TRUE	5_TxWk	TRUE	FALSE
MEI_chr1_867_INS	chr1:181907998-181907999	1	0.021	chr1	181907998	181907999	chr1-181150000-182040000	FALSE	TRUE	10.11	.	0	0	FALSE	TRUE	15_Quies,14_ReprPCWk	FALSE	None	TRUE	FALSE
MEI_chr1_870_INS	chr1:182420857-182420858	0.750839	0.18	chr1	182420857	182420858	chr1-182420000-182545000	TRUE	FALSE	16	RNASEL,NPL,RGS16,RP11-317P15.4,DHX9,ZNF648	1	1	FALSE	TRUE	15_Quies,14_ReprPCWk	TRUE	5_TxWk	TRUE	FALSE
MEI_chr1_876_INS	chr1:184950473-184950474	1	0.065	chr1	184950473	184950474	chr1-184695000-185140000	FALSE	TRUE	20.22	RNU7-13P,EDEM3	2	0	FALSE	TRUE	15_Quies,14_ReprPCWk	TRUE	5_TxWk	TRUE	FALSE
MEI_chr1_879_INS	chr1:185504717-185504718	1	0.013	chr1	185504717	185504718	chr1-185145000-185665000	FALSE	TRUE	23.08	GS1-279B7.2,IVNS1ABP	2	1	FALSE	TRUE	15_Quies,14_ReprPCWk	TRUE	2_TssAFlnk	TRUE	FALSE
MEI_chr1_881_INS	chr1:185584799-185584800	1	0.02	chr1	185584799	185584800	chr1-185145000-185665000	FALSE	TRUE	23.08	GS1-279B7.2,IVNS1ABP,SWT1,TRMT1L	3	2	FALSE	TRUE	15_Quies,14_ReprPCWk,9_Het	FALSE	None	TRUE	FALSE
MEI_chr1_891_INS	chr1:187522081-187522082	1	0.034	chr1	187522081	187522082	-	FALSE	FALSE	0	.	0	0	FALSE	TRUE	15_Quies,9_Het	FALSE	None	TRUE	FALSE
MEI_chr1_895_INS	chr1:188174657-188174658	1	0.094	chr1	188174657	188174658	-	FALSE	FALSE	0	.	0	0	FALSE	TRUE	15_Quies	FALSE	None	TRUE	FALSE
MEI_chr1_896_INS	chr1:188186464-188186465	1	0.116	chr1	188186464	188186465	-	FALSE	FALSE	0	.	0	0	FALSE	TRUE	15_Quies	FALSE	None	TRUE	FALSE
MEI_chr1_900_INS	chr1:188438213-188438214	1	0.307	chr1	188438213	188438214	-	FALSE	FALSE	0	.	0	0	FALSE	TRUE	15_Quies	FALSE	None	TRUE	FALSE
MEI_chr1_901_INS	chr1:188521129-188521130	0.569473	0.015	chr1	188521129	188521130	-	FALSE	FALSE	0	.	0	0	FALSE	TRUE	15_Quies	FALSE	None	TRUE	FALSE
MEI_chr1_904_INS	chr1:188615934-188615935	1	0.112	chr1	188615934	188615935	-	FALSE	FALSE	0	.	0	0	FALSE	TRUE	15_Quies	FALSE	None	TRUE	FALSE
MEI_chr1_905_INS	chr1:188659362-188659363	1	0.011	chr1	188659362	188659363	-	FALSE	FALSE	0	.	0	0	FALSE	TRUE	15_Quies	FALSE	None	TRUE	FALSE
MEI_chr1_906_INS	chr1:188832850-188832851	1	0.185	chr1	188832850	188832851	-	FALSE	FALSE	0	.	0	0	FALSE	TRUE	15_Quies,9_Het	FALSE	None	TRUE	FALSE
MEI_chr1_909_INS	chr1:189247039-189247040	1	0.365	chr1	189247039	189247040	-	FALSE	FALSE	0	.	0	0	FALSE	TRUE	15_Quies	FALSE	None	TRUE	FALSE
MEI_chr1_910_INS	chr1:189292603-189292604	1	0.011	chr1	189292603	189292604	-	FALSE	FALSE	0	.	0	0	FALSE	TRUE	15_Quies	FALSE	None	TRUE	FALSE
MEI_chr1_913_INS	chr1:189617794-189617795	1	0.017	chr1	189617794	189617795	-	FALSE	FALSE	0	.	0	0	FALSE	TRUE	15_Quies	FALSE	None	TRUE	FALSE
MEI_chr1_916_INS	chr1:189883350-189883351	1	0.156	chr1	189883350	189883351	-	FALSE	FALSE	0	.	0	0	FALSE	TRUE	15_Quies	FALSE	None	TRUE	FALSE
MEI_chr1_921_INS	chr1:190626389-190626390	1	0.022	chr1	190626389	190626390	-	FALSE	FALSE	0	.	0	0	FALSE	TRUE	15_Quies	FALSE	None	TRUE	FALSE
MEI_chr1_924_INS	chr1:190874469-190874470	1	0.284	chr1	190874469	190874470	-	FALSE	FALSE	0	.	0	0	FALSE	TRUE	15_Quies	FALSE	None	TRUE	FALSE
MEI_chr1_929_INS	chr1:191477465-191477466	1	0.161	chr1	191477465	191477466	-	FALSE	FALSE	0	.	0	0	FALSE	TRUE	15_Quies,9_Het	FALSE	None	TRUE	FALSE
MEI_chr1_931_INS	chr1:191580781-191580782	1	0.258	chr1	191580781	191580782	-	FALSE	FALSE	0	.	0	0	FALSE	TRUE	15_Quies	FALSE	None	TRUE	FALSE
MEI_chr1_934_INS	chr1:191817437-191817438	1	0.116	chr1	191817437	191817438	-	FALSE	FALSE	0	.	0	0	FALSE	TRUE	15_Quies,9_Het	FALSE	None	TRUE	FALSE
MEI_chr1_935_INS	chr1:192008678-192008679	0.160895	0.013	chr1	192008678	192008679	-	FALSE	FALSE	0	.	0	0	FALSE	TRUE	15_Quies,9_Het	FALSE	None	TRUE	FALSE
MEI_chr1_938_INS	chr1:192262268-192262269	0.34087	0.229	chr1	192262268	192262269	-	FALSE	FALSE	0	.	0	0	FALSE	TRUE	15_Quies,9_Het	FALSE	None	TRUE	FALSE
MEI_chr1_943_INS	chr1:193675125-193675126	1	0.035	chr1	193675125	193675126	-	FALSE	FALSE	0	.	0	0	FALSE	TRUE	15_Quies,9_Het	TRUE	5_TxWk	TRUE	FALSE
MEI_chr1_946_INS	chr1:194248982-194248983	1	0.021	chr1	194248982	194248983	-	FALSE	FALSE	0	B3GALT2	0	0	FALSE	TRUE	15_Quies,14_ReprPCWk	TRUE	5_TxWk	TRUE	FALSE
MEI_chr1_949_INS	chr1:194350508-194350509	1	0.033	chr1	194350508	194350509	-	FALSE	FALSE	0	.	0	0	FALSE	TRUE	15_Quies	FALSE	None	TRUE	FALSE
MEI_chr1_952_INS	chr1:194595960-194595961	1	0.042	chr1	194595960	194595961	-	FALSE	FALSE	0	.	0	0	FALSE	TRUE	15_Quies	FALSE	None	TRUE	FALSE
MEI_chr1_953_INS	chr1:194675140-194675141	1	0.151	chr1	194675140	194675141	-	FALSE	FALSE	0	.	0	0	FALSE	TRUE	15_Quies	FALSE	None	TRUE	FALSE
MEI_chr1_955_INS	chr1:194934648-194934649	1	0.124	chr1	194934648	194934649	-	FALSE	FALSE	0	.	0	0	FALSE	TRUE	15_Quies	FALSE	None	TRUE	FALSE
MEI_chr1_960_INS	chr1:195530260-195530261	1	0.049	chr1	195530260	195530261	-	FALSE	FALSE	0	.	0	0	FALSE	TRUE	15_Quies	FALSE	None	TRUE	FALSE
MEI_chr1_966_INS	chr1:196761370-196761371	1	0.1	chr1	196761370	196761371	-	FALSE	FALSE	0	.	0	0	FALSE	TRUE	15_Quies	FALSE	None	TRUE	FALSE
MEI_chr1_967_INS	chr1:196779203-196779204	1	0.103	chr1	196779203	196779204	-	FALSE	FALSE	0	.	0	0	FALSE	TRUE	15_Quies	FALSE	None	TRUE	FALSE
MEI_chr1_968_INS	chr1:196780928-196780929	1	0.108	chr1	196780928	196780929	-	FALSE	FALSE	0	.	0	0	FALSE	TRUE	15_Quies	FALSE	None	TRUE	FALSE
MEI_chr1_969_INS	chr1:196886381-196886382	1	0.016	chr1	196886381	196886382	-	FALSE	FALSE	0	.	0	0	FALSE	TRUE	15_Quies	FALSE	None	TRUE	FALSE
MEI_chr1_974_INS	chr1:198093872-198093873	1	0.019	chr1	198093872	198093873	chr1-198030000-198435000	FALSE	FALSE	4.94	.	0	0	FALSE	TRUE	15_Quies,14_ReprPCWk	TRUE	5_TxWk	TRUE	FALSE
MEI_chr1_976_INS	chr1:198213114-198213115	1	0.02	chr1	198213114	198213115	chr1-198030000-198435000	FALSE	FALSE	4.94	.	0	0	FALSE	TRUE	15_Quies	TRUE	5_TxWk	TRUE	FALSE
MEI_chr1_977_INS	chr1:198243300-198243301	1	0.112	chr1	198243300	198243301	chr1-198030000-198435000	FALSE	FALSE	4.94	.	0	0	FALSE	FALSE	None	TRUE	5_TxWk	TRUE	TRUE
MEI_chr1_980_INS	chr1:198469338-198469339	1	0.06	chr1	198469338	198469339	-	FALSE	FALSE	0	DENND1B	0	0	FALSE	TRUE	15_Quies,9_Het	FALSE	None	TRUE	FALSE
MEI_chr1_984_INS	chr1:198815313-198815314	1	0.042	chr1	198815313	198815314	chr1-198735000-199235000	TRUE	FALSE	18	.	0	0	FALSE	TRUE	15_Quies	TRUE	4_Tx,5_TxWk	TRUE	FALSE
MEI_chr1_985_INS	chr1:199226949-199226950	1	0.022	chr1	199226949	199226950	chr1-198735000-199235000	TRUE	FALSE	18	.	0	0	FALSE	TRUE	15_Quies,14_ReprPCWk,9_Het	FALSE	None	TRUE	FALSE
MEI_chr1_987_INS	chr1:199329671-199329672	1	0.053	chr1	199329671	199329672	chr1-199250000-199525000	FALSE	FALSE	10.91	.	0	0	FALSE	TRUE	15_Quies,14_ReprPCWk,9_Het	FALSE	None	TRUE	FALSE
MEI_chr1_993_INS	chr1:200576196-200576197	0.819332	0.048	chr1	200576196	200576197	chr1-200515000-201095000	TRUE	TRUE	24.14	GPR25,C1orf106,CAMSAP2,RP11-168O16.2,KIF21B,RP11-168O16.1,ASCL5,CACNA1S	8	2	FALSE	TRUE	15_Quies	TRUE	4_Tx,5_TxWk	TRUE	FALSE
MEI_chr1_1001_INS	chr1:204238474-204238475	1	0.376	chr1	204238474	204238475	chr1-203000000-204350000	TRUE	TRUE	32.59	PLEKHA6,MDM4	1	2	FALSE	TRUE	13_ReprPC,15_Quies,14_ReprPCWk	TRUE	5_TxWk	TRUE	FALSE
MEI_chr1_1002_INS	chr1:204345055-204345056	0.318002	0.221	chr1	204345055	204345056	chr1-203000000-204350000	TRUE	TRUE	32.59	ETNK2,GOLT1A,REN,SNRPE	4	0	FALSE	TRUE	13_ReprPC,14_ReprPCWk	TRUE	5_TxWk	TRUE	FALSE
MEI_chr1_1018_INS	chr1:207624045-207624046	1	0.011	chr1	207624045	207624046	chr1-207235000-207695000	FALSE	FALSE	26.09	snoU13,PFKFB2,YOD1,C4BPB,C4BPA,C1orf116,FCAMR,PIGR,CD55	4	0	FALSE	TRUE	13_ReprPC,14_ReprPCWk,15_Quies	FALSE	None	TRUE	FALSE
MEI_chr1_1022_INS	chr1:208691498-208691499	1	0.071	chr1	208691498	208691499	-	FALSE	FALSE	0	.	0	0	FALSE	TRUE	15_Quies,14_ReprPCWk,9_Het	FALSE	None	TRUE	FALSE
MEI_chr1_1024_INS	chr1:208762813-208762814	1	0.03	chr1	208762813	208762814	-	FALSE	FALSE	0	.	0	0	FALSE	TRUE	15_Quies,14_ReprPCWk	FALSE	None	TRUE	FALSE
MEI_chr1_1037_INS	chr1:212765848-212765849	1	0.127	chr1	212765848	212765849	chr1-212490000-213250000	TRUE	FALSE	36.84	FLVCR1-AS1,FLVCR1,RP11-348H3.4,RP11-348H3.5	4	0	FALSE	TRUE	15_Quies,14_ReprPCWk	FALSE	None	TRUE	FALSE
MEI_chr1_1040_INS	chr1:212974638-212974639	0.159266	0.019	chr1	212974638	212974639	chr1-212490000-213250000	TRUE	FALSE	36.84	TMEM206,BATF3,ANGEL2,RPS6KC1,RNU6-423P,DTL,INTS7,NENF,SNORA26,PPP2R5A,NEK2,RP11-122M14.1,ATF3,RP11-61J19.4,VASH2,RCOR3,RP11-552D8.1	10	0	FALSE	FALSE	None	TRUE	4_Tx,5_TxWk	TRUE	FALSE
MEI_chr1_1042_INS	chr1:213136921-213136922	0.0247068	0.043	chr1	213136921	213136922	chr1-212490000-213250000	TRUE	FALSE	36.84	.	0	0	FALSE	TRUE	13_ReprPC,14_ReprPCWk,15_Quies	TRUE	5_TxWk	FALSE	FALSE
MEI_chr1_1052_INS	chr1:214219568-214219569	1	0.016	chr1	214219568	214219569	chr1-213410000-214330000	TRUE	TRUE	8.7	.	0	0	FALSE	TRUE	15_Quies,14_ReprPCWk	FALSE	None	TRUE	FALSE
MEI_chr1_1055_INS	chr1:214911013-214911014	1	0.13	chr1	214911013	214911014	chr1-214855000-215735000	FALSE	FALSE	4.55	.	0	0	FALSE	TRUE	15_Quies	FALSE	None	TRUE	FALSE
MEI_chr1_1057_INS	chr1:215285291-215285292	0.0829535	0.143	chr1	215285291	215285292	chr1-214855000-215735000	FALSE	FALSE	4.55	.	0	0	FALSE	TRUE	15_Quies,14_ReprPCWk	FALSE	None	FALSE	FALSE
MEI_chr1_1062_INS	chr1:215819722-215819723	1	0.053	chr1	215819722	215819723	-	FALSE	FALSE	0	.	0	0	FALSE	TRUE	15_Quies,14_ReprPCWk	FALSE	None	TRUE	FALSE
MEI_chr1_1063_INS	chr1:216198745-216198746	1	0.01	chr1	216198745	216198746	-	FALSE	FALSE	0	.	0	0	FALSE	TRUE	15_Quies	FALSE	None	TRUE	FALSE
MEI_chr1_1064_INS	chr1:216438531-216438532	1	0.036	chr1	216438531	216438532	-	FALSE	FALSE	0	.	0	0	FALSE	TRUE	15_Quies,9_Het	FALSE	None	TRUE	FALSE
MEI_chr1_1065_INS	chr1:217024868-217024869	1	0.064	chr1	217024868	217024869	-	FALSE	FALSE	0	.	0	0	FALSE	TRUE	15_Quies	FALSE	None	TRUE	FALSE
MEI_chr1_1067_INS	chr1:217072059-217072060	1	0.013	chr1	217072059	217072060	-	FALSE	FALSE	0	.	0	0	FALSE	TRUE	15_Quies	FALSE	None	TRUE	FALSE
MEI_chr1_1069_INS	chr1:217472869-217472870	1	0.012	chr1	217472869	217472870	-	FALSE	FALSE	0	.	0	0	FALSE	TRUE	15_Quies,14_ReprPCWk	FALSE	None	TRUE	FALSE
MEI_chr1_1070_INS	chr1:217548992-217548993	1	0.036	chr1	217548992	217548993	-	FALSE	FALSE	0	.	0	0	FALSE	TRUE	15_Quies,14_ReprPCWk,9_Het	FALSE	None	TRUE	FALSE
MEI_chr1_1073_INS	chr1:217826976-217826977	1	0.038	chr1	217826976	217826977	chr1-217590000-217910000	FALSE	FALSE	9.38	.	0	0	FALSE	TRUE	15_Quies,14_ReprPCWk	FALSE	None	TRUE	FALSE
MEI_chr1_1074_INS	chr1:217913513-217913514	1	0.125	chr1	217913513	217913514	-	FALSE	FALSE	0	.	0	0	FALSE	TRUE	15_Quies	FALSE	None	TRUE	FALSE
MEI_chr1_1075_INS	chr1:218001843-218001844	1	0.252	chr1	218001843	218001844	chr1-217975000-218365000	FALSE	FALSE	15.38	.	0	0	FALSE	TRUE	15_Quies,9_Het	FALSE	None	TRUE	FALSE
MEI_chr1_1081_INS	chr1:218373517-218373518	1	0.01	chr1	218373517	218373518	-	FALSE	FALSE	0	.	0	0	FALSE	TRUE	15_Quies,14_ReprPCWk	FALSE	None	TRUE	FALSE
MEI_chr1_1085_INS	chr1:219174271-219174272	0.544777	0.01	chr1	219174271	219174272	-	FALSE	FALSE	0	.	0	0	FALSE	TRUE	15_Quies	FALSE	None	TRUE	FALSE
MEI_chr1_1090_INS	chr1:219558910-219558911	0.793306	0.06	chr1	219558910	219558911	-	FALSE	FALSE	0	.	0	0	FALSE	TRUE	15_Quies	FALSE	None	TRUE	FALSE
MEI_chr1_1092_INS	chr1:219574692-219574693	1	0.129	chr1	219574692	219574693	-	FALSE	FALSE	0	RP11-224O19.2,TGFB2	0	1	FALSE	TRUE	15_Quies	FALSE	None	TRUE	FALSE
MEI_chr1_1100_INS	chr1:220954371-220954372	6.67e-11	0.049	chr1	220954371	220954372	chr1-220455000-220965000	FALSE	TRUE	31.37	RAB3GAP2,C1orf115,RP11-378J18.3,TAF1A,HLA-AS1,HLX,snoU13	1	1	FALSE	TRUE	15_Quies,14_ReprPCWk	TRUE	5_TxWk	FALSE	FALSE
MEI_chr1_1104_INS	chr1:221827821-221827822	1	0.236	chr1	221827821	221827822	chr1-221645000-222270000	FALSE	FALSE	16	.	0	0	FALSE	TRUE	15_Quies	FALSE	None	TRUE	FALSE
MEI_chr1_1106_INS	chr1:221969171-221969172	1	0.29	chr1	221969171	221969172	chr1-221645000-222270000	FALSE	FALSE	16	.	0	0	FALSE	TRUE	15_Quies,9_Het	TRUE	5_TxWk	TRUE	FALSE
MEI_chr1_1107_INS	chr1:222296156-222296157	0.159958	0.013	chr1	222296156	222296157	-	FALSE	FALSE	0	DUSP10	0	0	FALSE	TRUE	15_Quies,14_ReprPCWk	FALSE	None	TRUE	FALSE
MEI_chr1_1109_INS	chr1:222579130-222579131	1	0.019	chr1	222579130	222579131	chr1-222380000-222630000	FALSE	FALSE	12	.	0	0	FALSE	TRUE	15_Quies,14_ReprPCWk	TRUE	5_TxWk	TRUE	FALSE
MEI_chr1_1111_INS	chr1:222852628-222852629	0.88272	0.03	chr1	222852628	222852629	chr1-222815000-222900000	FALSE	FALSE	70.59	snoU13	0	0	FALSE	FALSE	None	TRUE	4_Tx,5_TxWk	TRUE	FALSE
MEI_chr1_1112_INS	chr1:222870697-222870698	1	0.129	chr1	222870697	222870698	chr1-222815000-222900000	FALSE	FALSE	70.59	AIDA,BROX,RN7SL276P,CNIH3,WDR26,snoU13	3	1	FALSE	FALSE	None	TRUE	4_Tx,5_TxWk	TRUE	FALSE
MEI_chr1_1116_INS	chr1:223911574-223911575	0.0783534	0.156	chr1	223911574	223911575	chr1-223880000-223960000	FALSE	FALSE	12.5	NVL,snoU13,CNIH4,TP53BP2	0	0	FALSE	TRUE	15_Quies,14_ReprPCWk	TRUE	4_Tx,5_TxWk	FALSE	FALSE
MEI_chr1_1118_INS	chr1:224241461-224241462	1	0.23	chr1	224241461	224241462	-	FALSE	FALSE	0	.	0	0	FALSE	TRUE	15_Quies,14_ReprPCWk	FALSE	None	TRUE	FALSE
MEI_chr1_1120_INS	chr1:224776608-224776609	1	0.07	chr1	224776608	224776609	chr1-224690000-225125000	FALSE	FALSE	18.39	.	0	0	FALSE	TRUE	15_Quies,14_ReprPCWk,9_Het	FALSE	None	TRUE	FALSE
MEI_chr1_1123_INS	chr1:225560633-225560634	0.32026	0.029	chr1	225560633	225560634	-	FALSE	FALSE	0	.	0	0	FALSE	TRUE	13_ReprPC,14_ReprPCWk,15_Quies	FALSE	None	TRUE	FALSE
MEI_chr1_1127_INS	chr1:225996433-225996434	0.235487	0.21	chr1	225996433	225996434	chr1-225635000-226595000	TRUE	TRUE	30.21	.	0	0	FALSE	TRUE	15_Quies,14_ReprPCWk	TRUE	5_TxWk	TRUE	FALSE
MEI_chr1_1130_INS	chr1:227090759-227090760	1	0.012	chr1	227090759	227090760	-	FALSE	FALSE	0	.	0	0	FALSE	TRUE	15_Quies,14_ReprPCWk	TRUE	5_TxWk	TRUE	FALSE
MEI_chr1_1133_INS	chr1:227462956-227462957	1	0.213	chr1	227462956	227462957	-	FALSE	FALSE	0	.	0	0	FALSE	TRUE	15_Quies,14_ReprPCWk	TRUE	5_TxWk	TRUE	FALSE
MEI_chr1_1134_INS	chr1:227502452-227502453	0.480403	0.111	chr1	227502452	227502453	-	FALSE	FALSE	0	.	0	0	FALSE	TRUE	13_ReprPC,14_ReprPCWk,15_Quies	TRUE	1_TssA,2_TssAFlnk,5_TxWk	TRUE	FALSE
MEI_chr1_1135_INS	chr1:227602278-227602279	1	0.204	chr1	227602278	227602279	-	FALSE	FALSE	0	.	0	0	FALSE	TRUE	15_Quies,14_ReprPCWk	FALSE	None	TRUE	FALSE
MEI_chr1_1137_INS	chr1:228835431-228835432	0.00382964	0.011	chr1	228835431	228835432	chr1-228790000-229365000	FALSE	FALSE	12.17	RP5-1061H20.5,TMEM78,ACTA1,RAB4A,RP5-1061H20.3,RP5-1061H20.4,SPHAR,RNU6-180P,RP4-803J11.2,CCSAP,ABCB10,RNU4-21P	1	0	FALSE	TRUE	15_Quies,14_ReprPCWk	FALSE	None	FALSE	FALSE
MEI_chr1_1138_INS	chr1:228959933-228959934	1	0.312	chr1	228959933	228959934	chr1-228790000-229365000	FALSE	FALSE	12.17	RP5-1061H20.5	1	0	FALSE	TRUE	15_Quies,14_ReprPCWk	FALSE	None	TRUE	FALSE
MEI_chr1_1150_INS	chr1:231085161-231085162	1	0.246	chr1	231085161	231085162	chr1-230755000-231370000	FALSE	FALSE	34.15	C1orf131,GNPAT	1	0	FALSE	FALSE	None	TRUE	4_Tx,5_TxWk	TRUE	FALSE
MEI_chr1_1155_INS	chr1:231617697-231617698	1	0.013	chr1	231617697	231617698	chr1-231470000-231750000	TRUE	TRUE	28.57	.	0	0	FALSE	TRUE	13_ReprPC,14_ReprPCWk,15_Quies	FALSE	None	TRUE	FALSE
MEI_chr1_1156_INS	chr1:231725231-231725232	1	0.046	chr1	231725231	231725232	chr1-231470000-231750000	TRUE	TRUE	28.57	EXOC8,SPRTN,EGLN1	3	3	FALSE	TRUE	15_Quies	TRUE	5_TxWk	TRUE	FALSE
MEI_chr1_1157_INS	chr1:231932112-231932113	0.829532	0.062	chr1	231932112	231932113	-	FALSE	FALSE	0	.	0	0	FALSE	TRUE	15_Quies	TRUE	4_Tx,5_TxWk	TRUE	FALSE
MEI_chr1_1162_INS	chr1:232587774-232587775	0.498383	0.209	chr1	232587774	232587775	-	FALSE	FALSE	0	.	0	0	FALSE	TRUE	15_Quies	TRUE	5_TxWk	TRUE	FALSE
MEI_chr1_1166_INS	chr1:232869263-232869264	1	0.431	chr1	232869263	232869264	chr1-232740000-233400000	FALSE	FALSE	12.12	.	0	0	FALSE	TRUE	15_Quies,14_ReprPCWk	FALSE	None	TRUE	FALSE
MEI_chr1_1169_INS	chr1:233342119-233342120	0.82174	0.042	chr1	233342119	233342120	chr1-232740000-233400000	FALSE	FALSE	12.12	.	0	0	FALSE	TRUE	15_Quies	TRUE	4_Tx,5_TxWk	TRUE	FALSE
MEI_chr1_1170_INS	chr1:233519144-233519145	0.716157	0.135	chr1	233519144	233519145	-	FALSE	FALSE	0	RP11-488L4.1,SLC35F3	0	0	FALSE	TRUE	15_Quies,14_ReprPCWk,9_Het	TRUE	5_TxWk	TRUE	FALSE
MEI_chr1_1174_INS	chr1:234070564-234070565	1	0.319	chr1	234070564	234070565	chr1-233560000-234210000	FALSE	FALSE	10.77	.	0	0	FALSE	TRUE	15_Quies,14_ReprPCWk	FALSE	None	TRUE	FALSE
MEI_chr1_1175_INS	chr1:234123266-234123267	1	0.021	chr1	234123266	234123267	chr1-233560000-234210000	FALSE	FALSE	10.77	.	0	0	FALSE	TRUE	15_Quies,14_ReprPCWk	FALSE	None	TRUE	FALSE
MEI_chr1_1183_INS	chr1:234805728-234805729	0.000345628	0.429	chr1	234805728	234805729	chr1-234755000-234860000	FALSE	FALSE	66.67	SNORA14B,TOMM20	0	0	FALSE	TRUE	15_Quies,14_ReprPCWk	FALSE	None	FALSE	FALSE
MEI_chr1_1188_INS	chr1:236538208-236538209	1	0.193	chr1	236538208	236538209	chr1-235665000-237070000	FALSE	TRUE	26.33	.	0	0	FALSE	TRUE	15_Quies,14_ReprPCWk	FALSE	None	TRUE	FALSE
MEI_chr1_1191_INS	chr1:237569208-237569209	1	0.219	chr1	237569208	237569209	-	FALSE	FALSE	0	.	0	0	FALSE	TRUE	15_Quies	FALSE	None	TRUE	FALSE
MEI_chr1_1192_INS	chr1:237967627-237967628	1	0.148	chr1	237967627	237967628	-	FALSE	FALSE	0	CHRM3-AS1	0	0	FALSE	TRUE	15_Quies	FALSE	None	TRUE	FALSE
MEI_chr1_1195_INS	chr1:238456573-238456574	0.660903	0.01	chr1	238456573	238456574	-	FALSE	FALSE	0	.	0	0	FALSE	TRUE	15_Quies,9_Het	FALSE	None	TRUE	FALSE
MEI_chr1_1197_INS	chr1:239126260-239126261	1	0.045	chr1	239126260	239126261	-	FALSE	FALSE	0	CHRM3-AS1	0	0	FALSE	TRUE	15_Quies,9_Het	FALSE	None	TRUE	FALSE
MEI_chr1_1199_INS	chr1:239426267-239426268	0.838323	0.179	chr1	239426267	239426268	-	FALSE	FALSE	0	.	0	0	FALSE	TRUE	15_Quies	TRUE	5_TxWk	TRUE	FALSE
MEI_chr1_1200_INS	chr1:239515783-239515784	1	0.01	chr1	239515783	239515784	-	FALSE	FALSE	0	.	0	0	FALSE	TRUE	15_Quies,14_ReprPCWk,9_Het	FALSE	None	TRUE	FALSE
MEI_chr1_1202_INS	chr1:239780157-239780158	1	0.135	chr1	239780157	239780158	-	FALSE	FALSE	0	.	0	0	FALSE	TRUE	15_Quies	FALSE	None	TRUE	FALSE
MEI_chr1_1204_INS	chr1:240134858-240134859	1	0.138	chr1	240134858	240134859	-	FALSE	FALSE	0	CHRM3	0	1	FALSE	TRUE	15_Quies,14_ReprPCWk	FALSE	None	TRUE	FALSE
MEI_chr1_1206_INS	chr1:240231205-240231206	1	0.01	chr1	240231205	240231206	-	FALSE	FALSE	0	.	0	0	FALSE	TRUE	15_Quies,14_ReprPCWk	FALSE	None	TRUE	FALSE
MEI_chr1_1219_INS	chr1:241620091-241620092	1	0.02	chr1	241620091	241620092	-	FALSE	FALSE	0	.	0	0	FALSE	TRUE	15_Quies,14_ReprPCWk	FALSE	None	TRUE	FALSE
MEI_chr1_1220_INS	chr1:241777584-241777585	1	0.015	chr1	241777584	241777585	chr1-241670000-242185000	TRUE	FALSE	21.36	KMO,FH,CHML,EXO1,RNU6-1139P	4	0	FALSE	TRUE	15_Quies	TRUE	5_TxWk	TRUE	FALSE
MEI_chr1_1221_INS	chr1:241908619-241908620	1	0.111	chr1	241908619	241908620	chr1-241670000-242185000	TRUE	FALSE	21.36	CHML,WDR64,OPN3	3	0	FALSE	TRUE	15_Quies,14_ReprPCWk	FALSE	None	TRUE	FALSE
MEI_chr1_1223_INS	chr1:242143860-242143861	0.971099	0.044	chr1	242143860	242143861	chr1-241670000-242185000	TRUE	FALSE	21.36	CHML,FH,WDR64	3	0	FALSE	TRUE	15_Quies,14_ReprPCWk	FALSE	None	TRUE	FALSE
MEI_chr1_1233_INS	chr1:244331191-244331192	1	0.012	chr1	244331191	244331192	chr1-244020000-244455000	TRUE	TRUE	13.79	.	0	0	FALSE	TRUE	15_Quies,14_ReprPCWk	FALSE	None	TRUE	FALSE
MEI_chr1_1238_INS	chr1:245175788-245175789	1	0.034	chr1	245175788	245175789	chr1-244645000-245240000	FALSE	TRUE	25.21	AC099757.1	1	0	FALSE	TRUE	15_Quies,14_ReprPCWk	TRUE	5_TxWk	TRUE	FALSE
MEI_chr1_1240_INS	chr1:245989321-245989322	0.144748	0.504	chr1	245989321	245989322	-	FALSE	FALSE	0	.	0	0	FALSE	TRUE	15_Quies,9_Het	TRUE	5_TxWk	TRUE	FALSE
MEI_chr1_1244_INS	chr1:246219973-246219974	1	0.038	chr1	246219973	246219974	chr1-246175000-246635000	FALSE	FALSE	15.22	.	0	0	FALSE	TRUE	15_Quies	TRUE	5_TxWk	TRUE	FALSE
MEI_chr1_1247_INS	chr1:246406702-246406703	1	0.122	chr1	246406702	246406703	chr1-246175000-246635000	FALSE	FALSE	15.22	.	0	0	FALSE	TRUE	15_Quies	FALSE	None	TRUE	FALSE
MEI_chr1_1248_INS	chr1:246487176-246487177	1	0.028	chr1	246487176	246487177	chr1-246175000-246635000	FALSE	FALSE	15.22	.	0	0	FALSE	TRUE	15_Quies	TRUE	5_TxWk	TRUE	FALSE
MEI_chr1_1249_INS	chr1:246565683-246565684	1	0.185	chr1	246565683	246565684	chr1-246175000-246635000	FALSE	FALSE	15.22	.	0	0	FALSE	TRUE	15_Quies	TRUE	5_TxWk	TRUE	FALSE
MEI_chr1_1250_INS	chr1:246592342-246592343	1	0.261	chr1	246592342	246592343	chr1-246175000-246635000	FALSE	FALSE	15.22	.	0	0	FALSE	TRUE	15_Quies,9_Het	TRUE	5_TxWk	TRUE	FALSE
MEI_chr1_1259_INS	chr1:247752627-247752628	1	0.021	chr1	247752627	247752628	-	FALSE	FALSE	0	OR2G3,RNU6-691P	0	0	FALSE	TRUE	15_Quies,14_ReprPCWk	TRUE	5_TxWk	TRUE	FALSE
MEI_chr1_1260_INS	chr1:247865134-247865135	1	0.03	chr1	247865134	247865135	chr1-247800000-248395000	FALSE	FALSE	58.82	TRIM58,OR2T8,OR14A16,OR2W3,OR2AJ1,OR2M4,OR14C36,OR2T4,OR2T1	5	0	FALSE	TRUE	15_Quies	FALSE	None	TRUE	FALSE
MEI_chr1_1265_INS	chr1:248513601-248513602	0.340624	0.016	chr1	248513601	248513602	chr1-248400000-248545000	FALSE	FALSE	41.38	OR6F1,OR2L2,Y_RNA,OR2L5,OR14A2,RP11-634B7.5,OR11L1,OR2L3,OR2T33,OR14I1	1	0	FALSE	TRUE	15_Quies,14_ReprPCWk	FALSE	None	TRUE	FALSE
MEI_chr1_1268_INS	chr1:249191472-249191473	1	0.082	chr1	249191472	249191473	-	FALSE	FALSE	0	AL672294.1,ZNF692,OR2T11,OR2T1,OR14I1	0	0	FALSE	TRUE	13_ReprPC,15_Quies,14_ReprPCWk	TRUE	5_TxWk	TRUE	FALSE
MEI_chr10_9952_INS	chr10:342327-342328	0.528088	0.024	chr10	342327	342328	-	FALSE	FALSE	0	.	0	0	FALSE	TRUE	15_Quies,14_ReprPCWk	TRUE	5_TxWk	TRUE	FALSE
MEI_chr10_9955_INS	chr10:1292107-1292108	0.0912399	0.185	chr10	1292107	1292108	-	FALSE	FALSE	0	.	0	0	FALSE	TRUE	13_ReprPC,14_ReprPCWk,15_Quies	TRUE	5_TxWk	FALSE	FALSE
MEI_chr10_9957_INS	chr10:2077560-2077561	1	0.433	chr10	2077560	2077561	-	FALSE	FALSE	0	.	0	0	FALSE	TRUE	15_Quies,14_ReprPCWk,9_Het	FALSE	None	TRUE	FALSE
MEI_chr10_9958_INS	chr10:2241011-2241012	1	0.122	chr10	2241011	2241012	-	FALSE	FALSE	0	.	0	0	FALSE	TRUE	15_Quies,14_ReprPCWk	FALSE	None	TRUE	FALSE
MEI_chr10_9959_INS	chr10:2388062-2388063	1	0.104	chr10	2388062	2388063	-	FALSE	FALSE	0	.	0	0	FALSE	TRUE	15_Quies,14_ReprPCWk	FALSE	None	TRUE	FALSE
MEI_chr10_9964_INS	chr10:2721270-2721271	1	0.094	chr10	2721270	2721271	-	FALSE	FALSE	0	.	0	0	FALSE	TRUE	15_Quies,14_ReprPCWk,9_Het	FALSE	None	TRUE	FALSE
MEI_chr10_9969_INS	chr10:3083763-3083764	1	0.518	chr10	3083763	3083764	chr10-2950000-3100000	FALSE	FALSE	13.33	.	0	0	FALSE	TRUE	15_Quies,14_ReprPCWk,9_Het	TRUE	5_TxWk	TRUE	FALSE
MEI_chr10_9972_INS	chr10:3519082-3519083	1	0.01	chr10	3519082	3519083	-	FALSE	FALSE	0	RP11-184A2.3,RP11-184A2.2,KLF6	0	1	FALSE	TRUE	15_Quies,14_ReprPCWk	TRUE	5_TxWk	TRUE	FALSE
MEI_chr10_9973_INS	chr10:3569025-3569026	1	0.411	chr10	3569025	3569026	-	FALSE	FALSE	0	RP11-184A2.3,RP11-184A2.2,KLF6	0	1	FALSE	TRUE	15_Quies,14_ReprPCWk	FALSE	None	TRUE	FALSE
MEI_chr10_9975_INS	chr10:4225915-4225916	1	0.015	chr10	4225915	4225916	-	FALSE	FALSE	0	.	0	0	FALSE	TRUE	15_Quies,14_ReprPCWk	FALSE	None	TRUE	FALSE
MEI_chr10_9979_INS	chr10:4680817-4680818	1	0.013	chr10	4680817	4680818	-	FALSE	FALSE	0	RP11-298E9.5	0	0	FALSE	TRUE	15_Quies,14_ReprPCWk	FALSE	None	TRUE	FALSE
MEI_chr10_9985_INS	chr10:5061310-5061311	1	0.035	chr10	5061310	5061311	chr10-4855000-5435000	FALSE	FALSE	29.31	AKR1C3,U8,UCN3,TUBAL3,CALML5,CALML3-AS1,CALML3,RP11-116G8.5,AKR1E2,AKR1C4,AKR1CL1	6	0	FALSE	TRUE	15_Quies,14_ReprPCWk	TRUE	5_TxWk	TRUE	FALSE
MEI_chr10_9987_INS	chr10:6132856-6132857	0.888206	0.024	chr10	6132856	6132857	chr10-6025000-6450000	FALSE	TRUE	30.59	FBXO18,RP11-536K7.3,RP11-563J2.2,PFKFB3,RP11-414H17.5,DKFZP667F0711,IL2RA	5	0	FALSE	FALSE	None	TRUE	1_TssA,2_TssAFlnk	TRUE	FALSE
MEI_chr10_9988_INS	chr10:6252846-6252847	0.838323	0.024	chr10	6252846	6252847	chr10-6025000-6450000	FALSE	TRUE	30.59	RBM17	1	1	FALSE	FALSE	None	TRUE	5_TxWk	TRUE	FALSE
MEI_chr10_9989_INS	chr10:6271127-6271128	1	0.071	chr10	6271127	6271128	chr10-6025000-6450000	FALSE	TRUE	30.59	.	0	0	FALSE	FALSE	None	TRUE	4_Tx,5_TxWk	TRUE	FALSE
MEI_chr10_9996_INS	chr10:6871355-6871356	1	0.029	chr10	6871355	6871356	-	FALSE	FALSE	0	.	0	0	FALSE	TRUE	15_Quies,14_ReprPCWk	FALSE	None	TRUE	FALSE
MEI_chr10_10009_INS	chr10:9181397-9181398	1	0.01	chr10	9181397	9181398	-	FALSE	FALSE	0	.	0	0	FALSE	TRUE	15_Quies,14_ReprPCWk	FALSE	None	TRUE	FALSE
MEI_chr10_10010_INS	chr10:9474855-9474856	1	0.322	chr10	9474855	9474856	chr10-9365000-11065000	FALSE	TRUE	8.24	.	0	0	FALSE	TRUE	15_Quies	FALSE	None	TRUE	FALSE
MEI_chr10_10011_INS	chr10:9510994-9510995	1	0.685	chr10	9510994	9510995	chr10-9365000-11065000	FALSE	TRUE	8.24	.	0	0	FALSE	TRUE	15_Quies	FALSE	None	TRUE	FALSE
MEI_chr10_10013_INS	chr10:9683707-9683708	1	0.074	chr10	9683707	9683708	chr10-9365000-11065000	FALSE	TRUE	8.24	.	0	0	FALSE	TRUE	15_Quies,14_ReprPCWk,9_Het	FALSE	None	TRUE	FALSE
MEI_chr10_10014_INS	chr10:9904407-9904408	0.812515	0.24	chr10	9904407	9904408	chr10-9365000-11065000	FALSE	TRUE	8.24	.	0	0	FALSE	TRUE	15_Quies,14_ReprPCWk	FALSE	None	TRUE	FALSE
MEI_chr10_10015_INS	chr10:10135369-10135370	1	0.175	chr10	10135369	10135370	chr10-9365000-11065000	FALSE	TRUE	8.24	.	0	0	FALSE	TRUE	15_Quies,9_Het	FALSE	None	TRUE	FALSE
MEI_chr10_10018_INS	chr10:10615756-10615757	0.442812	0.022	chr10	10615756	10615757	chr10-9365000-11065000	FALSE	TRUE	8.24	.	0	0	FALSE	TRUE	15_Quies,14_ReprPCWk	FALSE	None	TRUE	FALSE
MEI_chr10_10024_INS	chr10:11984965-11984966	1	0.047	chr10	11984965	11984966	-	FALSE	FALSE	0	MIR548Q	0	0	FALSE	FALSE	None	TRUE	4_Tx,5_TxWk	TRUE	FALSE
MEI_chr10_10028_INS	chr10:12457219-12457220	1	0.069	chr10	12457219	12457220	chr10-12280000-12755000	TRUE	TRUE	16.84	MIR548Q,RP11-186N15.3	1	0	FALSE	TRUE	15_Quies,14_ReprPCWk	TRUE	5_TxWk	TRUE	FALSE
MEI_chr10_10035_INS	chr10:14396698-14396699	1	0.128	chr10	14396698	14396699	chr10-14235000-14530000	FALSE	TRUE	10.17	.	0	0	FALSE	TRUE	15_Quies,14_ReprPCWk	FALSE	None	TRUE	FALSE
MEI_chr10_10036_INS	chr10:14484814-14484815	1	0.489	chr10	14484814	14484815	chr10-14235000-14530000	FALSE	TRUE	10.17	.	0	0	FALSE	TRUE	15_Quies,14_ReprPCWk	FALSE	None	TRUE	FALSE
MEI_chr10_10037_INS	chr10:14537788-14537789	1	0.09	chr10	14537788	14537789	-	FALSE	FALSE	0	C10orf111,RPP38,CDNF,HSPA14,MEIG1,RP11-398C13.6,SUV39H2,DCLRE1C,ACBD7,DCLRE1CP1,GAPDHP45	0	2	FALSE	TRUE	13_ReprPC,15_Quies,14_ReprPCWk	FALSE	None	TRUE	FALSE
MEI_chr10_10046_INS	chr10:16000967-16000968	0.366638	0.17	chr10	16000967	16000968	-	FALSE	FALSE	0	.	0	0	FALSE	TRUE	15_Quies,14_ReprPCWk	FALSE	None	TRUE	FALSE
MEI_chr10_10048_INS	chr10:16031588-16031589	1	0.029	chr10	16031588	16031589	-	FALSE	FALSE	0	.	0	0	FALSE	TRUE	15_Quies,14_ReprPCWk,9_Het	FALSE	None	TRUE	FALSE
MEI_chr10_10050_INS	chr10:16548053-16548054	1	0.012	chr10	16548053	16548054	chr10-16470000-16860000	FALSE	FALSE	12.82	snoU13,FAM188A,ARL5B-AS1,ARL5B	0	0	FALSE	TRUE	15_Quies	TRUE	4_Tx,5_TxWk	TRUE	FALSE
MEI_chr10_10052_INS	chr10:16790884-16790885	0.606213	0.01	chr10	16790884	16790885	chr10-16470000-16860000	FALSE	FALSE	12.82	FAM188A,snoU13,NSUN6	0	0	FALSE	TRUE	15_Quies	TRUE	4_Tx,5_TxWk	TRUE	FALSE
MEI_chr10_10057_INS	chr10:17522887-17522888	1	0.033	chr10	17522887	17522888	chr10-17470000-17635000	FALSE	FALSE	18.18	.	0	0	FALSE	TRUE	15_Quies,14_ReprPCWk,9_Het	FALSE	None	TRUE	FALSE
MEI_chr10_10059_INS	chr10:17712792-17712793	9.57e-06	0.078	chr10	17712792	17712793	-	FALSE	FALSE	0	snoR442,NSUN6,ARL5B-AS1,ARL5B	0	0	FALSE	TRUE	15_Quies	TRUE	5_TxWk	FALSE	FALSE
MEI_chr10_10060_INS	chr10:17751976-17751977	1	0.094	chr10	17751976	17751977	-	FALSE	FALSE	0	RP11-390B4.5,STAM,ARL5B-AS1,ARL5B,NSUN6	0	1	FALSE	FALSE	None	TRUE	4_Tx,5_TxWk	TRUE	FALSE
MEI_chr10_10061_INS	chr10:18497708-18497709	1	0.026	chr10	18497708	18497709	chr10-18220000-18525000	FALSE	FALSE	13.11	PTPLA,RP11-390B4.5,STAM	0	1	FALSE	TRUE	15_Quies,14_ReprPCWk	TRUE	5_TxWk	TRUE	FALSE
MEI_chr10_10062_INS	chr10:19216666-19216667	1	0.111	chr10	19216666	19216667	-	FALSE	FALSE	0	.	0	0	FALSE	TRUE	15_Quies	FALSE	None	TRUE	FALSE
MEI_chr10_10065_INS	chr10:19550733-19550734	1	0.1	chr10	19550733	19550734	-	FALSE	FALSE	0	.	0	0	FALSE	TRUE	15_Quies	FALSE	None	TRUE	FALSE
MEI_chr10_10068_INS	chr10:19786309-19786310	1	0.125	chr10	19786309	19786310	-	FALSE	FALSE	0	.	0	0	FALSE	TRUE	15_Quies	TRUE	5_TxWk	TRUE	FALSE
MEI_chr10_10071_INS	chr10:20132015-20132016	1	0.017	chr10	20132015	20132016	chr10-20100000-20405000	FALSE	FALSE	6.56	RP11-575A19.2	1	0	FALSE	TRUE	15_Quies	TRUE	5_TxWk	TRUE	FALSE
MEI_chr10_10075_INS	chr10:21192833-21192834	1	0.127	chr10	21192833	21192834	chr10-21150000-21325000	FALSE	FALSE	11.43	.	0	0	FALSE	TRUE	15_Quies,14_ReprPCWk	FALSE	None	TRUE	FALSE
MEI_chr10_10080_INS	chr10:21688239-21688240	1	0.021	chr10	21688239	21688240	chr10-21565000-21775000	FALSE	FALSE	23.81	.	0	0	FALSE	TRUE	15_Quies,14_ReprPCWk	FALSE	None	TRUE	FALSE
MEI_chr10_10086_INS	chr10:22867588-22867589	0.329815	0.012	chr10	22867588	22867589	chr10-22860000-23380000	FALSE	FALSE	9.62	DNAJC1,PIP4K2A	1	0	FALSE	FALSE	None	TRUE	4_Tx,5_TxWk	TRUE	FALSE
MEI_chr10_10088_INS	chr10:23038017-23038018	1	0.028	chr10	23038017	23038018	chr10-22860000-23380000	FALSE	FALSE	9.62	.	0	0	FALSE	TRUE	15_Quies,14_ReprPCWk	FALSE	None	TRUE	FALSE
MEI_chr10_10093_INS	chr10:23775695-23775696	1	0.149	chr10	23775695	23775696	chr10-23600000-23790000	FALSE	FALSE	26.32	.	0	0	FALSE	TRUE	15_Quies,14_ReprPCWk	FALSE	None	TRUE	FALSE
MEI_chr10_10094_INS	chr10:23842058-23842059	1	0.165	chr10	23842058	23842059	-	FALSE	FALSE	0	C10orf67,RP11-371A19.2	0	0	FALSE	TRUE	15_Quies,14_ReprPCWk	FALSE	None	TRUE	FALSE
MEI_chr10_10095_INS	chr10:23869082-23869083	1	0.011	chr10	23869082	23869083	-	FALSE	FALSE	0	.	0	0	FALSE	TRUE	15_Quies,14_ReprPCWk,9_Het	FALSE	None	TRUE	FALSE
MEI_chr10_10098_INS	chr10:24369787-24369788	1	0.022	chr10	24369787	24369788	chr10-24300000-24480000	FALSE	FALSE	11.11	.	0	0	FALSE	TRUE	15_Quies,14_ReprPCWk	FALSE	None	TRUE	FALSE
MEI_chr10_10106_INS	chr10:24830143-24830144	1	0.035	chr10	24830143	24830144	-	FALSE	FALSE	0	SNORA40,ENKUR,THNSL1	0	0	FALSE	TRUE	15_Quies,14_ReprPCWk	FALSE	None	TRUE	FALSE
MEI_chr10_10110_INS	chr10:25487925-25487926	0.000421409	0.075	chr10	25487925	25487926	-	FALSE	FALSE	0	.	0	0	FALSE	TRUE	15_Quies,14_ReprPCWk	FALSE	None	FALSE	FALSE
MEI_chr10_10112_INS	chr10:25707715-25707716	1	0.625	chr10	25707715	25707716	-	FALSE	FALSE	0	.	0	0	FALSE	TRUE	15_Quies	FALSE	None	TRUE	FALSE
MEI_chr10_10113_INS	chr10:25957326-25957327	1	0.329	chr10	25957326	25957327	-	FALSE	FALSE	0	.	0	0	FALSE	TRUE	15_Quies,14_ReprPCWk	FALSE	None	TRUE	FALSE
MEI_chr10_10115_INS	chr10:26225949-26225950	8.03e-05	0.074	chr10	26225949	26225950	chr10-26065000-26545000	FALSE	FALSE	10.42	.	0	0	FALSE	TRUE	13_ReprPC,14_ReprPCWk,15_Quies	FALSE	None	FALSE	FALSE
MEI_chr10_10117_INS	chr10:26852979-26852980	1	0.227	chr10	26852979	26852980	chr10-26620000-26855000	FALSE	FALSE	8.51	.	0	0	FALSE	TRUE	14_ReprPCWk	TRUE	4_Tx	TRUE	FALSE
MEI_chr10_10119_INS	chr10:26991177-26991178	1	0.01	chr10	26991177	26991178	-	FALSE	FALSE	0	.	0	0	FALSE	TRUE	15_Quies	TRUE	4_Tx,5_TxWk	TRUE	FALSE
MEI_chr10_10120_INS	chr10:27040360-27040361	1	0.075	chr10	27040360	27040361	chr10-27015000-27155000	FALSE	FALSE	28.57	ABI1,snoU13	1	0	FALSE	FALSE	None	TRUE	4_Tx,5_TxWk	TRUE	FALSE
MEI_chr10_10124_INS	chr10:27929928-27929929	1	0.351	chr10	27929928	27929929	chr10-27675000-27975000	TRUE	TRUE	10	.	0	0	FALSE	TRUE	15_Quies,14_ReprPCWk,9_Het	FALSE	None	TRUE	FALSE
MEI_chr10_10126_INS	chr10:28042045-28042046	1	0.062	chr10	28042045	28042046	chr10-28000000-28510000	FALSE	FALSE	15.69	.	0	0	FALSE	TRUE	15_Quies,14_ReprPCWk	FALSE	None	TRUE	FALSE
MEI_chr10_10128_INS	chr10:28304740-28304741	0.573984	0.015	chr10	28304740	28304741	chr10-28000000-28510000	FALSE	FALSE	15.69	.	0	0	FALSE	TRUE	15_Quies,14_ReprPCWk	FALSE	None	TRUE	FALSE
MEI_chr10_10135_INS	chr10:29077205-29077206	1	0.013	chr10	29077205	29077206	chr10-28920000-29615000	FALSE	FALSE	18.71	.	0	0	FALSE	TRUE	15_Quies,14_ReprPCWk	TRUE	5_TxWk	TRUE	FALSE
MEI_chr10_10136_INS	chr10:29102541-29102542	0.0152291	0.412	chr10	29102541	29102542	chr10-28920000-29615000	FALSE	FALSE	18.71	.	0	0	FALSE	TRUE	15_Quies,14_ReprPCWk,9_Het	TRUE	5_TxWk	FALSE	FALSE
MEI_chr10_10137_INS	chr10:29105298-29105299	0.8714	0.317	chr10	29105298	29105299	chr10-28920000-29615000	FALSE	FALSE	18.71	.	0	0	FALSE	TRUE	15_Quies,14_ReprPCWk,9_Het	TRUE	5_TxWk	TRUE	FALSE
MEI_chr10_10138_INS	chr10:29146319-29146320	0.64042	0.089	chr10	29146319	29146320	chr10-28920000-29615000	FALSE	FALSE	18.71	.	0	0	FALSE	TRUE	15_Quies,14_ReprPCWk,9_Het	FALSE	None	TRUE	FALSE
MEI_chr10_10147_INS	chr10:30614778-30614779	1	0.049	chr10	30614778	30614779	-	FALSE	FALSE	0	.	0	0	FALSE	FALSE	None	TRUE	4_Tx,5_TxWk	TRUE	FALSE
MEI_chr10_10148_INS	chr10:31001279-31001280	1	0.116	chr10	31001279	31001280	chr10-30970000-32110000	TRUE	TRUE	14.91	.	0	0	FALSE	TRUE	15_Quies,14_ReprPCWk,9_Het	FALSE	None	TRUE	FALSE
MEI_chr10_10153_INS	chr10:31536164-31536165	1	0.019	chr10	31536164	31536165	chr10-30970000-32110000	TRUE	TRUE	14.91	.	0	0	FALSE	TRUE	15_Quies	TRUE	5_TxWk	TRUE	FALSE
MEI_chr10_10156_INS	chr10:32194794-32194795	1	0.029	chr10	32194794	32194795	chr10-32120000-32330000	FALSE	FALSE	23.81	.	0	0	FALSE	FALSE	None	TRUE	4_Tx,5_TxWk	TRUE	FALSE
MEI_chr10_10157_INS	chr10:32674078-32674079	1	0.067	chr10	32674078	32674079	-	FALSE	FALSE	0	.	0	0	FALSE	TRUE	15_Quies	TRUE	5_TxWk	TRUE	FALSE
MEI_chr10_10166_INS	chr10:34186761-34186762	1	0.016	chr10	34186761	34186762	chr10-33600000-34395000	FALSE	TRUE	8.81	.	0	0	FALSE	TRUE	13_ReprPC,14_ReprPCWk,9_Het,15_Quies	FALSE	None	TRUE	FALSE
MEI_chr10_10167_INS	chr10:34235115-34235116	1	0.021	chr10	34235115	34235116	chr10-33600000-34395000	FALSE	TRUE	8.81	.	0	0	FALSE	TRUE	15_Quies,14_ReprPCWk,9_Het	FALSE	None	TRUE	FALSE
MEI_chr10_10168_INS	chr10:34545686-34545687	1	0.036	chr10	34545686	34545687	-	FALSE	FALSE	0	.	0	0	FALSE	TRUE	15_Quies,14_ReprPCWk	TRUE	5_TxWk	TRUE	FALSE
MEI_chr10_10169_INS	chr10:34571038-34571039	1	0.098	chr10	34571038	34571039	-	FALSE	FALSE	0	.	0	0	FALSE	TRUE	15_Quies,14_ReprPCWk	FALSE	None	TRUE	FALSE
MEI_chr10_10177_INS	chr10:35995068-35995069	0.36799	0.426	chr10	35995068	35995069	-	FALSE	FALSE	0	.	0	0	FALSE	TRUE	15_Quies,14_ReprPCWk	FALSE	None	TRUE	FALSE
MEI_chr10_10178_INS	chr10:36425849-36425850	1	0.045	chr10	36425849	36425850	-	FALSE	FALSE	0	.	0	0	FALSE	TRUE	15_Quies	FALSE	None	TRUE	FALSE
MEI_chr10_10180_INS	chr10:36467306-36467307	1	0.171	chr10	36467306	36467307	-	FALSE	FALSE	0	.	0	0	FALSE	TRUE	15_Quies,9_Het	FALSE	None	TRUE	FALSE
MEI_chr10_10182_INS	chr10:36593634-36593635	1	0.366	chr10	36593634	36593635	-	FALSE	FALSE	0	.	0	0	FALSE	TRUE	15_Quies	FALSE	None	TRUE	FALSE
MEI_chr10_10184_INS	chr10:36759286-36759287	1	0.013	chr10	36759286	36759287	-	FALSE	FALSE	0	.	0	0	FALSE	TRUE	15_Quies	FALSE	None	TRUE	FALSE
MEI_chr10_10185_INS	chr10:36759286-36759287	1	0.012	chr10	36759286	36759287	-	FALSE	FALSE	0	.	0	0	FALSE	TRUE	15_Quies	FALSE	None	TRUE	FALSE
MEI_chr10_10190_INS	chr10:37910806-37910807	1	0.064	chr10	37910806	37910807	-	FALSE	FALSE	0	.	0	0	FALSE	TRUE	15_Quies,9_Het	FALSE	None	TRUE	FALSE
MEI_chr10_10191_INS	chr10:38110156-38110157	1	0.011	chr10	38110156	38110157	-	FALSE	FALSE	0	.	0	0	FALSE	TRUE	15_Quies,9_Het	FALSE	None	TRUE	FALSE
MEI_chr10_10195_INS	chr10:42668505-42668506	0.151165	0.133	chr10	42668505	42668506	-	FALSE	FALSE	0	.	0	0	FALSE	TRUE	15_Quies,14_ReprPCWk,9_Het	FALSE	None	TRUE	FALSE
MEI_chr10_10196_INS	chr10:42674017-42674018	1	0.138	chr10	42674017	42674018	-	FALSE	FALSE	0	.	0	0	FALSE	TRUE	13_ReprPC,14_ReprPCWk,15_Quies	FALSE	None	TRUE	FALSE
MEI_chr10_10198_INS	chr10:42959761-42959762	1	0.011	chr10	42959761	42959762	-	FALSE	FALSE	0	.	0	0	FALSE	TRUE	15_Quies,14_ReprPCWk,9_Het	FALSE	None	TRUE	FALSE
MEI_chr10_10203_INS	chr10:43250102-43250103	1	0.061	chr10	43250102	43250103	-	FALSE	FALSE	0	CSGALNACT2,RP11-351D16.3	0	0	FALSE	TRUE	13_ReprPC,9_Het	TRUE	1_TssA,2_TssAFlnk	TRUE	FALSE
MEI_chr10_10207_INS	chr10:44192641-44192642	1	0.037	chr10	44192641	44192642	chr10-44165000-44895000	TRUE	FALSE	21.92	CXCL12,RP11-20J15.3,TMEM72,AL512640.1	3	0	FALSE	TRUE	15_Quies,14_ReprPCWk	FALSE	None	TRUE	FALSE
MEI_chr10_10208_INS	chr10:44599937-44599938	0.245092	0.02	chr10	44599937	44599938	chr10-44165000-44895000	TRUE	FALSE	21.92	.	0	0	FALSE	TRUE	15_Quies,9_Het	FALSE	None	TRUE	FALSE
MEI_chr10_10214_INS	chr10:46074893-46074894	0.0738451	0.04	chr10	46074893	46074894	-	FALSE	FALSE	0	MARCH8,OR13A1,MSMB,RP11-67C2.2,ALOX5,AGAP7	0	0	FALSE	TRUE	15_Quies	TRUE	5_TxWk	FALSE	FALSE
MEI_chr10_10216_INS	chr10:48419952-48419953	1	0.345	chr10	48419952	48419953	chr10-48300000-48665000	FALSE	FALSE	19.18	NPY4R,SYT15,GPRIN2,LINC00842	0	0	FALSE	TRUE	15_Quies,14_ReprPCWk	FALSE	None	TRUE	FALSE
MEI_chr10_10223_INS	chr10:50932284-50932285	1	0.021	chr10	50932284	50932285	-	FALSE	FALSE	0	.	0	0	FALSE	TRUE	15_Quies,14_ReprPCWk,9_Het	FALSE	None	TRUE	FALSE
MEI_chr10_10231_INS	chr10:52238808-52238809	0.0950491	0.178	chr10	52238808	52238809	chr10-52180000-52280000	TRUE	FALSE	20	RMRPP4,RNU7-107P,RP11-50E11.2,RP11-50E11.3,SGMS1	1	0	FALSE	TRUE	15_Quies,9_Het	TRUE	4_Tx,5_TxWk	FALSE	FALSE
MEI_chr10_10237_INS	chr10:53063103-53063104	0.6423	0.037	chr10	53063103	53063104	chr10-52710000-53995000	FALSE	TRUE	9.34	.	0	0	FALSE	TRUE	15_Quies,14_ReprPCWk	FALSE	None	TRUE	FALSE
MEI_chr10_10241_INS	chr10:53209406-53209407	1	0.303	chr10	53209406	53209407	chr10-52710000-53995000	FALSE	TRUE	9.34	.	0	0	FALSE	TRUE	15_Quies,14_ReprPCWk	FALSE	None	TRUE	FALSE
MEI_chr10_10244_INS	chr10:53862429-53862430	0.882101	0.109	chr10	53862429	53862430	chr10-52710000-53995000	FALSE	TRUE	9.34	.	0	0	FALSE	TRUE	15_Quies	FALSE	None	TRUE	FALSE
MEI_chr10_10247_INS	chr10:54396005-54396006	1	0.092	chr10	54396005	54396006	chr10-54380000-54555000	FALSE	FALSE	11.43	MBL2	1	0	FALSE	TRUE	15_Quies	TRUE	5_TxWk	TRUE	FALSE
MEI_chr10_10248_INS	chr10:54466942-54466943	1	0.346	chr10	54466942	54466943	chr10-54380000-54555000	FALSE	FALSE	11.43	.	0	0	FALSE	TRUE	15_Quies	FALSE	None	TRUE	FALSE
MEI_chr10_10250_INS	chr10:54494454-54494455	1	0.015	chr10	54494454	54494455	chr10-54380000-54555000	FALSE	FALSE	11.43	MBL2	1	0	FALSE	TRUE	15_Quies,9_Het	FALSE	None	TRUE	FALSE
MEI_chr10_10254_INS	chr10:54603629-54603630	1	0.011	chr10	54603629	54603630	-	FALSE	FALSE	0	.	0	0	FALSE	TRUE	15_Quies	FALSE	None	TRUE	FALSE
MEI_chr10_10255_INS	chr10:54681232-54681233	1	0.024	chr10	54681232	54681233	-	FALSE	FALSE	0	.	0	0	FALSE	TRUE	15_Quies,9_Het	FALSE	None	TRUE	FALSE
MEI_chr10_10256_INS	chr10:54682268-54682269	1	0.027	chr10	54682268	54682269	-	FALSE	FALSE	0	.	0	0	FALSE	TRUE	15_Quies	FALSE	None	TRUE	FALSE
MEI_chr10_10257_INS	chr10:54805970-54805971	1	0.333	chr10	54805970	54805971	chr10-54710000-54965000	FALSE	FALSE	7.84	.	0	0	FALSE	TRUE	15_Quies	FALSE	None	TRUE	FALSE
MEI_chr10_10258_INS	chr10:55291425-55291426	1	0.078	chr10	55291425	55291426	-	FALSE	FALSE	0	.	0	0	FALSE	TRUE	15_Quies	FALSE	None	TRUE	FALSE
MEI_chr10_10261_INS	chr10:55983295-55983296	1	0.301	chr10	55983295	55983296	-	FALSE	FALSE	0	.	0	0	FALSE	TRUE	15_Quies,9_Het	FALSE	None	TRUE	FALSE
MEI_chr10_10264_INS	chr10:56140323-56140324	1	0.108	chr10	56140323	56140324	-	FALSE	FALSE	0	.	0	0	FALSE	TRUE	15_Quies	FALSE	None	TRUE	FALSE
MEI_chr10_10265_INS	chr10:56181261-56181262	1	0.183	chr10	56181261	56181262	-	FALSE	FALSE	0	.	0	0	FALSE	TRUE	15_Quies	FALSE	None	TRUE	FALSE
MEI_chr10_10268_INS	chr10:56664659-56664660	1	0.075	chr10	56664659	56664660	-	FALSE	FALSE	0	.	0	0	FALSE	TRUE	15_Quies	FALSE	None	TRUE	FALSE
MEI_chr10_10270_INS	chr10:56902378-56902379	1	0.438	chr10	56902378	56902379	-	FALSE	FALSE	0	.	0	0	FALSE	TRUE	15_Quies	FALSE	None	TRUE	FALSE
MEI_chr10_10279_INS	chr10:57974632-57974633	1	0.444	chr10	57974632	57974633	-	FALSE	FALSE	0	.	0	0	FALSE	TRUE	15_Quies,9_Het	FALSE	None	TRUE	FALSE
MEI_chr10_10282_INS	chr10:58327369-58327370	1	0.046	chr10	58327369	58327370	chr10-58220000-58590000	FALSE	FALSE	2.7	.	0	0	FALSE	TRUE	15_Quies	FALSE	None	TRUE	FALSE
MEI_chr10_10283_INS	chr10:58337099-58337100	1	0.018	chr10	58337099	58337100	chr10-58220000-58590000	FALSE	FALSE	2.7	.	0	0	FALSE	TRUE	15_Quies	FALSE	None	TRUE	FALSE
MEI_chr10_10284_INS	chr10:58370670-58370671	1	0.039	chr10	58370670	58370671	chr10-58220000-58590000	FALSE	FALSE	2.7	.	0	0	FALSE	TRUE	15_Quies,14_ReprPCWk,9_Het	FALSE	None	TRUE	FALSE
MEI_chr10_10291_INS	chr10:58902214-58902215	1	0.152	chr10	58902214	58902215	-	FALSE	FALSE	0	.	0	0	FALSE	TRUE	15_Quies	FALSE	None	TRUE	FALSE
MEI_chr10_10292_INS	chr10:58904008-58904009	1	0.039	chr10	58904008	58904009	-	FALSE	FALSE	0	.	0	0	FALSE	TRUE	15_Quies	FALSE	None	TRUE	FALSE
MEI_chr10_10297_INS	chr10:59183386-59183387	1	0.039	chr10	59183386	59183387	chr10-59080000-59430000	FALSE	FALSE	2.86	.	0	0	FALSE	TRUE	15_Quies	FALSE	None	TRUE	FALSE
MEI_chr10_10302_INS	chr10:60446329-60446330	0.633213	0.01	chr10	60446329	60446330	-	FALSE	FALSE	0	.	0	0	FALSE	TRUE	15_Quies,9_Het	FALSE	None	TRUE	FALSE
MEI_chr10_10306_INS	chr10:60517248-60517249	1	0.011	chr10	60517248	60517249	-	FALSE	FALSE	0	.	0	0	FALSE	TRUE	15_Quies	FALSE	None	TRUE	FALSE
MEI_chr10_10308_INS	chr10:60984921-60984922	1	0.484	chr10	60984921	60984922	chr10-60710000-60990000	FALSE	FALSE	14.29	.	0	0	FALSE	TRUE	15_Quies,14_ReprPCWk	FALSE	None	TRUE	FALSE
MEI_chr10_10309_INS	chr10:61077952-61077953	1	0.012	chr10	61077952	61077953	chr10-61020000-61345000	FALSE	FALSE	9.23	.	0	0	FALSE	TRUE	15_Quies,14_ReprPCWk	FALSE	None	TRUE	FALSE
MEI_chr10_10317_INS	chr10:62124858-62124859	1	0.373	chr10	62124858	62124859	chr10-61375000-62205000	TRUE	TRUE	8.43	.	0	0	FALSE	TRUE	15_Quies,14_ReprPCWk	TRUE	5_TxWk	TRUE	FALSE
MEI_chr10_10321_INS	chr10:62687771-62687772	1	0.011	chr10	62687771	62687772	chr10-62575000-62735000	FALSE	FALSE	12.5	.	0	0	FALSE	TRUE	15_Quies,14_ReprPCWk,9_Het	TRUE	5_TxWk	TRUE	FALSE
MEI_chr10_10328_INS	chr10:64233382-64233383	1	0.034	chr10	64233382	64233383	chr10-64190000-65500000	TRUE	TRUE	15.27	RNU6-543P	1	0	FALSE	TRUE	15_Quies,14_ReprPCWk	FALSE	None	TRUE	FALSE
MEI_chr10_10329_INS	chr10:64460009-64460010	0.851847	0.116	chr10	64460009	64460010	chr10-64190000-65500000	TRUE	TRUE	15.27	ADO,RP11-436D10.3	2	0	FALSE	TRUE	15_Quies,9_Het	FALSE	None	TRUE	FALSE
MEI_chr10_10330_INS	chr10:64510899-64510900	0.0762847	0.183	chr10	64510899	64510900	chr10-64190000-65500000	TRUE	TRUE	15.27	.	0	0	FALSE	TRUE	15_Quies,14_ReprPCWk	TRUE	5_TxWk	FALSE	FALSE
MEI_chr10_10331_INS	chr10:65356114-65356115	1	0.027	chr10	65356114	65356115	chr10-64190000-65500000	TRUE	TRUE	15.27	TATDN1P1	1	0	FALSE	TRUE	15_Quies	TRUE	4_Tx,5_TxWk	TRUE	FALSE
MEI_chr10_10333_INS	chr10:65595113-65595114	1	0.04	chr10	65595113	65595114	-	FALSE	FALSE	0	.	0	0	FALSE	TRUE	15_Quies,14_ReprPCWk	FALSE	None	TRUE	FALSE
MEI_chr10_10336_INS	chr10:66331188-66331189	1	0.012	chr10	66331188	66331189	-	FALSE	FALSE	0	.	0	0	FALSE	TRUE	15_Quies,9_Het	FALSE	None	TRUE	FALSE
MEI_chr10_10339_INS	chr10:66503275-66503276	0.487041	0.013	chr10	66503275	66503276	-	FALSE	FALSE	0	.	0	0	FALSE	TRUE	15_Quies	FALSE	None	TRUE	FALSE
MEI_chr10_10341_INS	chr10:66837069-66837070	1	0.374	chr10	66837069	66837070	-	FALSE	FALSE	0	.	0	0	FALSE	TRUE	15_Quies,9_Het	FALSE	None	TRUE	FALSE
MEI_chr10_10344_INS	chr10:67196552-67196553	1	0.048	chr10	67196552	67196553	-	FALSE	FALSE	0	.	0	0	FALSE	TRUE	15_Quies	FALSE	None	TRUE	FALSE
MEI_chr10_10347_INS	chr10:67431003-67431004	1	0.276	chr10	67431003	67431004	-	FALSE	FALSE	0	.	0	0	FALSE	TRUE	15_Quies	FALSE	None	TRUE	FALSE
MEI_chr10_10353_INS	chr10:68084665-68084666	0.762745	0.065	chr10	68084665	68084666	-	FALSE	FALSE	0	.	0	0	FALSE	TRUE	15_Quies,9_Het	FALSE	None	TRUE	FALSE
MEI_chr10_10354_INS	chr10:68167062-68167063	1	0.011	chr10	68167062	68167063	-	FALSE	FALSE	0	.	0	0	FALSE	TRUE	15_Quies,9_Het	FALSE	None	TRUE	FALSE
MEI_chr10_10356_INS	chr10:68217408-68217409	0.676576	0.056	chr10	68217408	68217409	-	FALSE	FALSE	0	.	0	0	FALSE	TRUE	15_Quies,9_Het	FALSE	None	TRUE	FALSE
MEI_chr10_10358_INS	chr10:68244001-68244002	0.132553	0.038	chr10	68244001	68244002	-	FALSE	FALSE	0	.	0	0	FALSE	TRUE	15_Quies	FALSE	None	TRUE	FALSE
MEI_chr10_10360_INS	chr10:68320085-68320086	1	0.011	chr10	68320085	68320086	-	FALSE	FALSE	0	.	0	0	FALSE	TRUE	15_Quies	FALSE	None	TRUE	FALSE
MEI_chr10_10361_INS	chr10:68336769-68336770	1	0.319	chr10	68336769	68336770	-	FALSE	FALSE	0	.	0	0	FALSE	TRUE	15_Quies	FALSE	None	TRUE	FALSE
MEI_chr10_10365_INS	chr10:68695570-68695571	1	0.011	chr10	68695570	68695571	-	FALSE	FALSE	0	.	0	0	FALSE	TRUE	15_Quies,14_ReprPCWk	FALSE	None	TRUE	FALSE
MEI_chr10_10368_INS	chr10:68785655-68785656	1	0.022	chr10	68785655	68785656	-	FALSE	FALSE	0	.	0	0	FALSE	TRUE	15_Quies	FALSE	None	TRUE	FALSE
MEI_chr10_10369_INS	chr10:68803696-68803697	1	0.075	chr10	68803696	68803697	-	FALSE	FALSE	0	.	0	0	FALSE	TRUE	15_Quies	FALSE	None	TRUE	FALSE
MEI_chr10_10373_INS	chr10:68977605-68977606	1	0.028	chr10	68977605	68977606	-	FALSE	FALSE	0	.	0	0	FALSE	TRUE	15_Quies,14_ReprPCWk	TRUE	5_TxWk	TRUE	FALSE
MEI_chr10_10378_INS	chr10:69803989-69803990	0.325564	0.022	chr10	69803989	69803990	chr10-69595000-70095000	TRUE	TRUE	32	.	0	0	FALSE	FALSE	None	TRUE	4_Tx,5_TxWk	TRUE	FALSE
MEI_chr10_10380_INS	chr10:69980006-69980007	0.396619	0.028	chr10	69980006	69980007	chr10-69595000-70095000	TRUE	TRUE	32	HNRNPH3,PBLD,SIRT1,HERC4,DNA2,RUFY2	4	3	FALSE	TRUE	15_Quies,14_ReprPCWk	FALSE	None	TRUE	FALSE
MEI_chr10_10381_INS	chr10:69994906-69994907	1	0.365	chr10	69994906	69994907	chr10-69595000-70095000	TRUE	TRUE	32	RNU6-1250P,DNA2,HERC4,MYPN,RUFY2,TACR2,DNAJC12	3	1	FALSE	TRUE	15_Quies,14_ReprPCWk	TRUE	5_TxWk	TRUE	FALSE
MEI_chr10_10384_INS	chr10:70234960-70234961	0.00588305	0.047	chr10	70234960	70234961	chr10-70170000-70675000	TRUE	TRUE	39.6	RP11-119F7.5,RP11-119F7.6,snoU13,CCAR1,SNORD98,MIR1254-1,MYPN	6	1	FALSE	TRUE	15_Quies	TRUE	5_TxWk	FALSE	FALSE
MEI_chr10_10385_INS	chr10:70361602-70361603	3.14e-07	0.035	chr10	70361602	70361603	chr10-70170000-70675000	TRUE	TRUE	39.6	CCAR1	1	1	FALSE	TRUE	15_Quies	TRUE	2_TssAFlnk,4_Tx,5_TxWk	FALSE	FALSE
MEI_chr10_10386_INS	chr10:70774439-70774440	1	0.01	chr10	70774439	70774440	chr10-70745000-70870000	FALSE	FALSE	32	SRGN,VPS26A,HKDC1	1	0	FALSE	FALSE	None	TRUE	4_Tx,5_TxWk	TRUE	FALSE
MEI_chr10_10387_INS	chr10:70881081-70881082	0.638063	0.017	chr10	70881081	70881082	-	FALSE	FALSE	0	DNA2,KIAA1279,MED28P1,SUPV3L1,TACR2,DDX21,DDX50	0	1	FALSE	TRUE	15_Quies,14_ReprPCWk	FALSE	None	TRUE	FALSE
MEI_chr10_10390_INS	chr10:70973334-70973335	0.00100009	0.174	chr10	70973334	70973335	chr10-70885000-70975000	FALSE	FALSE	33.33	KIAA1279,MED28P1,AC016821.1,DDX21	0	1	FALSE	TRUE	15_Quies	TRUE	5_TxWk	FALSE	FALSE
MEI_chr10_10391_INS	chr10:71308748-71308749	1	0.164	chr10	71308748	71308749	chr10-71170000-71825000	FALSE	TRUE	29.01	.	0	0	FALSE	TRUE	15_Quies,14_ReprPCWk,9_Het	FALSE	None	TRUE	FALSE
MEI_chr10_10393_INS	chr10:71610175-71610176	1	0.569	chr10	71610175	71610176	chr10-71170000-71825000	FALSE	TRUE	29.01	.	0	0	FALSE	TRUE	15_Quies,14_ReprPCWk	FALSE	None	TRUE	FALSE
MEI_chr10_10396_INS	chr10:72605422-72605423	1	0.11	chr10	72605422	72605423	chr10-72560000-72655000	FALSE	FALSE	31.58	.	0	0	FALSE	FALSE	None	TRUE	4_Tx,5_TxWk	TRUE	FALSE
MEI_chr10_10397_INS	chr10:72983533-72983534	0.273603	0.049	chr10	72983533	72983534	chr10-72665000-73005000	TRUE	FALSE	14.71	.	0	0	FALSE	TRUE	13_ReprPC,14_ReprPCWk,15_Quies	FALSE	None	TRUE	FALSE
MEI_chr10_10398_INS	chr10:73193547-73193548	1	0.333	chr10	73193547	73193548	chr10-73055000-73380000	TRUE	FALSE	15.38	.	0	0	FALSE	TRUE	15_Quies,14_ReprPCWk	FALSE	None	TRUE	FALSE
MEI_chr10_10400_INS	chr10:73662006-73662007	1	0.103	chr10	73662006	73662007	chr10-73585000-74115000	FALSE	TRUE	26.42	SLC29A3	0	0	FALSE	TRUE	15_Quies,14_ReprPCWk	FALSE	None	TRUE	FALSE
MEI_chr10_10403_INS	chr10:74295984-74295985	1	0.01	chr10	74295984	74295985	chr10-74120000-74660000	FALSE	TRUE	24.07	.	0	0	FALSE	TRUE	15_Quies	TRUE	5_TxWk	TRUE	FALSE
MEI_chr10_10410_INS	chr10:75654372-75654373	0.929134	0.011	chr10	75654372	75654373	chr10-75575000-75875000	FALSE	TRUE	20	.	0	0	FALSE	TRUE	15_Quies,14_ReprPCWk	TRUE	2_TssAFlnk,5_TxWk	TRUE	FALSE
MEI_chr10_10416_INS	chr10:77229069-77229070	0.480403	0.092	chr10	77229069	77229070	chr10-77025000-77805000	FALSE	FALSE	20.51	.	0	0	FALSE	TRUE	15_Quies,14_ReprPCWk	TRUE	2_TssAFlnk,5_TxWk	TRUE	FALSE
MEI_chr10_10419_INS	chr10:78496693-78496694	1	0.024	chr10	78496693	78496694	-	FALSE	FALSE	0	.	0	0	FALSE	TRUE	15_Quies	FALSE	None	TRUE	FALSE
MEI_chr10_10424_INS	chr10:80596636-80596637	1	0.029	chr10	80596636	80596637	-	FALSE	FALSE	0	.	0	0	FALSE	TRUE	15_Quies,14_ReprPCWk	FALSE	None	TRUE	FALSE
MEI_chr10_10427_INS	chr10:82387410-82387411	0.88319	0.102	chr10	82387410	82387411	-	FALSE	FALSE	0	.	0	0	FALSE	TRUE	15_Quies,14_ReprPCWk,9_Het	FALSE	None	TRUE	FALSE
MEI_chr10_10434_INS	chr10:83042769-83042770	1	0.14	chr10	83042769	83042770	-	FALSE	FALSE	0	.	0	0	FALSE	TRUE	15_Quies	FALSE	None	TRUE	FALSE
MEI_chr10_10435_INS	chr10:83333103-83333104	1	0.069	chr10	83333103	83333104	-	FALSE	FALSE	0	.	0	0	FALSE	TRUE	15_Quies	FALSE	None	TRUE	FALSE
MEI_chr10_10440_INS	chr10:85060240-85060241	1	0.012	chr10	85060240	85060241	-	FALSE	FALSE	0	.	0	0	FALSE	TRUE	15_Quies	FALSE	None	TRUE	FALSE
MEI_chr10_10441_INS	chr10:85206606-85206607	1	0.033	chr10	85206606	85206607	chr10-85160000-85635000	FALSE	FALSE	8.42	.	0	0	FALSE	TRUE	15_Quies	FALSE	None	TRUE	FALSE
MEI_chr10_10442_INS	chr10:85429914-85429915	1	0.015	chr10	85429914	85429915	chr10-85160000-85635000	FALSE	FALSE	8.42	.	0	0	FALSE	TRUE	15_Quies,9_Het	FALSE	None	TRUE	FALSE
MEI_chr10_10443_INS	chr10:85573090-85573091	1	0.028	chr10	85573090	85573091	chr10-85160000-85635000	FALSE	FALSE	8.42	.	0	0	FALSE	TRUE	15_Quies	FALSE	None	TRUE	FALSE
MEI_chr10_10444_INS	chr10:85917628-85917629	1	0.215	chr10	85917628	85917629	chr10-85890000-85980000	FALSE	FALSE	44.44	GHITM,RP11-338I21.1,CISD1,IPMK,CDHR1,RP11-77P6.2,WAPAL	3	1	FALSE	TRUE	15_Quies,14_ReprPCWk	TRUE	5_TxWk	TRUE	FALSE
MEI_chr10_10446_INS	chr10:85983259-85983260	0.732741	0.185	chr10	85983259	85983260	-	FALSE	FALSE	0	AL732479.1,RGR,C10orf99,CDHR1,CCSER2,OPN4,GHITM,RP11-338I21.1	0	0	FALSE	TRUE	13_ReprPC,15_Quies,14_ReprPCWk	FALSE	None	TRUE	FALSE
MEI_chr10_10447_INS	chr10:86228506-86228507	1	0.01	chr10	86228506	86228507	chr10-86015000-86305000	TRUE	FALSE	20.69	GHITM,RP11-338I21.1,RP11-77P6.2,WAPAL	0	1	FALSE	TRUE	15_Quies	TRUE	4_Tx,5_TxWk	TRUE	FALSE
MEI_chr10_10449_INS	chr10:86335116-86335117	1	0.012	chr10	86335116	86335117	-	FALSE	FALSE	0	LRIT2,GRID1,LRIT1,RGR	0	1	FALSE	TRUE	13_ReprPC,15_Quies,14_ReprPCWk	FALSE	None	TRUE	FALSE
MEI_chr10_10460_INS	chr10:87963306-87963307	0.492927	0.287	chr10	87963306	87963307	chr10-86420000-88370000	TRUE	TRUE	9.23	.	0	0	FALSE	TRUE	15_Quies,14_ReprPCWk	FALSE	None	TRUE	FALSE
MEI_chr10_10466_INS	chr10:88513427-88513428	0.353353	0.047	chr10	88513427	88513428	chr10-88450000-88670000	TRUE	FALSE	27.27	RNU1-19P,GHITM,RP11-338I21.1,ADIRF-AS1,ADIRF,MMRN2,RP11-96C23.15,RP11-96C23.5,FAM35A,GLUD1,CCSER2	1	0	FALSE	TRUE	13_ReprPC,14_ReprPCWk,15_Quies	TRUE	2_TssAFlnk,5_TxWk	TRUE	FALSE
MEI_chr10_10470_INS	chr10:89373681-89373682	1	0.212	chr10	89373681	89373682	chr10-89295000-89410000	FALSE	FALSE	52.17	.	0	0	FALSE	TRUE	15_Quies,14_ReprPCWk	FALSE	None	TRUE	FALSE
MEI_chr10_10472_INS	chr10:89415446-89415447	1	0.149	chr10	89415446	89415447	chr10-89415000-89510000	FALSE	FALSE	31.58	RNLS	0	0	FALSE	TRUE	15_Quies,14_ReprPCWk	FALSE	None	TRUE	FALSE
MEI_chr10_10475_INS	chr10:89814976-89814977	1	0.383	chr10	89814976	89814977	chr10-89570000-90320000	TRUE	TRUE	13.33	.	0	0	FALSE	TRUE	15_Quies	TRUE	5_TxWk	TRUE	FALSE
MEI_chr10_10476_INS	chr10:89863954-89863955	1	0.01	chr10	89863954	89863955	chr10-89570000-90320000	TRUE	TRUE	13.33	KLLN,PTEN	2	1	FALSE	TRUE	15_Quies	TRUE	1_TssA,2_TssAFlnk	TRUE	FALSE
MEI_chr10_10489_INS	chr10:91717646-91717647	1	0.101	chr10	91717646	91717647	chr10-91545000-91930000	FALSE	FALSE	12.99	HTR7,RPP30	0	0	FALSE	TRUE	15_Quies,14_ReprPCWk	TRUE	5_TxWk	TRUE	FALSE
MEI_chr10_10492_INS	chr10:92215072-92215073	0.745989	0.265	chr10	92215072	92215073	-	FALSE	FALSE	0	.	0	0	FALSE	TRUE	15_Quies	FALSE	None	TRUE	FALSE
MEI_chr10_10494_INS	chr10:92227511-92227512	0.255039	0.199	chr10	92227511	92227512	-	FALSE	FALSE	0	.	0	0	FALSE	TRUE	15_Quies	FALSE	None	TRUE	FALSE
MEI_chr10_10500_INS	chr10:92730954-92730955	1	0.018	chr10	92730954	92730955	chr10-92640000-93035000	FALSE	TRUE	22.78	.	0	0	FALSE	TRUE	15_Quies,14_ReprPCWk	FALSE	None	TRUE	FALSE
MEI_chr10_10509_INS	chr10:94571333-94571334	1	0.08	chr10	94571333	94571334	chr10-94355000-94620000	TRUE	TRUE	26.42	HHEX	1	0	FALSE	TRUE	15_Quies,14_ReprPCWk	TRUE	5_TxWk	TRUE	FALSE
MEI_chr10_10511_INS	chr10:94707827-94707828	1	0.015	chr10	94707827	94707828	chr10-94645000-95280000	FALSE	FALSE	15.75	.	0	0	FALSE	TRUE	15_Quies	TRUE	4_Tx,5_TxWk	TRUE	FALSE
MEI_chr10_10512_INS	chr10:95002509-95002510	0.0356332	0.045	chr10	95002509	95002510	chr10-94645000-95280000	FALSE	FALSE	15.75	CYP26A1,CYP26C1,RP11-348J12.2	3	0	FALSE	TRUE	15_Quies,14_ReprPCWk	FALSE	None	FALSE	FALSE
MEI_chr10_10514_INS	chr10:95633026-95633027	1	0.029	chr10	95633026	95633027	chr10-95290000-95655000	FALSE	TRUE	21.92	PLCE1-AS1,FFAR4	1	0	FALSE	TRUE	13_ReprPC,15_Quies,14_ReprPCWk	FALSE	None	TRUE	FALSE
MEI_chr10_10519_INS	chr10:96611034-96611035	1	0.021	chr10	96611034	96611035	chr10-96395000-96825000	FALSE	FALSE	27.91	.	0	0	FALSE	TRUE	15_Quies	FALSE	None	TRUE	FALSE
MEI_chr10_10522_INS	chr10:96763987-96763988	1	0.253	chr10	96763987	96763988	chr10-96395000-96825000	FALSE	FALSE	27.91	.	0	0	FALSE	TRUE	15_Quies	FALSE	None	TRUE	FALSE
MEI_chr10_10526_INS	chr10:97668538-97668539	1.28e-11	0.216	chr10	97668538	97668539	chr10-97655000-98110000	TRUE	TRUE	35.16	CCNJ,ENTPD1-AS1,TCTN3	2	1	FALSE	TRUE	15_Quies,14_ReprPCWk	TRUE	2_TssAFlnk,5_TxWk	FALSE	FALSE
MEI_chr10_10534_INS	chr10:98418625-98418626	1.39e-05	0.018	chr10	98418625	98418626	chr10-98130000-98985000	FALSE	TRUE	21.05	PIK3AP1,LCOR,MIR607	3	2	FALSE	TRUE	15_Quies	FALSE	None	FALSE	FALSE
MEI_chr10_10539_INS	chr10:99407547-99407548	1	0.01	chr10	99407547	99407548	-	FALSE	FALSE	0	.	0	0	FALSE	TRUE	15_Quies	TRUE	4_Tx,5_TxWk	TRUE	FALSE
MEI_chr10_10542_INS	chr10:99737285-99737286	1	0.018	chr10	99737285	99737286	chr10-99530000-99870000	TRUE	FALSE	14.71	.	0	0	FALSE	TRUE	13_ReprPC,14_ReprPCWk,15_Quies	FALSE	None	TRUE	FALSE
MEI_chr10_10549_INS	chr10:101035261-101035262	1	0.01	chr10	101035261	101035262	chr10-100220000-101075000	FALSE	FALSE	3.51	.	0	0	FALSE	TRUE	13_ReprPC,14_ReprPCWk,15_Quies	FALSE	None	TRUE	FALSE
MEI_chr10_10555_INS	chr10:103255612-103255613	1	0.046	chr10	103255612	103255613	chr10-102790000-103545000	TRUE	TRUE	38.41	RNU2-43P,DPCD	2	0	FALSE	TRUE	15_Quies	TRUE	5_TxWk	TRUE	FALSE
MEI_chr10_10565_INS	chr10:104808361-104808362	1	0.026	chr10	104808361	104808362	chr10-104405000-105130000	TRUE	TRUE	34.48	CYP17A1,PFN1P11,PTGES3P4,CNNM2,RP11-724N1.1,ARL3,SFXN2	7	1	FALSE	TRUE	15_Quies	TRUE	5_TxWk	TRUE	FALSE
MEI_chr10_10566_INS	chr10:105343538-105343539	0.666143	0.078	chr10	105343538	105343539	chr10-105265000-105345000	TRUE	FALSE	37.5	SH3PXD2A,SLK,SFR1	0	0	FALSE	TRUE	13_ReprPC,15_Quies,14_ReprPCWk	TRUE	2_TssAFlnk,5_TxWk	TRUE	FALSE
MEI_chr10_10567_INS	chr10:105817214-105817215	0.0868323	0.446	chr10	105817214	105817215	chr10-105455000-106020000	FALSE	FALSE	19.47	MIR609	1	0	FALSE	TRUE	15_Quies,14_ReprPCWk	FALSE	None	FALSE	FALSE
MEI_chr10_10573_INS	chr10:106437938-106437939	1	0.073	chr10	106437938	106437939	-	FALSE	FALSE	0	.	0	0	FALSE	TRUE	15_Quies,14_ReprPCWk	FALSE	None	TRUE	FALSE
MEI_chr10_10574_INS	chr10:106566893-106566894	0.0298611	0.144	chr10	106566893	106566894	-	FALSE	FALSE	0	.	0	0	FALSE	TRUE	15_Quies,14_ReprPCWk	FALSE	None	FALSE	FALSE
MEI_chr10_10575_INS	chr10:106855472-106855473	1	0.084	chr10	106855472	106855473	-	FALSE	FALSE	0	.	0	0	FALSE	TRUE	15_Quies	FALSE	None	TRUE	FALSE
MEI_chr10_10578_INS	chr10:107094138-107094139	0.988526	0.017	chr10	107094138	107094139	-	FALSE	FALSE	0	.	0	0	FALSE	TRUE	15_Quies	FALSE	None	TRUE	FALSE
MEI_chr10_10581_INS	chr10:107285506-107285507	1	0.084	chr10	107285506	107285507	-	FALSE	FALSE	0	.	0	0	FALSE	TRUE	15_Quies	FALSE	None	TRUE	FALSE
MEI_chr10_10585_INS	chr10:107891561-107891562	1	0.602	chr10	107891561	107891562	chr10-107545000-108025000	FALSE	FALSE	4.17	.	0	0	FALSE	TRUE	15_Quies	FALSE	None	TRUE	FALSE
MEI_chr10_10591_INS	chr10:108767818-108767819	1	0.015	chr10	108767818	108767819	-	FALSE	FALSE	0	.	0	0	FALSE	TRUE	15_Quies,14_ReprPCWk	FALSE	None	TRUE	FALSE
MEI_chr10_10593_INS	chr10:108980662-108980663	1	0.091	chr10	108980662	108980663	-	FALSE	FALSE	0	.	0	0	FALSE	TRUE	15_Quies,14_ReprPCWk	FALSE	None	TRUE	FALSE
MEI_chr10_10594_INS	chr10:108991284-108991285	1	0.496	chr10	108991284	108991285	-	FALSE	FALSE	0	.	0	0	FALSE	TRUE	15_Quies	FALSE	None	TRUE	FALSE
MEI_chr10_10607_INS	chr10:112010768-112010769	0.318904	0.124	chr10	112010768	112010769	chr10-111635000-112055000	TRUE	TRUE	21.43	DUSP5,RP11-525A16.4,snoU13,ADD3,XPNPEP1	2	2	FALSE	TRUE	15_Quies,14_ReprPCWk	TRUE	5_TxWk	TRUE	FALSE
MEI_chr10_10608_INS	chr10:112177753-112177754	1	0.285	chr10	112177753	112177754	chr10-112065000-112325000	TRUE	FALSE	23.08	DUSP5,RP11-525A16.4,AL355512.1,SMNDC1	3	0	FALSE	TRUE	13_ReprPC,14_ReprPCWk,15_Quies	TRUE	5_TxWk	TRUE	FALSE
MEI_chr10_10616_INS	chr10:113603207-113603208	1	0.017	chr10	113603207	113603208	-	FALSE	FALSE	0	.	0	0	FALSE	TRUE	15_Quies	FALSE	None	TRUE	FALSE
MEI_chr10_10618_INS	chr10:114005753-114005754	0.287826	0.016	chr10	114005753	114005754	chr10-113880000-114230000	FALSE	FALSE	22.86	.	0	0	FALSE	TRUE	13_ReprPC,15_Quies,14_ReprPCWk	FALSE	None	TRUE	FALSE
MEI_chr10_10619_INS	chr10:114073874-114073875	1	0.37	chr10	114073874	114073875	chr10-113880000-114230000	FALSE	FALSE	22.86	VTI1A,ZDHHC6,ADRA2A,SMNDC1	2	0	FALSE	TRUE	13_ReprPC,14_ReprPCWk,15_Quies	FALSE	None	TRUE	FALSE
MEI_chr10_10625_INS	chr10:115048265-115048266	1	0.166	chr10	115048265	115048266	chr10-114235000-115355000	TRUE	TRUE	11.61	.	0	0	FALSE	TRUE	15_Quies,14_ReprPCWk	FALSE	None	TRUE	FALSE
MEI_chr10_10627_INS	chr10:115250286-115250287	1	0.065	chr10	115250286	115250287	chr10-114235000-115355000	TRUE	TRUE	11.61	.	0	0	FALSE	TRUE	15_Quies,14_ReprPCWk	FALSE	None	TRUE	FALSE
MEI_chr10_10636_INS	chr10:116696532-116696533	1	0.026	chr10	116696532	116696533	chr10-116595000-116890000	FALSE	TRUE	20.34	TDRD1,C10orf118,MIR2110,FAM160B1,NOC3L	1	2	FALSE	TRUE	15_Quies,14_ReprPCWk	FALSE	None	TRUE	FALSE
MEI_chr10_10639_INS	chr10:117006342-117006343	1	0.512	chr10	117006342	117006343	-	FALSE	FALSE	0	.	0	0	FALSE	TRUE	15_Quies	FALSE	None	TRUE	FALSE
MEI_chr10_10646_INS	chr10:117703766-117703767	1	0.16	chr10	117703766	117703767	chr10-117520000-118160000	FALSE	TRUE	6.25	.	0	0	FALSE	TRUE	15_Quies	FALSE	None	TRUE	FALSE
MEI_chr10_10649_INS	chr10:118094981-118094982	1	0.044	chr10	118094981	118094982	chr10-117520000-118160000	FALSE	TRUE	6.25	.	0	0	FALSE	TRUE	15_Quies,14_ReprPCWk	FALSE	None	TRUE	FALSE
MEI_chr10_10656_INS	chr10:119340640-119340641	0.430064	0.031	chr10	119340640	119340641	chr10-119270000-119525000	FALSE	TRUE	15.69	.	0	0	FALSE	TRUE	13_ReprPC,14_ReprPCWk,15_Quies	FALSE	None	TRUE	FALSE
MEI_chr10_10660_INS	chr10:120647671-120647672	1	0.01	chr10	120647671	120647672	chr10-120300000-120735000	FALSE	FALSE	20.69	AL157788.1,RP11-498J9.2	0	0	FALSE	TRUE	15_Quies,14_ReprPCWk	FALSE	None	TRUE	FALSE
MEI_chr10_10663_INS	chr10:121040680-121040681	0.500637	0.063	chr10	121040680	121040681	chr10-120790000-121305000	FALSE	TRUE	25.24	GRK5,GRK5-IT1,TIAL1,RP11-179H18.8,RGS10	3	2	FALSE	TRUE	15_Quies	TRUE	5_TxWk	TRUE	FALSE
MEI_chr10_10665_INS	chr10:121460211-121460212	0.867047	0.017	chr10	121460211	121460212	chr10-121420000-121650000	FALSE	TRUE	26.09	INPP5F,MCMBP,SEC23IP	2	1	FALSE	TRUE	15_Quies,14_ReprPCWk	TRUE	2_TssAFlnk	TRUE	FALSE
MEI_chr10_10669_INS	chr10:121960147-121960148	0.585871	0.01	chr10	121960147	121960148	chr10-121740000-122125000	FALSE	FALSE	10.39	.	0	0	FALSE	TRUE	15_Quies,14_ReprPCWk	FALSE	None	TRUE	FALSE
MEI_chr10_10671_INS	chr10:122140603-122140604	1	0.037	chr10	122140603	122140604	-	FALSE	FALSE	0	.	0	0	FALSE	TRUE	15_Quies,14_ReprPCWk,9_Het	FALSE	None	TRUE	FALSE
MEI_chr10_10674_INS	chr10:122662191-122662192	1	0.039	chr10	122662191	122662192	chr10-122580000-122670000	TRUE	FALSE	33.33	.	0	0	FALSE	FALSE	None	TRUE	4_Tx,5_TxWk	TRUE	FALSE
MEI_chr10_10677_INS	chr10:123228993-123228994	1	0.178	chr10	123228993	123228994	chr10-122690000-123495000	TRUE	TRUE	8.7	.	0	0	FALSE	TRUE	15_Quies,14_ReprPCWk	FALSE	None	TRUE	FALSE
MEI_chr10_10678_INS	chr10:123536986-123536987	0.513467	0.011	chr10	123536986	123536987	chr10-123500000-123685000	FALSE	FALSE	10.81	.	0	0	FALSE	TRUE	15_Quies	TRUE	4_Tx,5_TxWk	TRUE	FALSE
MEI_chr10_10682_INS	chr10:124455231-124455232	1	0.201	chr10	124455231	124455232	-	FALSE	FALSE	0	BTBD16	0	0	FALSE	TRUE	13_ReprPC,14_ReprPCWk,15_Quies	FALSE	None	TRUE	FALSE
MEI_chr10_10685_INS	chr10:124563821-124563822	1	0.154	chr10	124563821	124563822	-	FALSE	FALSE	0	.	0	0	FALSE	TRUE	15_Quies,14_ReprPCWk	FALSE	None	TRUE	FALSE
MEI_chr10_10686_INS	chr10:124736004-124736005	1	0.517	chr10	124736004	124736005	chr10-124625000-124770000	FALSE	FALSE	55.17	.	0	0	FALSE	TRUE	13_ReprPC,14_ReprPCWk,15_Quies	TRUE	5_TxWk	TRUE	FALSE
MEI_chr10_10691_INS	chr10:126873827-126873828	0.718954	0.042	chr10	126873827	126873828	chr10-126695000-127385000	TRUE	FALSE	11.59	.	0	0	FALSE	TRUE	15_Quies,14_ReprPCWk,9_Het	FALSE	None	TRUE	FALSE
MEI_chr10_10692_INS	chr10:126983630-126983631	1	0.02	chr10	126983630	126983631	chr10-126695000-127385000	TRUE	FALSE	11.59	.	0	0	FALSE	TRUE	15_Quies,14_ReprPCWk	FALSE	None	TRUE	FALSE
MEI_chr10_10694_INS	chr10:127130721-127130722	1	0.028	chr10	127130721	127130722	chr10-126695000-127385000	TRUE	FALSE	11.59	.	0	0	FALSE	TRUE	15_Quies,14_ReprPCWk	FALSE	None	TRUE	FALSE
MEI_chr10_10695_INS	chr10:127299087-127299088	0.471513	0.028	chr10	127299087	127299088	chr10-126695000-127385000	TRUE	FALSE	11.59	.	0	0	FALSE	TRUE	15_Quies,14_ReprPCWk	FALSE	None	TRUE	FALSE
MEI_chr10_10696_INS	chr10:127420364-127420365	0.585871	0.01	chr10	127420364	127420365	chr10-127405000-127545000	FALSE	FALSE	71.43	C10orf88,PSTK,ACADSB,IKZF5,BCCIP	1	0	FALSE	FALSE	None	TRUE	4_Tx	TRUE	FALSE
MEI_chr10_10703_INS	chr10:128616069-128616070	1	0.889	chr10	128616069	128616070	chr10-127640000-129495000	FALSE	FALSE	8.63	.	0	0	FALSE	TRUE	15_Quies	TRUE	5_TxWk	TRUE	FALSE
MEI_chr10_10706_INS	chr10:129190306-129190307	1	0.224	chr10	129190306	129190307	chr10-127640000-129495000	FALSE	FALSE	8.63	.	0	0	FALSE	TRUE	15_Quies,14_ReprPCWk	TRUE	5_TxWk	TRUE	FALSE
MEI_chr10_10708_INS	chr10:129373595-129373596	1	0.167	chr10	129373595	129373596	chr10-127640000-129495000	FALSE	FALSE	8.63	.	0	0	FALSE	TRUE	13_ReprPC,15_Quies,14_ReprPCWk	FALSE	None	TRUE	FALSE
MEI_chr10_10710_INS	chr10:129714018-129714019	1	0.015	chr10	129714018	129714019	chr10-129685000-129805000	FALSE	FALSE	33.33	PTPRE	1	0	FALSE	TRUE	15_Quies,14_ReprPCWk,9_Het	FALSE	None	TRUE	FALSE
MEI_chr10_10715_INS	chr10:130625059-130625060	1	0.012	chr10	130625059	130625060	-	FALSE	FALSE	0	.	0	0	FALSE	TRUE	13_ReprPC,14_ReprPCWk,15_Quies	FALSE	None	TRUE	FALSE
MEI_chr10_10716_INS	chr10:130645812-130645813	1	0.01	chr10	130645812	130645813	-	FALSE	FALSE	0	.	0	0	FALSE	TRUE	15_Quies,14_ReprPCWk	FALSE	None	TRUE	FALSE
MEI_chr10_10718_INS	chr10:130888837-130888838	1	0.029	chr10	130888837	130888838	-	FALSE	FALSE	0	.	0	0	FALSE	TRUE	15_Quies,14_ReprPCWk	FALSE	None	TRUE	FALSE
MEI_chr10_10720_INS	chr10:131468415-131468416	1	0.016	chr10	131468415	131468416	chr10-131250000-131490000	FALSE	FALSE	12.5	.	0	0	FALSE	TRUE	15_Quies,9_Het	TRUE	5_TxWk	TRUE	FALSE
MEI_chr10_10722_INS	chr10:132053017-132053018	1	0.088	chr10	132053017	132053018	chr10-132020000-133380000	FALSE	FALSE	4.41	.	0	0	FALSE	TRUE	13_ReprPC,14_ReprPCWk,9_Het,15_Quies	FALSE	None	TRUE	FALSE
MEI_chr10_10723_INS	chr10:132145586-132145587	1	0.135	chr10	132145586	132145587	chr10-132020000-133380000	FALSE	FALSE	4.41	TCERG1L-AS1	1	0	FALSE	TRUE	15_Quies,14_ReprPCWk	FALSE	None	TRUE	FALSE
MEI_chr10_10727_INS	chr10:134029014-134029015	1	0.016	chr10	134029014	134029015	chr10-134000000-134490000	FALSE	TRUE	20.41	C10orf91,PWWP2B	2	0	FALSE	TRUE	15_Quies,14_ReprPCWk,9_Het	TRUE	5_TxWk	TRUE	FALSE
MEI_chr10_10730_INS	chr10:134288545-134288546	1	0.046	chr10	134288545	134288546	chr10-134000000-134490000	FALSE	TRUE	20.41	INPP5A	1	1	FALSE	TRUE	15_Quies,14_ReprPCWk	FALSE	None	TRUE	FALSE
MEI_chr10_10732_INS	chr10:134537397-134537398	1	0.01	chr10	134537397	134537398	-	FALSE	FALSE	0	.	0	0	FALSE	TRUE	15_Quies	TRUE	4_Tx,5_TxWk	TRUE	FALSE
MEI_chr10_10737_INS	chr10:135355281-135355282	5.23e-06	0.01	chr10	135355281	135355282	-	FALSE	FALSE	0	.	0	0	FALSE	TRUE	15_Quies,14_ReprPCWk	FALSE	None	FALSE	FALSE
MEI_chr11_10740_INS	chr11:428027-428028	1	0.433	chr11	428027	428028	chr11-405000-520000	TRUE	FALSE	52.17	BET1L,RIC8A	0	0	FALSE	TRUE	15_Quies	TRUE	4_Tx,5_TxWk	TRUE	FALSE
MEI_chr11_10743_INS	chr11:3267809-3267810	1	0.401	chr11	3267809	3267810	-	FALSE	FALSE	0	TSSC2,ZNF195,SNORA54,RNU1-91P	0	0	FALSE	TRUE	15_Quies,14_ReprPCWk,9_Het	FALSE	None	TRUE	FALSE
MEI_chr11_10748_INS	chr11:4751228-4751229	0.981187	0.07	chr11	4751228	4751229	chr11-4635000-5050000	FALSE	FALSE	77.11	.	0	0	FALSE	TRUE	15_Quies,14_ReprPCWk	FALSE	None	TRUE	FALSE
MEI_chr11_10749_INS	chr11:4907963-4907964	0.621884	0.242	chr11	4907963	4907964	chr11-4635000-5050000	FALSE	FALSE	77.11	.	0	0	FALSE	TRUE	15_Quies,14_ReprPCWk	FALSE	None	TRUE	FALSE
MEI_chr11_10750_INS	chr11:4923550-4923551	0.342243	0.016	chr11	4923550	4923551	chr11-4635000-5050000	FALSE	FALSE	77.11	.	0	0	FALSE	TRUE	15_Quies,14_ReprPCWk	FALSE	None	TRUE	FALSE
MEI_chr11_10752_INS	chr11:5126963-5126964	0.26106	0.067	chr11	5126963	5126964	-	FALSE	FALSE	0	OR51M1	0	0	FALSE	TRUE	15_Quies,14_ReprPCWk	FALSE	None	TRUE	FALSE
MEI_chr11_10761_INS	chr11:5885149-5885150	0.117206	0.321	chr11	5885149	5885150	-	FALSE	FALSE	0	OR51A10P,OR51C1P	0	0	FALSE	TRUE	15_Quies,14_ReprPCWk	FALSE	None	TRUE	FALSE
MEI_chr11_10762_INS	chr11:6359686-6359687	0.496958	0.043	chr11	6359686	6359687	chr11-5985000-6385000	TRUE	TRUE	57.5	OR56A1,OR56A4,OR52L1,OR52D1,OR52A4	3	0	FALSE	TRUE	15_Quies,14_ReprPCWk	FALSE	None	TRUE	FALSE
MEI_chr11_10772_INS	chr11:7092800-7092801	1	0.482	chr11	7092800	7092801	-	FALSE	FALSE	0	OVCH2,RP11-35J10.4,OR10AB1P	0	0	FALSE	TRUE	15_Quies,14_ReprPCWk	FALSE	None	TRUE	FALSE
MEI_chr11_10776_INS	chr11:7352462-7352463	1	0.158	chr11	7352462	7352463	-	FALSE	FALSE	0	.	0	0	FALSE	TRUE	15_Quies,14_ReprPCWk	FALSE	None	TRUE	FALSE
MEI_chr11_10777_INS	chr11:7435902-7435903	0.648865	0.011	chr11	7435902	7435903	chr11-7375000-7465000	FALSE	FALSE	22.22	.	0	0	FALSE	TRUE	13_ReprPC,14_ReprPCWk,15_Quies	FALSE	None	TRUE	FALSE
MEI_chr11_10779_INS	chr11:7612697-7612698	1	0.283	chr11	7612697	7612698	chr11-7480000-7715000	TRUE	FALSE	29.79	ILK,RP11-732A19.2,TAF10	0	0	FALSE	TRUE	13_ReprPC,15_Quies,14_ReprPCWk	TRUE	2_TssAFlnk,5_TxWk	TRUE	FALSE
MEI_chr11_10784_INS	chr11:8446367-8446368	1	0.026	chr11	8446367	8446368	chr11-8200000-8985000	TRUE	TRUE	22.93	.	0	0	FALSE	TRUE	15_Quies,14_ReprPCWk	TRUE	5_TxWk	TRUE	FALSE
MEI_chr11_10788_INS	chr11:8839663-8839664	0.000621466	0.31	chr11	8839663	8839664	chr11-8200000-8985000	TRUE	TRUE	22.93	RPL27A,SNORA3,SNORA45	3	0	FALSE	TRUE	15_Quies,14_ReprPCWk	FALSE	None	FALSE	FALSE
MEI_chr11_10790_INS	chr11:8887317-8887318	1.24e-05	0.239	chr11	8887317	8887318	chr11-8200000-8985000	TRUE	TRUE	22.93	RPL27A,SNORA3,SNORA45,RP11-152H18.3	4	0	FALSE	TRUE	15_Quies,14_ReprPCWk	FALSE	None	FALSE	FALSE
MEI_chr11_10791_INS	chr11:9104553-9104554	1	0.148	chr11	9104553	9104554	chr11-9000000-9775000	TRUE	TRUE	28.39	.	0	0	FALSE	TRUE	15_Quies,14_ReprPCWk	FALSE	None	TRUE	FALSE
MEI_chr11_10792_INS	chr11:9331075-9331076	0.0126673	0.013	chr11	9331075	9331076	chr11-9000000-9775000	TRUE	TRUE	28.39	.	0	0	FALSE	TRUE	15_Quies	TRUE	5_TxWk	FALSE	FALSE
MEI_chr11_10794_INS	chr11:9758001-9758002	1	0.061	chr11	9758001	9758002	chr11-9000000-9775000	TRUE	TRUE	28.39	ADM,AMPD3,RP11-351I24.1,WEE1,snoU13	2	1	FALSE	TRUE	15_Quies,9_Het	TRUE	4_Tx,5_TxWk	TRUE	FALSE
MEI_chr11_10796_INS	chr11:10042452-10042453	1	0.012	chr11	10042452	10042453	chr11-9780000-10390000	FALSE	FALSE	18.03	.	0	0	FALSE	TRUE	15_Quies	TRUE	5_TxWk	TRUE	FALSE
MEI_chr11_10800_INS	chr11:10637493-10637494	1	0.145	chr11	10637493	10637494	chr11-10405000-10770000	TRUE	FALSE	21.92	MRVI1-AS1,RNF141	2	0	FALSE	TRUE	15_Quies,14_ReprPCWk	TRUE	5_TxWk	TRUE	FALSE
MEI_chr11_10801_INS	chr11:10733395-10733396	0.456879	0.099	chr11	10733395	10733396	chr11-10405000-10770000	TRUE	FALSE	21.92	RNU6ATAC33P	1	0	FALSE	TRUE	15_Quies,14_ReprPCWk	TRUE	5_TxWk	TRUE	FALSE
MEI_chr11_10807_INS	chr11:11948525-11948526	1	0.134	chr11	11948525	11948526	chr11-10785000-11990000	TRUE	TRUE	19.09	RP11-265D17.2,EIF4G2,SNORD97	2	0	FALSE	FALSE	None	TRUE	4_Tx,5_TxWk	TRUE	FALSE
MEI_chr11_10813_INS	chr11:13092200-13092201	1	0.088	chr11	13092200	13092201	chr11-12965000-13415000	TRUE	TRUE	22.22	.	0	0	FALSE	TRUE	15_Quies,14_ReprPCWk	FALSE	None	TRUE	FALSE
MEI_chr11_10816_INS	chr11:13813034-13813035	1	0.28	chr11	13813034	13813035	-	FALSE	FALSE	0	.	0	0	FALSE	TRUE	15_Quies	FALSE	None	TRUE	FALSE
MEI_chr11_10820_INS	chr11:14500027-14500028	1	0.133	chr11	14500027	14500028	chr11-14285000-14540000	TRUE	TRUE	27.45	CYP2R1,CALCB,LDHA,MIR3159,snoU13,RNU6-1143P,PDE3B,PSMA1	1	1	FALSE	FALSE	None	TRUE	4_Tx,5_TxWk	TRUE	FALSE
MEI_chr11_10821_INS	chr11:14647692-14647693	1	0.022	chr11	14647692	14647693	chr11-14545000-14935000	FALSE	TRUE	15.38	CALCB	1	0	FALSE	TRUE	15_Quies	TRUE	2_TssAFlnk,5_TxWk	TRUE	FALSE
MEI_chr11_10823_INS	chr11:15380260-15380261	1	0.106	chr11	15380260	15380261	chr11-15310000-16720000	FALSE	TRUE	8.51	.	0	0	FALSE	TRUE	15_Quies,14_ReprPCWk	FALSE	None	TRUE	FALSE
MEI_chr11_10826_INS	chr11:15902107-15902108	1	0.019	chr11	15902107	15902108	chr11-15310000-16720000	FALSE	TRUE	8.51	.	0	0	FALSE	TRUE	15_Quies,14_ReprPCWk	FALSE	None	TRUE	FALSE
MEI_chr11_10827_INS	chr11:16019994-16019995	1	0.189	chr11	16019994	16019995	chr11-15310000-16720000	FALSE	TRUE	8.51	.	0	0	FALSE	TRUE	15_Quies,14_ReprPCWk	TRUE	5_TxWk	TRUE	FALSE
MEI_chr11_10828_INS	chr11:16085998-16085999	1	0.013	chr11	16085998	16085999	chr11-15310000-16720000	FALSE	TRUE	8.51	.	0	0	FALSE	TRUE	15_Quies	TRUE	5_TxWk	TRUE	FALSE
MEI_chr11_10843_INS	chr11:18280217-18280218	1	0.049	chr11	18280217	18280218	chr11-17600000-18800000	TRUE	TRUE	40	.	0	0	FALSE	TRUE	15_Quies,14_ReprPCWk	FALSE	None	TRUE	FALSE
MEI_chr11_10844_INS	chr11:18305073-18305074	0.00889075	0.025	chr11	18305073	18305074	chr11-17600000-18800000	TRUE	TRUE	40	LDHA,MIR3159,SPTY2D1,RP11-1081L13.4,GTF2H1,HPS5,TSG101	7	3	FALSE	FALSE	None	TRUE	4_Tx,5_TxWk	FALSE	FALSE
MEI_chr11_10846_INS	chr11:18602134-18602135	0.409132	0.011	chr11	18602134	18602135	chr11-17600000-18800000	TRUE	TRUE	40	GTF2H1,HPS5,LDHA,MIR3159,SPTY2D1,RP11-1081L13.4	6	2	FALSE	TRUE	15_Quies	TRUE	5_TxWk	TRUE	FALSE
MEI_chr11_10849_INS	chr11:18918573-18918574	0.813782	0.067	chr11	18918573	18918574	-	FALSE	FALSE	0	.	0	0	FALSE	TRUE	13_ReprPC,15_Quies,14_ReprPCWk,9_Het	FALSE	None	TRUE	FALSE
MEI_chr11_10856_INS	chr11:19382774-19382775	1	0.19	chr11	19382774	19382775	chr11-19060000-19945000	FALSE	TRUE	18.08	.	0	0	FALSE	TRUE	15_Quies,14_ReprPCWk	TRUE	5_TxWk	TRUE	FALSE
MEI_chr11_10860_INS	chr11:19963012-19963013	1	0.139	chr11	19963012	19963013	chr11-19955000-20140000	FALSE	TRUE	16.22	NAV2-AS1,HTATIP2,DBX1	0	0	FALSE	TRUE	13_ReprPC,14_ReprPCWk,15_Quies	FALSE	None	TRUE	FALSE
MEI_chr11_10872_INS	chr11:22044090-22044091	1	0.018	chr11	22044090	22044091	chr11-20650000-22170000	FALSE	FALSE	5.92	.	0	0	FALSE	TRUE	15_Quies,9_Het	FALSE	None	TRUE	FALSE
MEI_chr11_10873_INS	chr11:22078413-22078414	1	0.021	chr11	22078413	22078414	chr11-20650000-22170000	FALSE	FALSE	5.92	.	0	0	FALSE	TRUE	15_Quies,9_Het	FALSE	None	TRUE	FALSE
MEI_chr11_10874_INS	chr11:22223708-22223709	0.0219128	0.037	chr11	22223708	22223709	chr11-22180000-22335000	FALSE	FALSE	19.35	ANO5	1	0	FALSE	TRUE	15_Quies,14_ReprPCWk	FALSE	None	FALSE	FALSE
MEI_chr11_10876_INS	chr11:22412812-22412813	1	0.094	chr11	22412812	22412813	-	FALSE	FALSE	0	.	0	0	FALSE	TRUE	15_Quies,14_ReprPCWk	FALSE	None	TRUE	FALSE
MEI_chr11_10881_INS	chr11:23270716-23270717	1	0.148	chr11	23270716	23270717	-	FALSE	FALSE	0	.	0	0	FALSE	TRUE	15_Quies,9_Het	FALSE	None	TRUE	FALSE
MEI_chr11_10882_INS	chr11:23358517-23358518	1	0.367	chr11	23358517	23358518	-	FALSE	FALSE	0	.	0	0	FALSE	TRUE	15_Quies,9_Het	FALSE	None	TRUE	FALSE
MEI_chr11_10883_INS	chr11:23522804-23522805	1	0.621	chr11	23522804	23522805	-	FALSE	FALSE	0	.	0	0	FALSE	TRUE	15_Quies	FALSE	None	TRUE	FALSE
MEI_chr11_10884_INS	chr11:23572069-23572070	1	0.079	chr11	23572069	23572070	-	FALSE	FALSE	0	.	0	0	FALSE	TRUE	15_Quies,9_Het	TRUE	1_TssA	TRUE	FALSE
MEI_chr11_10887_INS	chr11:23932387-23932388	0.00594448	0.043	chr11	23932387	23932388	-	FALSE	FALSE	0	.	0	0	FALSE	TRUE	15_Quies	FALSE	None	FALSE	FALSE
MEI_chr11_10889_INS	chr11:24015236-24015237	0.000314262	0.039	chr11	24015236	24015237	-	FALSE	FALSE	0	.	0	0	FALSE	TRUE	15_Quies,9_Het	FALSE	None	FALSE	FALSE
MEI_chr11_10890_INS	chr11:24393106-24393107	1	0.285	chr11	24393106	24393107	-	FALSE	FALSE	0	.	0	0	FALSE	TRUE	15_Quies	FALSE	None	TRUE	FALSE
MEI_chr11_10893_INS	chr11:24792959-24792960	1	0.44	chr11	24792959	24792960	-	FALSE	FALSE	0	.	0	0	FALSE	TRUE	15_Quies	FALSE	None	TRUE	FALSE
MEI_chr11_10896_INS	chr11:25108568-25108569	1	0.057	chr11	25108568	25108569	-	FALSE	FALSE	0	.	0	0	FALSE	TRUE	15_Quies,9_Het	FALSE	None	TRUE	FALSE
MEI_chr11_10897_INS	chr11:25123354-25123355	1	0.18	chr11	25123354	25123355	-	FALSE	FALSE	0	.	0	0	FALSE	TRUE	15_Quies	FALSE	None	TRUE	FALSE
MEI_chr11_10898_INS	chr11:25140817-25140818	1	0.194	chr11	25140817	25140818	-	FALSE	FALSE	0	.	0	0	FALSE	TRUE	15_Quies	FALSE	None	TRUE	FALSE
MEI_chr11_10900_INS	chr11:25605138-25605139	1	0.403	chr11	25605138	25605139	-	FALSE	FALSE	0	.	0	0	FALSE	TRUE	15_Quies,9_Het	FALSE	None	TRUE	FALSE
MEI_chr11_10901_INS	chr11:25653710-25653711	0.694184	0.107	chr11	25653710	25653711	-	FALSE	FALSE	0	.	0	0	FALSE	TRUE	15_Quies	FALSE	None	TRUE	FALSE
MEI_chr11_10905_INS	chr11:26128665-26128666	1	0.039	chr11	26128665	26128666	chr11-25985000-26275000	FALSE	FALSE	10.34	.	0	0	FALSE	TRUE	15_Quies	TRUE	5_TxWk	TRUE	FALSE
MEI_chr11_10909_INS	chr11:26191093-26191094	1	0.013	chr11	26191093	26191094	chr11-25985000-26275000	FALSE	FALSE	10.34	.	0	0	FALSE	TRUE	15_Quies,14_ReprPCWk	FALSE	None	TRUE	FALSE
MEI_chr11_10912_INS	chr11:26293273-26293274	1	0.084	chr11	26293273	26293274	-	FALSE	FALSE	0	.	0	0	FALSE	TRUE	15_Quies,14_ReprPCWk	FALSE	None	TRUE	FALSE
MEI_chr11_10913_INS	chr11:26418538-26418539	1	0.103	chr11	26418538	26418539	chr11-26315000-26700000	FALSE	FALSE	10.39	.	0	0	FALSE	TRUE	15_Quies	FALSE	None	TRUE	FALSE
MEI_chr11_10915_INS	chr11:26601649-26601650	1	0.094	chr11	26601649	26601650	chr11-26315000-26700000	FALSE	FALSE	10.39	.	0	0	FALSE	TRUE	15_Quies	FALSE	None	TRUE	FALSE
MEI_chr11_10920_INS	chr11:27025248-27025249	1	0.211	chr11	27025248	27025249	chr11-26775000-27155000	FALSE	FALSE	7.89	.	0	0	FALSE	TRUE	15_Quies	FALSE	None	TRUE	FALSE
MEI_chr11_10921_INS	chr11:27039982-27039983	0.844603	0.17	chr11	27039982	27039983	chr11-26775000-27155000	FALSE	FALSE	7.89	.	0	0	FALSE	TRUE	15_Quies,9_Het	FALSE	None	TRUE	FALSE
MEI_chr11_10934_INS	chr11:30820710-30820711	1	0.012	chr11	30820710	30820711	chr11-30380000-30935000	FALSE	TRUE	9.01	.	0	0	FALSE	TRUE	15_Quies	FALSE	None	TRUE	FALSE
MEI_chr11_10935_INS	chr11:30877525-30877526	1	0.012	chr11	30877525	30877526	chr11-30380000-30935000	FALSE	TRUE	9.01	ARL14EP	0	0	FALSE	TRUE	15_Quies,14_ReprPCWk	FALSE	None	TRUE	FALSE
MEI_chr11_10939_INS	chr11:31952101-31952102	0.912748	0.052	chr11	31952101	31952102	chr11-31395000-31980000	TRUE	TRUE	17.09	RP1-296L11.1	0	0	FALSE	TRUE	15_Quies,14_ReprPCWk	FALSE	None	TRUE	FALSE
MEI_chr11_10943_INS	chr11:32192497-32192498	1	0.012	chr11	32192497	32192498	chr11-32050000-32205000	FALSE	FALSE	58.06	RP1-17K7.3,RP1-17K7.2,ELP4,IMMP1L	2	0	FALSE	TRUE	15_Quies,14_ReprPCWk	TRUE	5_TxWk	TRUE	FALSE
MEI_chr11_10945_INS	chr11:32388079-32388080	1	0.148	chr11	32388079	32388080	chr11-32325000-32820000	TRUE	TRUE	14.14	CCDC73	1	0	FALSE	TRUE	15_Quies,14_ReprPCWk,9_Het	FALSE	None	TRUE	FALSE
MEI_chr11_10946_INS	chr11:32434278-32434279	1	0.221	chr11	32434278	32434279	chr11-32325000-32820000	TRUE	TRUE	14.14	.	0	0	FALSE	TRUE	15_Quies,14_ReprPCWk	TRUE	4_Tx,5_TxWk	TRUE	FALSE
MEI_chr11_10948_INS	chr11:32892058-32892059	1	0.204	chr11	32892058	32892059	-	FALSE	FALSE	0	.	0	0	FALSE	TRUE	15_Quies,14_ReprPCWk	FALSE	None	TRUE	FALSE
MEI_chr11_10950_INS	chr11:33235105-33235106	1	0.061	chr11	33235105	33235106	chr11-33180000-33370000	FALSE	TRUE	31.58	.	0	0	FALSE	TRUE	15_Quies,14_ReprPCWk	TRUE	5_TxWk	TRUE	FALSE
MEI_chr11_10953_INS	chr11:33624793-33624794	1	0.131	chr11	33624793	33624794	chr11-33380000-33800000	FALSE	TRUE	21.43	.	0	0	FALSE	TRUE	15_Quies,14_ReprPCWk	FALSE	None	TRUE	FALSE
MEI_chr11_10954_INS	chr11:33670138-33670139	1	0.467	chr11	33670138	33670139	chr11-33380000-33800000	FALSE	TRUE	21.43	.	0	0	FALSE	TRUE	15_Quies,14_ReprPCWk	FALSE	None	TRUE	FALSE
MEI_chr11_10955_INS	chr11:33675484-33675485	0.559574	0.045	chr11	33675484	33675485	chr11-33380000-33800000	FALSE	TRUE	21.43	.	0	0	FALSE	TRUE	15_Quies,14_ReprPCWk	TRUE	5_TxWk	TRUE	FALSE
MEI_chr11_10958_INS	chr11:34397386-34397387	1	0.142	chr11	34397386	34397387	chr11-33855000-34525000	TRUE	TRUE	17.91	.	0	0	FALSE	TRUE	15_Quies,14_ReprPCWk,9_Het	FALSE	None	TRUE	FALSE
MEI_chr11_10961_INS	chr11:35304573-35304574	1	0.019	chr11	35304573	35304574	chr11-34935000-35430000	TRUE	TRUE	22.22	.	0	0	FALSE	TRUE	15_Quies	TRUE	5_TxWk	TRUE	FALSE
MEI_chr11_10962_INS	chr11:35348849-35348850	1	0.011	chr11	35348849	35348850	chr11-34935000-35430000	TRUE	TRUE	22.22	APIP,PDHX,MIR1343,CD44,RP4-607I7.1	5	0	FALSE	TRUE	15_Quies,14_ReprPCWk	TRUE	5_TxWk	TRUE	FALSE
MEI_chr11_10968_INS	chr11:36007590-36007591	1	0.02	chr11	36007590	36007591	chr11-35450000-36295000	FALSE	FALSE	17.75	.	0	0	FALSE	TRUE	15_Quies,14_ReprPCWk,9_Het	FALSE	None	TRUE	FALSE
MEI_chr11_10970_INS	chr11:36173610-36173611	1	0.012	chr11	36173610	36173611	chr11-35450000-36295000	FALSE	FALSE	17.75	.	0	0	FALSE	TRUE	15_Quies,14_ReprPCWk	FALSE	None	TRUE	FALSE
MEI_chr11_10971_INS	chr11:36277090-36277091	0.00356822	0.096	chr11	36277090	36277091	chr11-35450000-36295000	FALSE	FALSE	17.75	FJX1,LDLRAD3,TRIM44,RAG1,TRAF6	3	1	FALSE	TRUE	15_Quies,14_ReprPCWk	FALSE	None	FALSE	FALSE
MEI_chr11_10973_INS	chr11:36340050-36340051	1	0.024	chr11	36340050	36340051	chr11-36310000-36525000	TRUE	TRUE	27.91	.	0	0	FALSE	TRUE	13_ReprPC,15_Quies,14_ReprPCWk	FALSE	None	TRUE	FALSE
MEI_chr11_10977_INS	chr11:36558490-36558491	1	0.143	chr11	36558490	36558491	-	FALSE	FALSE	0	PRR5L	0	0	FALSE	TRUE	15_Quies,14_ReprPCWk	FALSE	None	TRUE	FALSE
MEI_chr11_10984_INS	chr11:37544637-37544638	1	0.127	chr11	37544637	37544638	-	FALSE	FALSE	0	.	0	0	FALSE	TRUE	15_Quies	FALSE	None	TRUE	FALSE
MEI_chr11_10986_INS	chr11:37706295-37706296	1	0.574	chr11	37706295	37706296	-	FALSE	FALSE	0	.	0	0	FALSE	TRUE	15_Quies,9_Het	FALSE	None	TRUE	FALSE
MEI_chr11_10993_INS	chr11:38801075-38801076	0.573904	0.571	chr11	38801075	38801076	-	FALSE	FALSE	0	.	0	0	FALSE	TRUE	15_Quies	TRUE	1_TssA	TRUE	FALSE
MEI_chr11_10994_INS	chr11:38877888-38877889	1	0.017	chr11	38877888	38877889	-	FALSE	FALSE	0	.	0	0	FALSE	TRUE	15_Quies	FALSE	None	TRUE	FALSE
MEI_chr11_10997_INS	chr11:39016741-39016742	1	0.044	chr11	39016741	39016742	-	FALSE	FALSE	0	.	0	0	FALSE	TRUE	15_Quies,9_Het	FALSE	None	TRUE	FALSE
MEI_chr11_10999_INS	chr11:39157230-39157231	1	0.029	chr11	39157230	39157231	-	FALSE	FALSE	0	.	0	0	FALSE	TRUE	15_Quies	FALSE	None	TRUE	FALSE
MEI_chr11_11007_INS	chr11:39567841-39567842	1	0.01	chr11	39567841	39567842	-	FALSE	FALSE	0	.	0	0	FALSE	TRUE	15_Quies,9_Het	FALSE	None	TRUE	FALSE
MEI_chr11_11011_INS	chr11:40494018-40494019	1	0.234	chr11	40494018	40494019	-	FALSE	FALSE	0	.	0	0	FALSE	TRUE	15_Quies,9_Het	FALSE	None	TRUE	FALSE
MEI_chr11_11012_INS	chr11:40727097-40727098	1	0.074	chr11	40727097	40727098	-	FALSE	FALSE	0	.	0	0	FALSE	TRUE	15_Quies	FALSE	None	TRUE	FALSE
MEI_chr11_11013_INS	chr11:40797566-40797567	1	0.02	chr11	40797566	40797567	-	FALSE	FALSE	0	.	0	0	FALSE	TRUE	15_Quies,9_Het	FALSE	None	TRUE	FALSE
MEI_chr11_11014_INS	chr11:40841288-40841289	1	0.025	chr11	40841288	40841289	-	FALSE	FALSE	0	.	0	0	FALSE	TRUE	15_Quies,9_Het	FALSE	None	TRUE	FALSE
MEI_chr11_11018_INS	chr11:41530248-41530249	1	0.187	chr11	41530248	41530249	chr11-41505000-42570000	FALSE	FALSE	8.45	.	0	0	FALSE	TRUE	15_Quies	FALSE	None	TRUE	FALSE
MEI_chr11_11022_INS	chr11:41831810-41831811	1	0.281	chr11	41831810	41831811	chr11-41505000-42570000	FALSE	FALSE	8.45	.	0	0	FALSE	TRUE	15_Quies	FALSE	None	TRUE	FALSE
MEI_chr11_11023_INS	chr11:41869874-41869875	1	0.035	chr11	41869874	41869875	chr11-41505000-42570000	FALSE	FALSE	8.45	.	0	0	FALSE	TRUE	15_Quies,9_Het	FALSE	None	TRUE	FALSE
MEI_chr11_11026_INS	chr11:42055912-42055913	0.716796	0.058	chr11	42055912	42055913	chr11-41505000-42570000	FALSE	FALSE	8.45	.	0	0	FALSE	TRUE	15_Quies,9_Het	FALSE	None	TRUE	FALSE
MEI_chr11_11033_INS	chr11:42663982-42663983	1	0.115	chr11	42663982	42663983	-	FALSE	FALSE	0	.	0	0	FALSE	TRUE	15_Quies,9_Het	FALSE	None	TRUE	FALSE
MEI_chr11_11038_INS	chr11:43191343-43191344	0.595298	0.275	chr11	43191343	43191344	chr11-42720000-43320000	FALSE	FALSE	6.67	.	0	0	FALSE	TRUE	15_Quies	FALSE	None	TRUE	FALSE
MEI_chr11_11040_INS	chr11:43356955-43356956	0.723883	0.053	chr11	43356955	43356956	chr11-43330000-43475000	FALSE	TRUE	48.28	RP11-484D2.5	1	0	FALSE	FALSE	None	TRUE	4_Tx,5_TxWk	TRUE	FALSE
MEI_chr11_11042_INS	chr11:43877448-43877449	7.23e-32	0.262	chr11	43877448	43877449	chr11-43490000-44085000	TRUE	TRUE	26.89	HSD17B12,MIR670,MIR670HG,MIR129-2,RP11-484D2.2,TTC17,RP11-484D2.5,ALKBH3,RP11-613D13.5,HTATIP2	7	1	FALSE	TRUE	15_Quies	TRUE	4_Tx,5_TxWk	FALSE	FALSE
MEI_chr11_11046_INS	chr11:45315256-45315257	1	0.055	chr11	45315256	45315257	chr11-44945000-45360000	TRUE	TRUE	16.87	TP53I11	1	0	FALSE	TRUE	13_ReprPC,14_ReprPCWk,15_Quies	FALSE	None	TRUE	FALSE
MEI_chr11_11049_INS	chr11:47579086-47579087	1	0.201	chr11	47579086	47579087	chr11-47500000-47600000	FALSE	TRUE	80	RNU5E-10P,KBTBD4,NDUFS3	3	0	FALSE	TRUE	15_Quies	TRUE	5_TxWk	TRUE	FALSE
MEI_chr11_11050_INS	chr11:47806655-47806656	0.197078	0.219	chr11	47806655	47806656	chr11-47740000-47870000	FALSE	TRUE	53.85	SNORD67,MTCH2,AGBL2,FNBP4,snoU13,Y_RNA,NUP160,C1QTNF4,PTPRJ,AC103828.1	4	1	FALSE	FALSE	None	TRUE	4_Tx,5_TxWk	TRUE	FALSE
MEI_chr11_11056_INS	chr11:48933125-48933126	1	0.584	chr11	48933125	48933126	-	FALSE	FALSE	0	.	0	0	FALSE	TRUE	15_Quies,9_Het	TRUE	5_TxWk	TRUE	FALSE
MEI_chr11_11058_INS	chr11:49282683-49282684	1	0.143	chr11	49282683	49282684	-	FALSE	FALSE	0	.	0	0	FALSE	TRUE	15_Quies,9_Het	FALSE	None	TRUE	FALSE
MEI_chr11_11059_INS	chr11:49366217-49366218	1	0.098	chr11	49366217	49366218	-	FALSE	FALSE	0	.	0	0	FALSE	TRUE	15_Quies	FALSE	None	TRUE	FALSE
MEI_chr11_11060_INS	chr11:49655824-49655825	1	0.381	chr11	49655824	49655825	-	FALSE	FALSE	0	.	0	0	FALSE	TRUE	15_Quies	FALSE	None	TRUE	FALSE
MEI_chr11_11063_INS	chr11:50399980-50399981	1	0.1	chr11	50399980	50399981	-	FALSE	FALSE	0	.	0	0	FALSE	TRUE	15_Quies,9_Het	FALSE	None	TRUE	FALSE
MEI_chr11_11070_INS	chr11:54958589-54958590	1	0.027	chr11	54958589	54958590	-	FALSE	FALSE	0	.	0	0	FALSE	TRUE	15_Quies,9_Het	FALSE	None	TRUE	FALSE
MEI_chr11_11073_INS	chr11:55320507-55320508	0.328534	0.167	chr11	55320507	55320508	-	FALSE	FALSE	0	.	0	0	FALSE	TRUE	15_Quies,9_Het	FALSE	None	TRUE	FALSE
MEI_chr11_11076_INS	chr11:55408899-55408900	0.190698	0.08	chr11	55408899	55408900	-	FALSE	FALSE	0	OR8K5,OR5I1	0	0	FALSE	TRUE	15_Quies,9_Het	FALSE	None	TRUE	FALSE
MEI_chr11_11077_INS	chr11:55771332-55771333	0.509707	0.064	chr11	55771332	55771333	chr11-55670000-56585000	FALSE	FALSE	79.78	.	0	0	FALSE	TRUE	15_Quies	FALSE	None	TRUE	FALSE
MEI_chr11_11079_INS	chr11:55870762-55870763	0.690498	0.071	chr11	55870762	55870763	chr11-55670000-56585000	FALSE	FALSE	79.78	OR8K5,OR5T2,OR5W2	3	0	FALSE	TRUE	15_Quies	FALSE	None	TRUE	FALSE
MEI_chr11_11083_INS	chr11:56303363-56303364	0.649566	0.483	chr11	56303363	56303364	chr11-55670000-56585000	FALSE	FALSE	79.78	OR5M11	1	0	FALSE	TRUE	15_Quies	FALSE	None	TRUE	FALSE
MEI_chr11_11084_INS	chr11:56336833-56336834	0.387732	0.047	chr11	56336833	56336834	chr11-55670000-56585000	FALSE	FALSE	79.78	.	0	0	FALSE	TRUE	15_Quies,9_Het	FALSE	None	TRUE	FALSE
MEI_chr11_11095_INS	chr11:57774121-57774122	1	0.256	chr11	57774121	57774122	chr11-57600000-58415000	FALSE	TRUE	50.31	.	0	0	FALSE	TRUE	15_Quies,14_ReprPCWk	FALSE	None	TRUE	FALSE
MEI_chr11_11097_INS	chr11:58366615-58366616	0.14801	0.017	chr11	58366615	58366616	chr11-57600000-58415000	FALSE	TRUE	50.31	TNKS1BP1,snoU13,P2RX3,SSRP1,RP11-872D17.8,SLC43A3,SLC43A1,TIMM10,MIR130A,C11orf31,CTNND1,AP001258.4,AP001258.5,FAM111A,ZDHHC5,RP11-872D17.4,AP000662.4,CLP1,YPEL4,SERPING1,BTBD18,RP11-691N7.6,RPS4XP13,UBE2L6,AP000442.1,OSBP,MED19,TMX2-CTNND1,TMX2,RN7SKP259,RTN4RL2	0	7	FALSE	TRUE	15_Quies	TRUE	4_Tx,5_TxWk	TRUE	FALSE
MEI_chr11_11109_INS	chr11:60293400-60293401	1	0.113	chr11	60293400	60293401	chr11-60260000-60385000	FALSE	FALSE	24	.	0	0	FALSE	TRUE	15_Quies,14_ReprPCWk	FALSE	None	TRUE	FALSE
MEI_chr11_11116_INS	chr11:61145214-61145215	0.275224	0.531	chr11	61145214	61145215	chr11-61020000-61200000	FALSE	TRUE	50	DAK,DDB1,CCDC86,RP11-804A23.2	2	1	FALSE	TRUE	15_Quies	TRUE	5_TxWk	TRUE	FALSE
MEI_chr11_11122_INS	chr11:62938284-62938285	0.135493	0.012	chr11	62938284	62938285	chr11-62665000-63200000	FALSE	TRUE	28.04	.	0	0	FALSE	TRUE	15_Quies,14_ReprPCWk	FALSE	None	TRUE	FALSE
MEI_chr11_11126_INS	chr11:63145714-63145715	1	0.042	chr11	63145714	63145715	chr11-62665000-63200000	FALSE	TRUE	28.04	.	0	0	FALSE	TRUE	15_Quies,14_ReprPCWk	FALSE	None	TRUE	FALSE
MEI_chr11_11130_INS	chr11:65503489-65503490	1.36e-07	0.392	chr11	65503489	65503490	chr11-65295000-66795000	TRUE	TRUE	68.67	BANF1,CST6,EIF1AD,CATSPER1	4	0	FALSE	TRUE	13_ReprPC,15_Quies,14_ReprPCWk,9_Het	FALSE	None	FALSE	FALSE
MEI_chr11_11132_INS	chr11:65984338-65984339	1	0.146	chr11	65984338	65984339	chr11-65295000-66795000	TRUE	TRUE	68.67	.	0	0	FALSE	FALSE	None	TRUE	4_Tx,5_TxWk	TRUE	FALSE
MEI_chr11_11133_INS	chr11:66008262-66008263	0.128224	0.034	chr11	66008262	66008263	chr11-65295000-66795000	TRUE	TRUE	68.67	.	0	0	FALSE	FALSE	None	TRUE	4_Tx,5_TxWk	TRUE	FALSE
MEI_chr11_11134_INS	chr11:66162114-66162115	0.966026	0.296	chr11	66162114	66162115	chr11-65295000-66795000	TRUE	TRUE	68.67	RBM4B	1	0	FALSE	TRUE	13_ReprPC,15_Quies,14_ReprPCWk	FALSE	None	TRUE	FALSE
MEI_chr11_11137_INS	chr11:67422480-67422481	0.634672	0.2	chr11	67422480	67422481	-	FALSE	FALSE	0	.	0	0	FALSE	TRUE	15_Quies,14_ReprPCWk,9_Het	TRUE	5_TxWk	TRUE	FALSE
MEI_chr11_11138_INS	chr11:67599059-67599060	0.34237	0.291	chr11	67599059	67599060	-	FALSE	FALSE	0	.	0	0	FALSE	TRUE	15_Quies,14_ReprPCWk	FALSE	None	TRUE	FALSE
MEI_chr11_11143_INS	chr11:69548392-69548393	0.20875	0.092	chr11	69548392	69548393	chr11-69495000-70295000	TRUE	TRUE	30	.	0	0	FALSE	TRUE	13_ReprPC,14_ReprPCWk,9_Het,15_Quies	FALSE	None	TRUE	FALSE
MEI_chr11_11150_INS	chr11:71989361-71989362	0.205623	0.046	chr11	71989361	71989362	chr11-71625000-72400000	TRUE	TRUE	50.32	RP11-7N14.1	1	0	FALSE	TRUE	15_Quies,14_ReprPCWk	FALSE	None	TRUE	FALSE
MEI_chr11_11153_INS	chr11:72320922-72320923	0.883181	0.129	chr11	72320922	72320923	chr11-71625000-72400000	TRUE	TRUE	50.32	RNU7-105P,PDE2A,ARAP1-AS1,ARAP1,RP11-31L22.3,P2RY6	5	1	FALSE	TRUE	13_ReprPC,14_ReprPCWk,15_Quies	TRUE	5_TxWk	TRUE	FALSE
MEI_chr11_11154_INS	chr11:72381238-72381239	0.0353835	0.012	chr11	72381238	72381239	chr11-71625000-72400000	TRUE	TRUE	50.32	.	0	0	FALSE	TRUE	13_ReprPC,14_ReprPCWk,15_Quies	FALSE	None	FALSE	FALSE
MEI_chr11_11157_INS	chr11:73276648-73276649	1	0.019	chr11	73276648	73276649	chr11-73115000-73380000	FALSE	TRUE	30.19	.	0	0	FALSE	TRUE	15_Quies	TRUE	5_TxWk	TRUE	FALSE
MEI_chr11_11159_INS	chr11:73527403-73527404	0.78749	0.028	chr11	73527403	73527404	chr11-73495000-73635000	FALSE	FALSE	42.86	.	0	0	FALSE	TRUE	15_Quies	TRUE	5_TxWk	TRUE	FALSE
MEI_chr11_11160_INS	chr11:73562793-73562794	0.105462	0.06	chr11	73562793	73562794	chr11-73495000-73635000	FALSE	FALSE	42.86	.	0	0	FALSE	FALSE	None	TRUE	3_TxFlnk,4_Tx,5_TxWk	TRUE	FALSE
MEI_chr11_11164_INS	chr11:73981553-73981554	1	0.047	chr11	73981553	73981554	chr11-73960000-74300000	FALSE	TRUE	47.06	.	0	0	FALSE	TRUE	15_Quies,14_ReprPCWk	FALSE	None	TRUE	FALSE
MEI_chr11_11175_INS	chr11:76990585-76990586	1	0.201	chr11	76990585	76990586	-	FALSE	FALSE	0	.	0	0	FALSE	TRUE	15_Quies,14_ReprPCWk	TRUE	5_TxWk	TRUE	FALSE
MEI_chr11_11177_INS	chr11:77294984-77294985	1	0.013	chr11	77294984	77294985	chr11-77030000-77330000	TRUE	FALSE	20	.	0	0	FALSE	TRUE	15_Quies,14_ReprPCWk,9_Het	FALSE	None	TRUE	FALSE
MEI_chr11_11181_INS	chr11:77905200-77905201	0.0985173	0.015	chr11	77905200	77905201	chr11-77850000-78300000	TRUE	TRUE	26.67	GAB2,RP11-452H21.2,COPS8P3,RNU6-311P,KCTD21,USP35	6	1	FALSE	TRUE	15_Quies,14_ReprPCWk	TRUE	5_TxWk	FALSE	FALSE
MEI_chr11_11182_INS	chr11:78011357-78011358	1	0.021	chr11	78011357	78011358	chr11-77850000-78300000	TRUE	TRUE	26.67	GAB2,RP11-452H21.2	2	1	FALSE	TRUE	15_Quies	TRUE	5_TxWk	TRUE	FALSE
MEI_chr11_11190_INS	chr11:79191627-79191628	1	0.145	chr11	79191627	79191628	chr11-79095000-79240000	TRUE	TRUE	20.69	.	0	0	FALSE	TRUE	15_Quies,14_ReprPCWk	FALSE	None	TRUE	FALSE
MEI_chr11_11203_INS	chr11:81283884-81283885	1	0.109	chr11	81283884	81283885	-	FALSE	FALSE	0	.	0	0	FALSE	TRUE	15_Quies	FALSE	None	TRUE	FALSE
MEI_chr11_11204_INS	chr11:81623536-81623537	1	0.016	chr11	81623536	81623537	chr11-81415000-81720000	FALSE	FALSE	13.11	.	0	0	FALSE	TRUE	15_Quies,14_ReprPCWk	FALSE	None	TRUE	FALSE
MEI_chr11_11205_INS	chr11:81926176-81926177	1	0.084	chr11	81926176	81926177	-	FALSE	FALSE	0	.	0	0	FALSE	TRUE	15_Quies	FALSE	None	TRUE	FALSE
MEI_chr11_11213_INS	chr11:82657872-82657873	1	0.055	chr11	82657872	82657873	chr11-82605000-82990000	FALSE	TRUE	54.55	RAB30-AS1,RAB30,PCF11,RP11-113K21.1,RP11-659G9.3,SNORA70E	6	2	FALSE	TRUE	15_Quies	FALSE	None	TRUE	FALSE
MEI_chr11_11215_INS	chr11:83105792-83105793	1	0.017	chr11	83105792	83105793	chr11-83005000-83530000	FALSE	FALSE	13.33	.	0	0	FALSE	TRUE	15_Quies	FALSE	None	TRUE	FALSE
MEI_chr11_11220_INS	chr11:83652367-83652368	1	0.088	chr11	83652367	83652368	chr11-83545000-84075000	FALSE	FALSE	3.77	.	0	0	FALSE	TRUE	15_Quies	FALSE	None	TRUE	FALSE
MEI_chr11_11221_INS	chr11:83660471-83660472	1	0.017	chr11	83660471	83660472	chr11-83545000-84075000	FALSE	FALSE	3.77	.	0	0	FALSE	TRUE	15_Quies	FALSE	None	TRUE	FALSE
MEI_chr11_11223_INS	chr11:83903049-83903050	0.357776	0.048	chr11	83903049	83903050	chr11-83545000-84075000	FALSE	FALSE	3.77	.	0	0	FALSE	TRUE	15_Quies	FALSE	None	TRUE	FALSE
MEI_chr11_11227_INS	chr11:84701731-84701732	1	0.099	chr11	84701731	84701732	chr11-84450000-85290000	FALSE	FALSE	9.52	.	0	0	FALSE	TRUE	15_Quies,9_Het	FALSE	None	TRUE	FALSE
MEI_chr11_11234_INS	chr11:85542984-85542985	1	0.043	chr11	85542984	85542985	chr11-85305000-85645000	FALSE	FALSE	26.47	C11orf73,EED,DLG2,TMEM126B,CREBZF,CCDC89,PICALM,TMEM126A	5	2	FALSE	TRUE	15_Quies,14_ReprPCWk	FALSE	None	TRUE	FALSE
MEI_chr11_11236_INS	chr11:86195336-86195337	0.703752	0.064	chr11	86195336	86195337	chr11-86145000-86565000	FALSE	FALSE	19.05	PRSS23	1	0	FALSE	TRUE	15_Quies,14_ReprPCWk	TRUE	5_TxWk	TRUE	FALSE
MEI_chr11_11242_INS	chr11:86886878-86886879	0.738651	0.019	chr11	86886878	86886879	chr11-86650000-87020000	FALSE	TRUE	18.92	.	0	0	FALSE	TRUE	15_Quies	TRUE	5_TxWk	TRUE	FALSE
MEI_chr11_11245_INS	chr11:87015519-87015520	0.152619	0.029	chr11	87015519	87015520	chr11-86650000-87020000	FALSE	TRUE	18.92	RP11-736K20.5,FZD4,RP11-736K20.6	2	1	FALSE	TRUE	15_Quies	TRUE	5_TxWk	TRUE	FALSE
MEI_chr11_11246_INS	chr11:87149867-87149868	1	0.058	chr11	87149867	87149868	chr11-87055000-87150000	FALSE	FALSE	0	RP11-736K20.5	0	0	FALSE	TRUE	15_Quies,14_ReprPCWk	FALSE	None	TRUE	FALSE
MEI_chr11_11247_INS	chr11:87316933-87316934	1	0.011	chr11	87316933	87316934	-	FALSE	FALSE	0	.	0	0	FALSE	TRUE	15_Quies	FALSE	None	TRUE	FALSE
MEI_chr11_11252_INS	chr11:87792967-87792968	1	0.017	chr11	87792967	87792968	-	FALSE	FALSE	0	GRM5-AS1,RNU6-16P	0	0	FALSE	TRUE	15_Quies,14_ReprPCWk	FALSE	None	TRUE	FALSE
MEI_chr11_11253_INS	chr11:88240142-88240143	1	0.019	chr11	88240142	88240143	chr11-87825000-88285000	FALSE	TRUE	19.57	MIR3166,RAB38,RP11-164N3.2,RP11-164N3.3,Y_RNA,CTSC	6	0	FALSE	TRUE	13_ReprPC,14_ReprPCWk,15_Quies	FALSE	None	TRUE	FALSE
MEI_chr11_11255_INS	chr11:88379774-88379775	1	0.033	chr11	88379774	88379775	chr11-88305000-88660000	FALSE	TRUE	5.63	.	0	0	FALSE	TRUE	15_Quies	FALSE	None	TRUE	FALSE
MEI_chr11_11257_INS	chr11:88766515-88766516	0.373116	0.013	chr11	88766515	88766516	-	FALSE	FALSE	0	.	0	0	FALSE	TRUE	15_Quies	FALSE	None	TRUE	FALSE
MEI_chr11_11259_INS	chr11:88908952-88908953	1	0.381	chr11	88908952	88908953	-	FALSE	FALSE	0	.	0	0	FALSE	TRUE	15_Quies	FALSE	None	TRUE	FALSE
MEI_chr11_11261_INS	chr11:89196876-89196877	0.000147872	0.012	chr11	89196876	89196877	-	FALSE	FALSE	0	.	0	0	FALSE	TRUE	15_Quies	FALSE	None	FALSE	FALSE
MEI_chr11_11262_INS	chr11:89208161-89208162	1	0.044	chr11	89208161	89208162	-	FALSE	FALSE	0	.	0	0	FALSE	TRUE	15_Quies	FALSE	None	TRUE	FALSE
MEI_chr11_11263_INS	chr11:89924482-89924483	1	0.011	chr11	89924482	89924483	-	FALSE	FALSE	0	.	0	0	FALSE	TRUE	15_Quies	TRUE	5_TxWk	TRUE	FALSE
MEI_chr11_11264_INS	chr11:89932522-89932523	0.0175948	0.013	chr11	89932522	89932523	-	FALSE	FALSE	0	MIR1304,SNORA18,SNORA40,SNORA8,SNORD5,TAF1D,ANKRD49,MRE11A,SLC36A4	0	0	FALSE	TRUE	15_Quies	TRUE	4_Tx,5_TxWk	FALSE	FALSE
MEI_chr11_11274_INS	chr11:90530723-90530724	1	0.074	chr11	90530723	90530724	-	FALSE	FALSE	0	.	0	0	FALSE	TRUE	15_Quies	FALSE	None	TRUE	FALSE
MEI_chr11_11279_INS	chr11:90773631-90773632	1	0.011	chr11	90773631	90773632	-	FALSE	FALSE	0	.	0	0	FALSE	TRUE	15_Quies	FALSE	None	TRUE	FALSE
MEI_chr11_11284_INS	chr11:91201349-91201350	1	0.04	chr11	91201349	91201350	-	FALSE	FALSE	0	.	0	0	FALSE	TRUE	15_Quies	FALSE	None	TRUE	FALSE
MEI_chr11_11292_INS	chr11:92576212-92576213	1	0.022	chr11	92576212	92576213	-	FALSE	FALSE	0	.	0	0	FALSE	TRUE	15_Quies	FALSE	None	TRUE	FALSE
MEI_chr11_11293_INS	chr11:92608491-92608492	1	0.446	chr11	92608491	92608492	-	FALSE	FALSE	0	FAT3	0	1	FALSE	TRUE	15_Quies,14_ReprPCWk	TRUE	1_TssA	TRUE	FALSE
MEI_chr11_11297_INS	chr11:93185555-93185556	0.276881	0.013	chr11	93185555	93185556	chr11-92965000-93545000	TRUE	FALSE	41.38	.	0	0	FALSE	TRUE	15_Quies,14_ReprPCWk	FALSE	None	TRUE	FALSE
MEI_chr11_11304_INS	chr11:94677846-94677847	0.000308725	0.01	chr11	94677846	94677847	-	FALSE	FALSE	0	.	0	0	FALSE	TRUE	15_Quies,14_ReprPCWk	FALSE	None	FALSE	FALSE
MEI_chr11_11305_INS	chr11:94684369-94684370	1	0.38	chr11	94684369	94684370	-	FALSE	FALSE	0	.	0	0	FALSE	TRUE	15_Quies,14_ReprPCWk	TRUE	5_TxWk	TRUE	FALSE
MEI_chr11_11310_INS	chr11:95371587-95371588	1	0.08	chr11	95371587	95371588	chr11-94700000-95510000	FALSE	TRUE	20.99	RP11-712B9.2,SESN3	2	1	FALSE	TRUE	15_Quies,9_Het	TRUE	5_TxWk	TRUE	FALSE
MEI_chr11_11312_INS	chr11:95583397-95583398	1	0.013	chr11	95583397	95583398	chr11-95545000-96165000	TRUE	TRUE	14.52	CCDC82,JRKL,MAML2,MIR1260B	4	1	FALSE	TRUE	15_Quies	TRUE	4_Tx,5_TxWk	TRUE	FALSE
MEI_chr11_11322_INS	chr11:96620704-96620705	1	0.018	chr11	96620704	96620705	-	FALSE	FALSE	0	.	0	0	FALSE	TRUE	15_Quies,14_ReprPCWk	FALSE	None	TRUE	FALSE
MEI_chr11_11337_INS	chr11:98774702-98774703	1	0.225	chr11	98774702	98774703	-	FALSE	FALSE	0	.	0	0	FALSE	TRUE	15_Quies,9_Het	FALSE	None	TRUE	FALSE
MEI_chr11_11339_INS	chr11:99140452-99140453	1	0.015	chr11	99140452	99140453	-	FALSE	FALSE	0	.	0	0	FALSE	TRUE	15_Quies	FALSE	None	TRUE	FALSE
MEI_chr11_11343_INS	chr11:99604153-99604154	1	0.013	chr11	99604153	99604154	-	FALSE	FALSE	0	.	0	0	FALSE	TRUE	15_Quies,9_Het	FALSE	None	TRUE	FALSE
MEI_chr11_11344_INS	chr11:99729422-99729423	1	0.127	chr11	99729422	99729423	-	FALSE	FALSE	0	.	0	0	FALSE	TRUE	15_Quies	FALSE	None	TRUE	FALSE
MEI_chr11_11353_INS	chr11:100781393-100781394	1	0.221	chr11	100781393	100781394	chr11-100435000-100820000	FALSE	FALSE	18.18	.	0	0	FALSE	TRUE	15_Quies	FALSE	None	TRUE	FALSE
MEI_chr11_11354_INS	chr11:100855118-100855119	0.668351	0.113	chr11	100855118	100855119	-	FALSE	FALSE	0	.	0	0	FALSE	TRUE	15_Quies	TRUE	5_TxWk	TRUE	FALSE
MEI_chr11_11355_INS	chr11:100911793-100911794	1	0.109	chr11	100911793	100911794	-	FALSE	FALSE	0	.	0	0	FALSE	TRUE	15_Quies,14_ReprPCWk	FALSE	None	TRUE	FALSE
MEI_chr11_11358_INS	chr11:102169772-102169773	0.363569	0.256	chr11	102169772	102169773	chr11-102150000-102495000	TRUE	FALSE	34.78	BIRC2,MMP20,RP11-817J15.2,MMP8,RP11-315O6.1,TMEM123	5	0	FALSE	TRUE	15_Quies	TRUE	5_TxWk	TRUE	FALSE
MEI_chr11_11359_INS	chr11:102348326-102348327	0.846457	0.175	chr11	102348326	102348327	chr11-102150000-102495000	TRUE	FALSE	34.78	BIRC2,MMP20,RP11-817J15.2,RP11-315O6.1,TMEM123,MMP27,BIRC3,RNU6-952P	7	0	FALSE	TRUE	15_Quies,14_ReprPCWk	TRUE	5_TxWk	TRUE	FALSE
MEI_chr11_11361_INS	chr11:102525484-102525485	1	0.088	chr11	102525484	102525485	-	FALSE	FALSE	0	BIRC2,RP11-315O6.1,TMEM123,MMP7,MMP20,RP11-864G5.3,BIRC3,RNU6-952P	0	0	FALSE	TRUE	15_Quies,14_ReprPCWk,9_Het	FALSE	None	TRUE	FALSE
MEI_chr11_11365_INS	chr11:102979119-102979120	1	0.026	chr11	102979119	102979120	-	FALSE	FALSE	0	MSANTD4,BIRC2,MMP8,AASDHPPT,KBTBD3,CWF19L2,DCUN1D5,CCDC34,HTATIP2	0	1	FALSE	TRUE	15_Quies,14_ReprPCWk	FALSE	None	TRUE	FALSE
MEI_chr11_11366_INS	chr11:103048592-103048593	1	0.01	chr11	103048592	103048593	-	FALSE	FALSE	0	.	0	0	FALSE	TRUE	15_Quies	TRUE	5_TxWk	TRUE	FALSE
MEI_chr11_11367_INS	chr11:103201280-103201281	1	0.436	chr11	103201280	103201281	chr11-103060000-103485000	FALSE	FALSE	18.82	.	0	0	FALSE	TRUE	15_Quies	FALSE	None	TRUE	FALSE
MEI_chr11_11369_INS	chr11:103736375-103736376	1	0.053	chr11	103736375	103736376	chr11-103530000-104055000	FALSE	FALSE	9.52	.	0	0	FALSE	TRUE	13_ReprPC,15_Quies,14_ReprPCWk	FALSE	None	TRUE	FALSE
MEI_chr11_11370_INS	chr11:103792604-103792605	1	0.316	chr11	103792604	103792605	chr11-103530000-104055000	FALSE	FALSE	9.52	MSANTD4	0	0	FALSE	TRUE	15_Quies	TRUE	5_TxWk	TRUE	FALSE
MEI_chr11_11372_INS	chr11:103912158-103912159	1	0.016	chr11	103912158	103912159	chr11-103530000-104055000	FALSE	FALSE	9.52	RNU4-55P	0	0	FALSE	TRUE	15_Quies,14_ReprPCWk	FALSE	None	TRUE	FALSE
MEI_chr11_11373_INS	chr11:103916405-103916406	1	0.046	chr11	103916405	103916406	chr11-103530000-104055000	FALSE	FALSE	9.52	.	0	0	FALSE	TRUE	15_Quies	FALSE	None	TRUE	FALSE
MEI_chr11_11374_INS	chr11:103918468-103918469	0.734313	0.099	chr11	103918468	103918469	chr11-103530000-104055000	FALSE	FALSE	9.52	.	0	0	FALSE	TRUE	15_Quies	FALSE	None	TRUE	FALSE
MEI_chr11_11376_INS	chr11:104040190-104040191	1	0.016	chr11	104040190	104040191	chr11-103530000-104055000	FALSE	FALSE	9.52	.	0	0	FALSE	TRUE	15_Quies,14_ReprPCWk	FALSE	None	TRUE	FALSE
MEI_chr11_11377_INS	chr11:104144748-104144749	1	0.342	chr11	104144748	104144749	-	FALSE	FALSE	0	RNU6-277P	0	0	FALSE	TRUE	15_Quies	FALSE	None	TRUE	FALSE
MEI_chr11_11382_INS	chr11:104556130-104556131	1	0.28	chr11	104556130	104556131	-	FALSE	FALSE	0	MSANTD4,AASDHPPT,KBTBD3,CASP12,RP11-693N9.2,CASP1,CASP5	0	0	FALSE	TRUE	15_Quies,14_ReprPCWk	FALSE	None	TRUE	FALSE
MEI_chr11_11383_INS	chr11:104786608-104786609	1	0.462	chr11	104786608	104786609	-	FALSE	FALSE	0	.	0	0	FALSE	TRUE	15_Quies	TRUE	2_TssAFlnk,5_TxWk	TRUE	FALSE
MEI_chr11_11390_INS	chr11:105836051-105836052	1	0.156	chr11	105836051	105836052	-	FALSE	FALSE	0	.	0	0	FALSE	TRUE	15_Quies	FALSE	None	TRUE	FALSE
MEI_chr11_11393_INS	chr11:106044581-106044582	1	0.487	chr11	106044581	106044582	-	FALSE	FALSE	0	.	0	0	FALSE	TRUE	15_Quies	FALSE	None	TRUE	FALSE
MEI_chr11_11394_INS	chr11:106170481-106170482	1	0.62	chr11	106170481	106170482	-	FALSE	FALSE	0	.	0	0	FALSE	TRUE	15_Quies,9_Het	FALSE	None	TRUE	FALSE
MEI_chr11_11397_INS	chr11:106893671-106893672	1	0.042	chr11	106893671	106893672	-	FALSE	FALSE	0	RP11-677I18.3,GUCY1A2	0	0	FALSE	TRUE	13_ReprPC,14_ReprPCWk,15_Quies	FALSE	None	TRUE	FALSE
MEI_chr11_11398_INS	chr11:106899852-106899853	1	0.011	chr11	106899852	106899853	-	FALSE	FALSE	0	RP11-677I18.3	0	0	FALSE	TRUE	15_Quies,14_ReprPCWk	FALSE	None	TRUE	FALSE
MEI_chr11_11401_INS	chr11:107354635-107354636	1	0.026	chr11	107354635	107354636	-	FALSE	FALSE	0	.	0	0	FALSE	TRUE	15_Quies,14_ReprPCWk	FALSE	None	TRUE	FALSE
MEI_chr11_11405_INS	chr11:107788437-107788438	0.118957	0.136	chr11	107788437	107788438	chr11-107400000-107870000	FALSE	FALSE	29.79	.	0	0	FALSE	TRUE	15_Quies,14_ReprPCWk	FALSE	None	TRUE	FALSE
MEI_chr11_11416_INS	chr11:110276938-110276939	1	0.111	chr11	110276938	110276939	chr11-110065000-110310000	FALSE	TRUE	12.24	.	0	0	FALSE	TRUE	15_Quies,9_Het	FALSE	None	TRUE	FALSE
MEI_chr11_11417_INS	chr11:110377894-110377895	1	0.149	chr11	110377894	110377895	chr11-110335000-111130000	FALSE	FALSE	12.58	C11orf53	1	0	FALSE	TRUE	15_Quies,14_ReprPCWk,9_Het	FALSE	None	TRUE	FALSE
MEI_chr11_11427_INS	chr11:112084617-112084618	0.000636659	0.229	chr11	112084617	112084618	chr11-112075000-112160000	FALSE	FALSE	117.65	C11orf1,FDXACB1,SDHD,TIMM8B	0	0	FALSE	TRUE	15_Quies,14_ReprPCWk	FALSE	None	FALSE	FALSE
MEI_chr11_11438_INS	chr11:113801971-113801972	0.628898	0.018	chr11	113801971	113801972	chr11-113800000-114150000	TRUE	TRUE	17.14	NNMT,HTR3A	2	0	FALSE	TRUE	13_ReprPC,14_ReprPCWk,15_Quies	FALSE	None	TRUE	FALSE
MEI_chr11_11447_INS	chr11:114686177-114686178	1	0.071	chr11	114686177	114686178	-	FALSE	FALSE	0	.	0	0	FALSE	TRUE	15_Quies,14_ReprPCWk	FALSE	None	TRUE	FALSE
MEI_chr11_11455_INS	chr11:116845979-116845980	0.790697	0.046	chr11	116845979	116845980	chr11-116625000-117105000	TRUE	TRUE	50	AP000936.4,SIK3,PAFAH1B2,RP11-109L13.5,APOA5,ZNF259,AP006216.10,AP006216.11,BUD13,APOA1-AS,APOA4,APOC3,APOA1	13	2	FALSE	TRUE	15_Quies	TRUE	5_TxWk	TRUE	FALSE
MEI_chr11_11460_INS	chr11:117683506-117683507	0.0209652	0.165	chr11	117683506	117683507	chr11-117670000-117945000	FALSE	TRUE	36.36	.	0	0	FALSE	TRUE	15_Quies,14_ReprPCWk	TRUE	5_TxWk	FALSE	FALSE
MEI_chr11_11476_INS	chr11:121732933-121732934	1	0.017	chr11	121732933	121732934	chr11-121525000-122060000	TRUE	FALSE	13.08	.	0	0	FALSE	TRUE	15_Quies,14_ReprPCWk,9_Het	FALSE	None	TRUE	FALSE
MEI_chr11_11480_INS	chr11:122053568-122053569	1	0.034	chr11	122053568	122053569	chr11-121525000-122060000	TRUE	FALSE	13.08	.	0	0	FALSE	TRUE	15_Quies,14_ReprPCWk	FALSE	None	TRUE	FALSE
MEI_chr11_11481_INS	chr11:122294339-122294340	1	0.015	chr11	122294339	122294340	chr11-122080000-122400000	FALSE	FALSE	15.62	.	0	0	FALSE	TRUE	15_Quies,14_ReprPCWk	FALSE	None	TRUE	FALSE
MEI_chr11_11483_INS	chr11:122442999-122443000	1	0.09	chr11	122442999	122443000	-	FALSE	FALSE	0	CRTAM,C11orf63,RNU4-23P,RP11-730K11.1,SORL1,BSX,snoU13,AP000783.1,CLMP,CTD-2216M2.1,SCN3B	0	0	FALSE	TRUE	15_Quies,14_ReprPCWk	FALSE	None	TRUE	FALSE
MEI_chr11_11487_INS	chr11:123241794-123241795	1	0.091	chr11	123241794	123241795	chr11-122935000-123460000	FALSE	TRUE	19.05	.	0	0	FALSE	TRUE	15_Quies,14_ReprPCWk	TRUE	5_TxWk	TRUE	FALSE
MEI_chr11_11489_INS	chr11:123562942-123562943	1	0.01	chr11	123562942	123562943	chr11-123465000-123610000	FALSE	TRUE	41.38	.	0	0	FALSE	TRUE	13_ReprPC,15_Quies,14_ReprPCWk	FALSE	None	TRUE	FALSE
MEI_chr11_11491_INS	chr11:123618336-123618337	0.676028	0.011	chr11	123618336	123618337	-	FALSE	FALSE	0	TBRG1,TMEM218	0	0	FALSE	TRUE	15_Quies,14_ReprPCWk	FALSE	None	TRUE	FALSE
MEI_chr11_11494_INS	chr11:124240183-124240184	8.71e-06	0.013	chr11	124240183	124240184	-	FALSE	FALSE	0	.	0	0	FALSE	TRUE	15_Quies,14_ReprPCWk	FALSE	None	FALSE	FALSE
MEI_chr11_11496_INS	chr11:124326179-124326180	1	0.017	chr11	124326179	124326180	chr11-124270000-124475000	FALSE	FALSE	53.66	.	0	0	FALSE	TRUE	15_Quies,14_ReprPCWk	FALSE	None	TRUE	FALSE
MEI_chr11_11499_INS	chr11:125458962-125458963	0.249879	0.052	chr11	125458962	125458963	chr11-125320000-125530000	TRUE	TRUE	38.1	FAM118B,RP11-50B3.4,RPUSD4,NCAPD3,RP11-700F16.2,RP11-700F16.3,FOXRED1,SRPR,RNU4-86P,VPS26B,DDX25,PUS3,snoU13,RP11-712L6.5,RP11-712L6.7,TIRAP	0	2	FALSE	FALSE	None	TRUE	5_TxWk	TRUE	FALSE
MEI_chr11_11504_INS	chr11:126903187-126903188	1	0.233	chr11	126903187	126903188	chr11-126175000-126975000	FALSE	TRUE	16.25	.	0	0	FALSE	TRUE	15_Quies,14_ReprPCWk,9_Het	FALSE	None	TRUE	FALSE
MEI_chr11_11505_INS	chr11:126915325-126915326	1	0.083	chr11	126915325	126915326	chr11-126175000-126975000	FALSE	TRUE	16.25	.	0	0	FALSE	TRUE	15_Quies,14_ReprPCWk	FALSE	None	TRUE	FALSE
MEI_chr11_11506_INS	chr11:126941133-126941134	1	0.225	chr11	126941133	126941134	chr11-126175000-126975000	FALSE	TRUE	16.25	PATE2	0	0	FALSE	TRUE	15_Quies,14_ReprPCWk,9_Het	FALSE	None	TRUE	FALSE
MEI_chr11_11509_INS	chr11:127667251-127667252	1	0.049	chr11	127667251	127667252	-	FALSE	FALSE	0	.	0	0	FALSE	TRUE	15_Quies,14_ReprPCWk	FALSE	None	TRUE	FALSE
MEI_chr11_11511_INS	chr11:127740935-127740936	1	0.163	chr11	127740935	127740936	-	FALSE	FALSE	0	.	0	0	FALSE	TRUE	15_Quies,14_ReprPCWk	FALSE	None	TRUE	FALSE
MEI_chr11_11515_INS	chr11:127997835-127997836	1	0.142	chr11	127997835	127997836	chr11-127890000-128025000	FALSE	FALSE	0	.	0	0	FALSE	TRUE	15_Quies,14_ReprPCWk	FALSE	None	TRUE	FALSE
MEI_chr11_11519_INS	chr11:128916264-128916265	1	0.017	chr11	128916264	128916265	-	FALSE	FALSE	0	.	0	0	FALSE	TRUE	15_Quies,14_ReprPCWk	TRUE	5_TxWk	TRUE	FALSE
MEI_chr11_11521_INS	chr11:128997480-128997481	0.0026188	0.103	chr11	128997480	128997481	chr11-128975000-129210000	FALSE	TRUE	12.77	.	0	0	FALSE	TRUE	15_Quies,14_ReprPCWk	TRUE	5_TxWk	FALSE	FALSE
MEI_chr11_11522_INS	chr11:129011951-129011952	0.969026	0.022	chr11	129011951	129011952	chr11-128975000-129210000	FALSE	TRUE	12.77	.	0	0	FALSE	TRUE	15_Quies,14_ReprPCWk,9_Het	TRUE	5_TxWk	TRUE	FALSE
MEI_chr11_11525_INS	chr11:129505215-129505216	1	0.013	chr11	129505215	129505216	chr11-129230000-129630000	FALSE	FALSE	5	.	0	0	FALSE	TRUE	15_Quies,14_ReprPCWk	FALSE	None	TRUE	FALSE
MEI_chr11_11526_INS	chr11:129759556-129759557	1	0.253	chr11	129759556	129759557	-	FALSE	FALSE	0	AP003041.2,APLP2,RP11-890B15.2,SNX19	0	0	FALSE	FALSE	None	TRUE	4_Tx,5_TxWk	TRUE	TRUE
MEI_chr11_11532_INS	chr11:130675924-130675925	0.782173	0.371	chr11	130675924	130675925	chr11-130305000-130765000	FALSE	FALSE	17.39	ADAMTS8	0	0	FALSE	TRUE	15_Quies,14_ReprPCWk	FALSE	None	TRUE	FALSE
MEI_chr11_11533_INS	chr11:130882901-130882902	0.804052	0.016	chr11	130882901	130882902	chr11-130860000-131555000	FALSE	FALSE	15.83	.	0	0	FALSE	TRUE	15_Quies,14_ReprPCWk	FALSE	None	TRUE	FALSE
MEI_chr11_11535_INS	chr11:131324650-131324651	1	0.029	chr11	131324650	131324651	chr11-130860000-131555000	FALSE	FALSE	15.83	.	0	0	FALSE	TRUE	15_Quies,14_ReprPCWk	FALSE	None	TRUE	FALSE
MEI_chr11_11536_INS	chr11:131361338-131361339	1	0.033	chr11	131361338	131361339	chr11-130860000-131555000	FALSE	FALSE	15.83	.	0	0	FALSE	TRUE	15_Quies,14_ReprPCWk	FALSE	None	TRUE	FALSE
MEI_chr11_11539_INS	chr11:131872808-131872809	1	0.015	chr11	131872808	131872809	chr11-131715000-131935000	FALSE	FALSE	13.64	.	0	0	FALSE	TRUE	15_Quies,14_ReprPCWk	FALSE	None	TRUE	FALSE
MEI_chr11_11551_INS	chr11:134305647-134305648	1	0.728	chr11	134305647	134305648	-	FALSE	FALSE	0	.	0	0	FALSE	TRUE	15_Quies,14_ReprPCWk	FALSE	None	TRUE	FALSE
MEI_chr11_11553_INS	chr11:134659541-134659542	1	0.113	chr11	134659541	134659542	-	FALSE	FALSE	0	.	0	0	FALSE	TRUE	15_Quies,14_ReprPCWk	TRUE	5_TxWk	TRUE	FALSE
MEI_chr12_11556_INS	chr12:534464-534465	0.721438	0.024	chr12	534464	534465	-	FALSE	FALSE	0	.	0	0	FALSE	FALSE	None	TRUE	4_Tx,5_TxWk	TRUE	FALSE
MEI_chr12_11557_INS	chr12:552494-552495	0.208683	0.012	chr12	552494	552495	-	FALSE	FALSE	0	ERC1,RAD52,RP11-359B12.2	0	0	FALSE	TRUE	15_Quies	TRUE	5_TxWk	TRUE	FALSE
MEI_chr12_11559_INS	chr12:987963-987964	1	0.111	chr12	987963	987964	chr12-680000-1060000	FALSE	TRUE	23.68	.	0	0	FALSE	FALSE	None	TRUE	4_Tx,5_TxWk	TRUE	FALSE
MEI_chr12_11560_INS	chr12:1057146-1057147	1	0.117	chr12	1057146	1057147	chr12-680000-1060000	FALSE	TRUE	23.68	.	0	0	FALSE	FALSE	None	TRUE	2_TssAFlnk,5_TxWk	TRUE	FALSE
MEI_chr12_11562_INS	chr12:1177394-1177395	0.024943	0.024	chr12	1177394	1177395	chr12-1065000-1195000	FALSE	FALSE	30.77	.	0	0	FALSE	TRUE	15_Quies	TRUE	5_TxWk	FALSE	FALSE
MEI_chr12_11563_INS	chr12:1289984-1289985	0.331382	0.036	chr12	1289984	1289985	chr12-1220000-1710000	FALSE	FALSE	12.24	WNT5B	1	0	FALSE	TRUE	15_Quies	TRUE	4_Tx,5_TxWk	TRUE	FALSE
MEI_chr12_11568_INS	chr12:1652491-1652492	1	0.117	chr12	1652491	1652492	chr12-1220000-1710000	FALSE	FALSE	12.24	.	0	0	FALSE	TRUE	13_ReprPC,14_ReprPCWk,15_Quies	TRUE	5_TxWk	TRUE	FALSE
MEI_chr12_11569_INS	chr12:1717530-1717531	0.818236	0.022	chr12	1717530	1717531	-	FALSE	FALSE	0	.	0	0	FALSE	TRUE	15_Quies,14_ReprPCWk	TRUE	2_TssAFlnk,5_TxWk	TRUE	FALSE
MEI_chr12_11572_INS	chr12:2089856-2089857	0.64847	0.243	chr12	2089856	2089857	chr12-1730000-2145000	FALSE	TRUE	31.33	.	0	0	FALSE	TRUE	15_Quies	TRUE	5_TxWk	TRUE	FALSE
MEI_chr12_11576_INS	chr12:2648524-2648525	0.16664	0.013	chr12	2648524	2648525	chr12-2150000-2745000	FALSE	TRUE	8.4	.	0	0	FALSE	TRUE	15_Quies,14_ReprPCWk	TRUE	5_TxWk	TRUE	FALSE
MEI_chr12_11580_INS	chr12:4742915-4742916	6.83e-05	0.106	chr12	4742915	4742916	chr12-4675000-4890000	FALSE	FALSE	46.51	.	0	0	FALSE	TRUE	15_Quies,14_ReprPCWk	FALSE	None	FALSE	FALSE
MEI_chr12_11581_INS	chr12:4742915-4742916	1.1e-06	0.146	chr12	4742915	4742916	chr12-4675000-4890000	FALSE	FALSE	46.51	.	0	0	FALSE	TRUE	15_Quies,14_ReprPCWk	FALSE	None	FALSE	FALSE
MEI_chr12_11583_INS	chr12:4770885-4770886	5.15e-06	0.255	chr12	4770885	4770886	chr12-4675000-4890000	FALSE	FALSE	46.51	.	0	0	FALSE	FALSE	None	TRUE	4_Tx	FALSE	FALSE
MEI_chr12_11585_INS	chr12:4843854-4843855	0.155299	0.12	chr12	4843854	4843855	chr12-4675000-4890000	FALSE	FALSE	46.51	.	0	0	FALSE	TRUE	13_ReprPC,14_ReprPCWk,15_Quies	FALSE	None	TRUE	FALSE
MEI_chr12_11588_INS	chr12:5195013-5195014	1	0.011	chr12	5195013	5195014	chr12-5120000-5210000	FALSE	FALSE	44.44	.	0	0	FALSE	TRUE	15_Quies,14_ReprPCWk	FALSE	None	TRUE	FALSE
MEI_chr12_11589_INS	chr12:5512318-5512319	1	0.01	chr12	5512318	5512319	chr12-5230000-6040000	FALSE	FALSE	9.88	.	0	0	FALSE	TRUE	13_ReprPC,14_ReprPCWk,15_Quies	FALSE	None	TRUE	FALSE
MEI_chr12_11591_INS	chr12:5769609-5769610	1	0.284	chr12	5769609	5769610	chr12-5230000-6040000	FALSE	FALSE	9.88	.	0	0	FALSE	TRUE	15_Quies,14_ReprPCWk	FALSE	None	TRUE	FALSE
MEI_chr12_11594_INS	chr12:6066803-6066804	1	0.036	chr12	6066803	6066804	-	FALSE	FALSE	0	PLEKHG6	0	0	FALSE	TRUE	13_ReprPC,15_Quies,14_ReprPCWk,9_Het	FALSE	None	TRUE	FALSE
MEI_chr12_11598_INS	chr12:7059242-7059243	1	0.116	chr12	7059242	7059243	chr12-6970000-7080000	TRUE	TRUE	172.73	EMG1,PHB2,C1R,C1RL,C1RL-AS1,RNU6-485P,CLSTN3,RBP5,RP11-273B20.1,VAMP1,GAPDH,RP5-940J5.3,CHD4,NOP2,IFFO1,ING4,RP4-761J14.8,COPS7A,RP4-761J14.9,CD27,MRPL51,NCAPD2,RP5-940J5.8	2	3	FALSE	FALSE	None	TRUE	2_TssAFlnk,5_TxWk	TRUE	FALSE
MEI_chr12_11605_INS	chr12:7603983-7603984	1	0.339	chr12	7603983	7603984	chr12-7360000-7655000	FALSE	FALSE	20.34	PEX5,RP11-273B20.3,ACSM4	2	0	FALSE	TRUE	15_Quies,14_ReprPCWk	FALSE	None	TRUE	FALSE
MEI_chr12_11606_INS	chr12:7624196-7624197	1	0.066	chr12	7624196	7624197	chr12-7360000-7655000	FALSE	FALSE	20.34	PEX5,RP11-273B20.3	1	0	FALSE	TRUE	15_Quies,14_ReprPCWk	TRUE	4_Tx,5_TxWk	TRUE	FALSE
MEI_chr12_11609_INS	chr12:7830054-7830055	0.576698	0.052	chr12	7830054	7830055	chr12-7815000-7980000	TRUE	TRUE	48.48	PEX5,RP11-273B20.3	0	0	FALSE	TRUE	15_Quies,14_ReprPCWk	TRUE	2_TssAFlnk,5_TxWk	TRUE	FALSE
MEI_chr12_11610_INS	chr12:8105629-8105630	1	0.144	chr12	8105629	8105630	chr12-8000000-8180000	FALSE	TRUE	55.56	.	0	0	FALSE	TRUE	15_Quies	TRUE	5_TxWk	TRUE	FALSE
MEI_chr12_11614_INS	chr12:9369239-9369240	1	0.31	chr12	9369239	9369240	chr12-9235000-9420000	FALSE	FALSE	59.46	PZP,RNU7-189P	2	0	FALSE	TRUE	15_Quies,14_ReprPCWk,9_Het	TRUE	5_TxWk	TRUE	FALSE
MEI_chr12_11618_INS	chr12:9871162-9871163	0.000355522	0.199	chr12	9871162	9871163	chr12-9780000-9890000	FALSE	FALSE	81.82	RNU6-700P,CLEC7A,CLEC9A,RP11-133L14.5,TMEM52B,RP11-705C15.3,CLECL1	2	0	FALSE	TRUE	15_Quies	TRUE	2_TssAFlnk,5_TxWk	FALSE	FALSE
MEI_chr12_11621_INS	chr12:10149155-10149156	0.408194	0.025	chr12	10149155	10149156	-	FALSE	FALSE	0	CD69,CLEC7A	0	0	FALSE	TRUE	13_ReprPC,15_Quies,14_ReprPCWk	TRUE	5_TxWk	TRUE	FALSE
MEI_chr12_11622_INS	chr12:10234202-10234203	0.973014	0.647	chr12	10234202	10234203	chr12-10180000-10300000	FALSE	FALSE	58.33	CLEC7A,CLECL1,CD69,CLEC9A,RP11-133L14.5	3	0	FALSE	TRUE	15_Quies,14_ReprPCWk,9_Het	FALSE	None	TRUE	FALSE
MEI_chr12_11624_INS	chr12:10346067-10346068	1	0.083	chr12	10346067	10346068	-	FALSE	FALSE	0	OLR1,TMEM52B,CLECL1,CD69,CLEC2B,RP11-290C10.1,CLEC1B,CLEC9A,RP11-133L14.5,RP11-705C15.2,RP11-705C15.4,AC091814.3,CLEC12A,KLRF1,EIF2S3L,STYK1	0	0	FALSE	TRUE	13_ReprPC,15_Quies,14_ReprPCWk	TRUE	5_TxWk	TRUE	FALSE
MEI_chr12_11629_INS	chr12:11072856-11072857	1	0.019	chr12	11072856	11072857	chr12-10995000-11355000	FALSE	FALSE	69.44	.	0	0	FALSE	TRUE	15_Quies	TRUE	5_TxWk	TRUE	FALSE
MEI_chr12_11630_INS	chr12:11179038-11179039	0.00127266	0.147	chr12	11179038	11179039	chr12-10995000-11355000	FALSE	FALSE	69.44	.	0	0	FALSE	TRUE	15_Quies,9_Het	TRUE	4_Tx,5_TxWk	FALSE	FALSE
MEI_chr12_11634_INS	chr12:11634430-11634431	0.487041	0.028	chr12	11634430	11634431	chr12-11380000-11640000	FALSE	FALSE	26.92	TAS2R10,TAS2R7,TAS2R8,TAS2R9,PRR4,TAS2R12,TAS2R13	0	0	FALSE	TRUE	15_Quies,14_ReprPCWk	FALSE	None	TRUE	FALSE
MEI_chr12_11639_INS	chr12:12609795-12609796	1	0.089	chr12	12609795	12609796	chr12-12510000-12890000	TRUE	FALSE	34.21	APOLD1,RP11-180M15.4,DUSP16,RP11-158N24.1,GPR19,CDKN1B	6	0	FALSE	TRUE	15_Quies	TRUE	1_TssA,2_TssAFlnk,5_TxWk	TRUE	FALSE
MEI_chr12_11645_INS	chr12:12933703-12933704	7.45e-05	0.464	chr12	12933703	12933704	-	FALSE	FALSE	0	HEBP1,HTR7P1,RP11-377D9.3,EMP1,MANSC1,LOH12CR1,LOH12CR2,GSG1	0	0	FALSE	TRUE	15_Quies	TRUE	5_TxWk	FALSE	FALSE
MEI_chr12_11650_INS	chr12:14173879-14173880	1	0.257	chr12	14173879	14173880	-	FALSE	FALSE	0	.	0	0	FALSE	TRUE	15_Quies,14_ReprPCWk	FALSE	None	TRUE	FALSE
MEI_chr12_11653_INS	chr12:14323416-14323417	1	0.235	chr12	14323416	14323417	chr12-14260000-14875000	TRUE	TRUE	26.02	MIR614,RP11-174G6.1	1	0	FALSE	TRUE	15_Quies,14_ReprPCWk	TRUE	5_TxWk	TRUE	FALSE
MEI_chr12_11658_INS	chr12:15104647-15104648	1	0.216	chr12	15104647	15104648	chr12-14955000-15160000	FALSE	TRUE	48.78	PLBD1,RP11-695J4.2,ATF7IP,RPL30P11,HIST4H4,RP11-174G6.5,H2AFJ,C12orf60,WBP11	2	2	FALSE	FALSE	None	TRUE	2_TssAFlnk,3_TxFlnk,5_TxWk	TRUE	FALSE
MEI_chr12_11659_INS	chr12:15232878-15232879	0.213521	0.016	chr12	15232878	15232879	-	FALSE	FALSE	0	.	0	0	FALSE	TRUE	15_Quies,14_ReprPCWk	FALSE	None	TRUE	FALSE
MEI_chr12_11666_INS	chr12:16207050-16207051	1	0.024	chr12	16207050	16207051	-	FALSE	FALSE	0	.	0	0	FALSE	TRUE	15_Quies,9_Het	FALSE	None	TRUE	FALSE
MEI_chr12_11672_INS	chr12:17218923-17218924	1	0.021	chr12	17218923	17218924	-	FALSE	FALSE	0	.	0	0	FALSE	TRUE	15_Quies,9_Het	FALSE	None	TRUE	FALSE
MEI_chr12_11679_INS	chr12:18368809-18368810	1	0.073	chr12	18368809	18368810	chr12-18280000-19395000	FALSE	TRUE	12.56	.	0	0	FALSE	TRUE	15_Quies	FALSE	None	TRUE	FALSE
MEI_chr12_11682_INS	chr12:18682072-18682073	1	0.03	chr12	18682072	18682073	chr12-18280000-19395000	FALSE	TRUE	12.56	.	0	0	FALSE	TRUE	15_Quies,9_Het	FALSE	None	TRUE	FALSE
MEI_chr12_11683_INS	chr12:18751604-18751605	0.477236	0.04	chr12	18751604	18751605	chr12-18280000-19395000	FALSE	TRUE	12.56	.	0	0	FALSE	TRUE	15_Quies	FALSE	None	TRUE	FALSE
MEI_chr12_11684_INS	chr12:18892785-18892786	0.000335025	0.01	chr12	18892785	18892786	chr12-18280000-19395000	FALSE	TRUE	12.56	.	0	0	FALSE	TRUE	15_Quies,14_ReprPCWk	FALSE	None	FALSE	FALSE
MEI_chr12_11685_INS	chr12:18896187-18896188	1	0.06	chr12	18896187	18896188	chr12-18280000-19395000	FALSE	TRUE	12.56	.	0	0	FALSE	TRUE	15_Quies,14_ReprPCWk	FALSE	None	TRUE	FALSE
MEI_chr12_11690_INS	chr12:19806222-19806223	1	0.442	chr12	19806222	19806223	-	FALSE	FALSE	0	.	0	0	FALSE	TRUE	15_Quies	TRUE	5_TxWk	TRUE	FALSE
MEI_chr12_11692_INS	chr12:19875685-19875686	1	0.028	chr12	19875685	19875686	-	FALSE	FALSE	0	.	0	0	FALSE	TRUE	15_Quies,14_ReprPCWk	FALSE	None	TRUE	FALSE
MEI_chr12_11696_INS	chr12:20473893-20473894	1	0.122	chr12	20473893	20473894	-	FALSE	FALSE	0	.	0	0	FALSE	TRUE	15_Quies	FALSE	None	TRUE	FALSE
MEI_chr12_11698_INS	chr12:20908685-20908686	1	0.33	chr12	20908685	20908686	-	FALSE	FALSE	0	.	0	0	FALSE	TRUE	15_Quies,9_Het	FALSE	None	TRUE	FALSE
MEI_chr12_11699_INS	chr12:21006856-21006857	1	0.054	chr12	21006856	21006857	-	FALSE	FALSE	0	.	0	0	FALSE	TRUE	15_Quies	FALSE	None	TRUE	FALSE
MEI_chr12_11704_INS	chr12:21430213-21430214	0.455616	0.013	chr12	21430213	21430214	-	FALSE	FALSE	0	.	0	0	FALSE	TRUE	15_Quies,14_ReprPCWk	FALSE	None	TRUE	FALSE
MEI_chr12_11706_INS	chr12:21634977-21634978	1	0.044	chr12	21634977	21634978	chr12-21580000-21840000	TRUE	FALSE	30.77	.	0	0	FALSE	FALSE	None	TRUE	4_Tx,5_TxWk	TRUE	FALSE
MEI_chr12_11709_INS	chr12:22085955-22085956	1	0.303	chr12	22085955	22085956	chr12-21850000-22185000	TRUE	FALSE	20.9	ABCC9	1	0	FALSE	TRUE	15_Quies,14_ReprPCWk	FALSE	None	TRUE	FALSE
MEI_chr12_11711_INS	chr12:22123796-22123797	1	0.569	chr12	22123796	22123797	chr12-21850000-22185000	TRUE	FALSE	20.9	.	0	0	FALSE	TRUE	15_Quies,14_ReprPCWk	FALSE	None	TRUE	FALSE
MEI_chr12_11712_INS	chr12:22164108-22164109	1	0.022	chr12	22164108	22164109	chr12-21850000-22185000	TRUE	FALSE	20.9	GYS2	0	0	FALSE	TRUE	15_Quies,14_ReprPCWk	FALSE	None	TRUE	FALSE
MEI_chr12_11722_INS	chr12:24019995-24019996	1	0.046	chr12	24019995	24019996	-	FALSE	FALSE	0	.	0	0	FALSE	TRUE	15_Quies	FALSE	None	TRUE	FALSE
MEI_chr12_11724_INS	chr12:24451731-24451732	1	0.096	chr12	24451731	24451732	-	FALSE	FALSE	0	.	0	0	FALSE	TRUE	15_Quies,14_ReprPCWk	FALSE	None	TRUE	FALSE
MEI_chr12_11726_INS	chr12:24518627-24518628	1	0.156	chr12	24518627	24518628	-	FALSE	FALSE	0	.	0	0	FALSE	TRUE	15_Quies,14_ReprPCWk	TRUE	5_TxWk	TRUE	FALSE
MEI_chr12_11732_INS	chr12:24868717-24868718	1	0.039	chr12	24868717	24868718	chr12-24730000-24950000	FALSE	FALSE	22.73	C2CD5	0	0	FALSE	TRUE	15_Quies,14_ReprPCWk	FALSE	None	TRUE	FALSE
MEI_chr12_11733_INS	chr12:24989995-24989996	1	0.025	chr12	24989995	24989996	-	FALSE	FALSE	0	ETNK1,RP11-268P4.4	0	0	FALSE	TRUE	15_Quies	TRUE	4_Tx,5_TxWk	TRUE	FALSE
MEI_chr12_11738_INS	chr12:25462949-25462950	1	0.31	chr12	25462949	25462950	chr12-25350000-25555000	TRUE	FALSE	14.63	.	0	0	FALSE	TRUE	15_Quies,14_ReprPCWk	FALSE	None	TRUE	FALSE
MEI_chr12_11741_INS	chr12:25677602-25677603	1	0.012	chr12	25677602	25677603	chr12-25580000-26195000	TRUE	FALSE	17.89	.	0	0	FALSE	TRUE	15_Quies,14_ReprPCWk	FALSE	None	TRUE	FALSE
MEI_chr12_11742_INS	chr12:25720809-25720810	1	0.043	chr12	25720809	25720810	chr12-25580000-26195000	TRUE	FALSE	17.89	.	0	0	FALSE	TRUE	15_Quies,9_Het	FALSE	None	TRUE	FALSE
MEI_chr12_11743_INS	chr12:25775853-25775854	0.445755	0.048	chr12	25775853	25775854	chr12-25580000-26195000	TRUE	FALSE	17.89	.	0	0	FALSE	TRUE	15_Quies	FALSE	None	TRUE	FALSE
MEI_chr12_11750_INS	chr12:26697612-26697613	1	0.146	chr12	26697612	26697613	chr12-26220000-26810000	TRUE	FALSE	20.34	.	0	0	FALSE	TRUE	15_Quies	TRUE	4_Tx,5_TxWk	TRUE	FALSE
MEI_chr12_11758_INS	chr12:27464511-27464512	1	0.021	chr12	27464511	27464512	chr12-27170000-27485000	FALSE	TRUE	19.05	TM7SF3,RP11-421F16.3,MED21,ASUN,FGFR1OP2	1	1	FALSE	FALSE	None	TRUE	4_Tx,5_TxWk	TRUE	FALSE
MEI_chr12_11761_INS	chr12:27511918-27511919	0.394086	0.029	chr12	27511918	27511919	-	FALSE	FALSE	0	.	0	0	FALSE	TRUE	15_Quies,14_ReprPCWk	TRUE	5_TxWk	TRUE	FALSE
MEI_chr12_11762_INS	chr12:27521091-27521092	0.355557	0.043	chr12	27521091	27521092	-	FALSE	FALSE	0	TM7SF3	0	0	FALSE	TRUE	13_ReprPC,14_ReprPCWk,15_Quies	TRUE	5_TxWk	TRUE	FALSE
MEI_chr12_11763_INS	chr12:27864811-27864812	0.28321	0.356	chr12	27864811	27864812	-	FALSE	FALSE	0	FAR2,RP11-946L16.1,CAPRIN2,RP11-77I22.2,CCDC91,RP11-967K21.1,IPO8,TM7SF3,PPFIBP1,ERGIC2,C12orf29,C12orf50,PYROXD1,CCDC59,METTL25	0	2	FALSE	FALSE	None	TRUE	2_TssAFlnk,5_TxWk	TRUE	FALSE
MEI_chr12_11767_INS	chr12:28163331-28163332	1	0.061	chr12	28163331	28163332	chr12-28125000-28315000	FALSE	TRUE	10.53	.	0	0	FALSE	TRUE	15_Quies	FALSE	None	TRUE	FALSE
MEI_chr12_11769_INS	chr12:28274591-28274592	0.442873	0.19	chr12	28274591	28274592	chr12-28125000-28315000	FALSE	TRUE	10.53	.	0	0	FALSE	TRUE	15_Quies	FALSE	None	TRUE	FALSE
MEI_chr12_11770_INS	chr12:28289000-28289001	0.149869	0.136	chr12	28289000	28289001	chr12-28125000-28315000	FALSE	TRUE	10.53	.	0	0	FALSE	TRUE	15_Quies	TRUE	2_TssAFlnk	TRUE	FALSE
MEI_chr12_11771_INS	chr12:28417298-28417299	0.30729	0.198	chr12	28417298	28417299	chr12-28335000-28710000	FALSE	FALSE	10.67	.	0	0	FALSE	TRUE	15_Quies	TRUE	5_TxWk	TRUE	FALSE
MEI_chr12_11772_INS	chr12:28438612-28438613	1	0.178	chr12	28438612	28438613	chr12-28335000-28710000	FALSE	FALSE	10.67	.	0	0	FALSE	TRUE	15_Quies,9_Het	TRUE	5_TxWk	TRUE	FALSE
MEI_chr12_11779_INS	chr12:28960903-28960904	1	0.028	chr12	28960903	28960904	chr12-28750000-29100000	FALSE	FALSE	2.86	RP11-993B23.3,PTHLH	0	1	FALSE	TRUE	15_Quies,14_ReprPCWk	FALSE	None	TRUE	FALSE
MEI_chr12_11782_INS	chr12:29879359-29879360	1	0.018	chr12	29879359	29879360	chr12-29695000-30065000	FALSE	FALSE	8.11	.	0	0	FALSE	TRUE	15_Quies	FALSE	None	TRUE	FALSE
MEI_chr12_11786_INS	chr12:30420657-30420658	1	0.22	chr12	30420657	30420658	-	FALSE	FALSE	0	.	0	0	FALSE	TRUE	15_Quies	FALSE	None	TRUE	FALSE
MEI_chr12_11787_INS	chr12:30471069-30471070	0.798183	0.29	chr12	30471069	30471070	-	FALSE	FALSE	0	.	0	0	FALSE	TRUE	15_Quies,9_Het	FALSE	None	TRUE	FALSE
MEI_chr12_11788_INS	chr12:30594158-30594159	1	0.01	chr12	30594158	30594159	-	FALSE	FALSE	0	.	0	0	FALSE	TRUE	15_Quies,9_Het	FALSE	None	TRUE	FALSE
MEI_chr12_11791_INS	chr12:31120730-31120731	1	0.145	chr12	31120730	31120731	chr12-30995000-31195000	FALSE	FALSE	25	RP11-310I24.1,TMTC1	0	0	FALSE	TRUE	15_Quies,14_ReprPCWk	FALSE	None	TRUE	FALSE
MEI_chr12_11793_INS	chr12:31214523-31214524	1	0.034	chr12	31214523	31214524	-	FALSE	FALSE	0	.	0	0	FALSE	TRUE	15_Quies	FALSE	None	TRUE	FALSE
MEI_chr12_11795_INS	chr12:31406649-31406650	0.75557	0.275	chr12	31406649	31406650	-	FALSE	FALSE	0	.	0	0	FALSE	TRUE	15_Quies,14_ReprPCWk	FALSE	None	TRUE	FALSE
MEI_chr12_11799_INS	chr12:32076427-32076428	0.89792	0.482	chr12	32076427	32076428	chr12-31805000-32485000	FALSE	FALSE	32.35	AC023050.1,AMN1	2	0	FALSE	TRUE	9_Het	FALSE	None	TRUE	FALSE
MEI_chr12_11800_INS	chr12:32358663-32358664	1	0.245	chr12	32358663	32358664	chr12-31805000-32485000	FALSE	FALSE	32.35	snoU13	0	0	FALSE	TRUE	15_Quies,9_Het	TRUE	5_TxWk	TRUE	FALSE
MEI_chr12_11805_INS	chr12:33280456-33280457	0.0266836	0.024	chr12	33280456	33280457	-	FALSE	FALSE	0	.	0	0	FALSE	TRUE	15_Quies	FALSE	None	FALSE	FALSE
MEI_chr12_11806_INS	chr12:33325803-33325804	1	0.165	chr12	33325803	33325804	-	FALSE	FALSE	0	.	0	0	FALSE	TRUE	15_Quies,9_Het	FALSE	None	TRUE	FALSE
MEI_chr12_11812_INS	chr12:37870151-37870152	1	0.039	chr12	37870151	37870152	-	FALSE	FALSE	0	.	0	0	FALSE	TRUE	15_Quies	FALSE	None	TRUE	FALSE
MEI_chr12_11817_INS	chr12:38176344-38176345	1	0.015	chr12	38176344	38176345	-	FALSE	FALSE	0	.	0	0	FALSE	TRUE	15_Quies,9_Het	FALSE	None	TRUE	FALSE
MEI_chr12_11826_INS	chr12:39378255-39378256	1	0.256	chr12	39378255	39378256	chr12-39315000-39505000	FALSE	FALSE	15.79	.	0	0	FALSE	TRUE	15_Quies,9_Het	FALSE	None	TRUE	FALSE
MEI_chr12_11831_INS	chr12:40045199-40045200	1	0.019	chr12	40045199	40045200	chr12-39695000-40095000	FALSE	FALSE	15	.	0	0	FALSE	TRUE	15_Quies,14_ReprPCWk	FALSE	None	TRUE	FALSE
MEI_chr12_11832_INS	chr12:40147193-40147194	0.139501	0.012	chr12	40147193	40147194	-	FALSE	FALSE	0	SLC2A13	0	1	FALSE	TRUE	15_Quies	FALSE	None	TRUE	FALSE
MEI_chr12_11835_INS	chr12:40210407-40210408	1	0.085	chr12	40210407	40210408	chr12-40160000-40370000	FALSE	TRUE	19.05	AC121336.1	1	0	FALSE	TRUE	15_Quies	FALSE	None	TRUE	FALSE
MEI_chr12_11837_INS	chr12:40673027-40673028	1	0.376	chr12	40673027	40673028	chr12-40510000-40715000	FALSE	FALSE	24.39	SLC2A13,LRRK2	1	1	FALSE	TRUE	15_Quies	TRUE	4_Tx,5_TxWk	TRUE	FALSE
MEI_chr12_11840_INS	chr12:40832796-40832797	1	0.312	chr12	40832796	40832797	chr12-40830000-41015000	FALSE	FALSE	16.22	.	0	0	FALSE	TRUE	15_Quies	FALSE	None	TRUE	FALSE
MEI_chr12_11848_INS	chr12:41823605-41823606	1	0.043	chr12	41823605	41823606	chr12-41535000-42365000	FALSE	FALSE	9.64	.	0	0	FALSE	TRUE	15_Quies	FALSE	None	TRUE	FALSE
MEI_chr12_11849_INS	chr12:41847723-41847724	1	0.364	chr12	41847723	41847724	chr12-41535000-42365000	FALSE	FALSE	9.64	.	0	0	FALSE	TRUE	15_Quies	FALSE	None	TRUE	FALSE
MEI_chr12_11852_INS	chr12:42432013-42432014	1	0.118	chr12	42432013	42432014	-	FALSE	FALSE	0	RP11-413B19.2	0	0	FALSE	TRUE	15_Quies,14_ReprPCWk	FALSE	None	TRUE	FALSE
MEI_chr12_11858_INS	chr12:43256994-43256995	1	0.673	chr12	43256994	43256995	-	FALSE	FALSE	0	.	0	0	FALSE	TRUE	15_Quies	FALSE	None	TRUE	FALSE
MEI_chr12_11862_INS	chr12:43640763-43640764	0.113573	0.029	chr12	43640763	43640764	-	FALSE	FALSE	0	.	0	0	FALSE	TRUE	15_Quies,14_ReprPCWk	FALSE	None	TRUE	FALSE
MEI_chr12_11863_INS	chr12:43717940-43717941	0.98298	0.363	chr12	43717940	43717941	-	FALSE	FALSE	0	.	0	0	FALSE	TRUE	15_Quies,14_ReprPCWk	TRUE	5_TxWk	TRUE	FALSE
MEI_chr12_11865_INS	chr12:44139571-44139572	0.0747145	0.064	chr12	44139571	44139572	chr12-44130000-44290000	FALSE	FALSE	31.25	IRAK4,PUS7L,TWF1,THAP2,ZFC3H1	3	1	FALSE	TRUE	15_Quies	TRUE	4_Tx,5_TxWk	FALSE	FALSE
MEI_chr12_11867_INS	chr12:44313665-44313666	0.997541	0.066	chr12	44313665	44313666	-	FALSE	FALSE	0	NELL2,IRAK4,PUS7L,TWF1	0	1	FALSE	TRUE	15_Quies	FALSE	None	TRUE	FALSE
MEI_chr12_11869_INS	chr12:44487589-44487590	0.663242	0.094	chr12	44487589	44487590	-	FALSE	FALSE	0	.	0	0	FALSE	TRUE	15_Quies	FALSE	None	TRUE	FALSE
MEI_chr12_11870_INS	chr12:44567392-44567393	1	0.038	chr12	44567392	44567393	-	FALSE	FALSE	0	.	0	0	FALSE	TRUE	15_Quies,9_Het	FALSE	None	TRUE	FALSE
MEI_chr12_11875_INS	chr12:45064377-45064378	1	0.128	chr12	45064377	45064378	-	FALSE	FALSE	0	.	0	0	FALSE	TRUE	15_Quies,9_Het	TRUE	5_TxWk	TRUE	FALSE
MEI_chr12_11876_INS	chr12:45131147-45131148	1	0.108	chr12	45131147	45131148	-	FALSE	FALSE	0	.	0	0	FALSE	TRUE	15_Quies	TRUE	5_TxWk	TRUE	FALSE
MEI_chr12_11877_INS	chr12:45419555-45419556	1	0.463	chr12	45419555	45419556	-	FALSE	FALSE	0	.	0	0	FALSE	TRUE	15_Quies,14_ReprPCWk,9_Het	FALSE	None	TRUE	FALSE
MEI_chr12_11882_INS	chr12:46046309-46046310	1	0.146	chr12	46046309	46046310	chr12-45935000-46120000	FALSE	FALSE	16.22	ARID2,LINC00938	1	1	FALSE	TRUE	15_Quies,14_ReprPCWk	TRUE	5_TxWk	TRUE	FALSE
MEI_chr12_11883_INS	chr12:46175166-46175167	0.054754	0.485	chr12	46175166	46175167	chr12-46130000-46375000	TRUE	TRUE	16.33	RNU6-671P	0	0	FALSE	TRUE	15_Quies	TRUE	5_TxWk	FALSE	FALSE
MEI_chr12_11885_INS	chr12:46514575-46514576	1	0.033	chr12	46514575	46514576	chr12-46455000-47385000	FALSE	TRUE	9.68	SLC38A4	1	1	FALSE	TRUE	15_Quies,14_ReprPCWk	FALSE	None	TRUE	FALSE
MEI_chr12_11892_INS	chr12:47730698-47730699	0.788655	0.04	chr12	47730698	47730699	chr12-47425000-48020000	FALSE	FALSE	25.21	.	0	0	FALSE	TRUE	15_Quies,9_Het	TRUE	5_TxWk	TRUE	FALSE
MEI_chr12_11898_INS	chr12:48312490-48312491	1	0.189	chr12	48312490	48312491	chr12-48095000-48590000	TRUE	TRUE	50.51	ASB8,C12orf68,LALBA	2	0	FALSE	TRUE	15_Quies,14_ReprPCWk	FALSE	None	TRUE	FALSE
MEI_chr12_11899_INS	chr12:48615946-48615947	1	0.01	chr12	48615946	48615947	chr12-48595000-49040000	TRUE	FALSE	47.19	ANP32D,OR8S1,RP11-722P11.4,LALBA	4	0	FALSE	TRUE	15_Quies,14_ReprPCWk	TRUE	4_Tx,5_TxWk	TRUE	FALSE
MEI_chr12_11902_INS	chr12:48929063-48929064	1	0.073	chr12	48929063	48929064	chr12-48595000-49040000	TRUE	FALSE	47.19	.	0	0	FALSE	TRUE	15_Quies,14_ReprPCWk	FALSE	None	TRUE	FALSE
MEI_chr12_11909_INS	chr12:50997975-50997976	1	0.021	chr12	50997975	50997976	chr12-50895000-51035000	FALSE	TRUE	14.29	DIP2B	1	1	FALSE	TRUE	15_Quies	TRUE	5_TxWk	TRUE	FALSE
MEI_chr12_11910_INS	chr12:52685503-52685504	0.0185753	0.016	chr12	52685503	52685504	chr12-52525000-53395000	FALSE	TRUE	62.07	.	0	0	FALSE	TRUE	13_ReprPC,14_ReprPCWk,15_Quies	TRUE	5_TxWk	FALSE	FALSE
MEI_chr12_11911_INS	chr12:52813695-52813696	1	0.09	chr12	52813695	52813696	chr12-52525000-53395000	FALSE	TRUE	62.07	.	0	0	FALSE	TRUE	13_ReprPC,14_ReprPCWk,15_Quies	FALSE	None	TRUE	FALSE
MEI_chr12_11915_INS	chr12:53169812-53169813	0.236256	0.012	chr12	53169812	53169813	chr12-52525000-53395000	FALSE	TRUE	62.07	KRT71,KRT72,RP11-641A6.2,KRT84,RP3-416H24.4,KRT2,KRT74	7	0	FALSE	TRUE	13_ReprPC,14_ReprPCWk,15_Quies	FALSE	None	TRUE	FALSE
MEI_chr12_11921_INS	chr12:55155738-55155739	0.561632	0.193	chr12	55155738	55155739	chr12-55135000-55360000	FALSE	FALSE	13.33	TESPA1,OR9K2	1	0	FALSE	TRUE	15_Quies,14_ReprPCWk	FALSE	None	TRUE	FALSE
MEI_chr12_11925_INS	chr12:55689859-55689860	1	0.036	chr12	55689859	55689860	chr12-55560000-56025000	FALSE	FALSE	55.91	OR6C4,OR6C68,RP11-110A12.2,OR6C2	4	0	FALSE	TRUE	15_Quies,14_ReprPCWk	FALSE	None	TRUE	FALSE
MEI_chr12_11926_INS	chr12:55782238-55782239	0.624982	0.017	chr12	55782238	55782239	chr12-55560000-56025000	FALSE	FALSE	55.91	.	0	0	FALSE	TRUE	15_Quies,14_ReprPCWk	FALSE	None	TRUE	FALSE
MEI_chr12_11931_INS	chr12:56753252-56753253	0.00387806	0.054	chr12	56753252	56753253	chr12-56510000-57600000	TRUE	TRUE	55.96	RP11-603J24.6,MYL6B,MYL6,RP11-603J24.14,RP11-977G19.5,SMARCC2,NABP2,RNF41,TIMELESS,PA2G4,RP11-603J24.17,RPL41,BAZ2A,ESYT1,ZC3H10,IKZF4,SUOX	13	5	FALSE	FALSE	None	TRUE	1_TssA,2_TssAFlnk	FALSE	FALSE
MEI_chr12_11936_INS	chr12:58083278-58083279	0.103854	0.189	chr12	58083278	58083279	chr12-57915000-58140000	TRUE	TRUE	75.56	PIP4K2C,DDIT3,MBD6,MIR616,DCTN2,KIF5A,AC025165.8,ARHGEF25,DTX3,SLC26A10	8	4	FALSE	TRUE	15_Quies,14_ReprPCWk	TRUE	5_TxWk	TRUE	FALSE
MEI_chr12_11937_INS	chr12:58359071-58359072	0.000285126	0.502	chr12	58359071	58359072	-	FALSE	FALSE	0	.	0	0	FALSE	TRUE	15_Quies,14_ReprPCWk,9_Het	TRUE	5_TxWk	FALSE	FALSE
MEI_chr12_11939_INS	chr12:58458223-58458224	0.0212129	0.446	chr12	58458223	58458224	-	FALSE	FALSE	0	.	0	0	FALSE	TRUE	15_Quies	FALSE	None	FALSE	FALSE
MEI_chr12_11942_INS	chr12:58761081-58761082	1	0.03	chr12	58761081	58761082	chr12-58730000-58845000	FALSE	FALSE	8.7	.	0	0	FALSE	TRUE	15_Quies,14_ReprPCWk	FALSE	None	TRUE	FALSE
MEI_chr12_11944_INS	chr12:59029093-59029094	1	0.403	chr12	59029093	59029094	-	FALSE	FALSE	0	.	0	0	FALSE	TRUE	15_Quies	FALSE	None	TRUE	FALSE
MEI_chr12_11945_INS	chr12:59219062-59219063	1	0.322	chr12	59219062	59219063	-	FALSE	FALSE	0	.	0	0	FALSE	TRUE	15_Quies	FALSE	None	TRUE	FALSE
MEI_chr12_11948_INS	chr12:59355394-59355395	1	0.038	chr12	59355394	59355395	-	FALSE	FALSE	0	.	0	0	FALSE	TRUE	15_Quies	FALSE	None	TRUE	FALSE
MEI_chr12_11949_INS	chr12:59381468-59381469	1	0.106	chr12	59381468	59381469	-	FALSE	FALSE	0	.	0	0	FALSE	TRUE	15_Quies,9_Het	FALSE	None	TRUE	FALSE
MEI_chr12_11950_INS	chr12:59410153-59410154	1	0.075	chr12	59410153	59410154	-	FALSE	FALSE	0	.	0	0	FALSE	TRUE	15_Quies	FALSE	None	TRUE	FALSE
MEI_chr12_11951_INS	chr12:59491937-59491938	1	0.143	chr12	59491937	59491938	-	FALSE	FALSE	0	RP11-362K2.2	0	0	FALSE	TRUE	15_Quies	FALSE	None	TRUE	FALSE
MEI_chr12_11952_INS	chr12:59848984-59848985	1	0.046	chr12	59848984	59848985	-	FALSE	FALSE	0	AC108721.1,AC108721.2,RP11-272B17.2,RP11-769N19.2,RNU4-20P,SLC16A7,RNU6-595P	0	0	FALSE	TRUE	15_Quies	FALSE	None	TRUE	FALSE
MEI_chr12_11956_INS	chr12:60118795-60118796	1	0.027	chr12	60118795	60118796	chr12-59980000-60200000	FALSE	FALSE	13.64	RNU4-20P,SLC16A7	2	0	FALSE	TRUE	15_Quies	TRUE	5_TxWk	TRUE	FALSE
MEI_chr12_11961_INS	chr12:60548160-60548161	1	0.024	chr12	60548160	60548161	-	FALSE	FALSE	0	.	0	0	FALSE	TRUE	15_Quies	FALSE	None	TRUE	FALSE
MEI_chr12_11962_INS	chr12:60677845-60677846	1	0.234	chr12	60677845	60677846	-	FALSE	FALSE	0	.	0	0	FALSE	TRUE	15_Quies,9_Het	FALSE	None	TRUE	FALSE
MEI_chr12_11964_INS	chr12:61053825-61053826	1	0.222	chr12	61053825	61053826	-	FALSE	FALSE	0	.	0	0	FALSE	TRUE	15_Quies	FALSE	None	TRUE	FALSE
MEI_chr12_11967_INS	chr12:61247559-61247560	1	0.062	chr12	61247559	61247560	-	FALSE	FALSE	0	.	0	0	FALSE	TRUE	15_Quies	FALSE	None	TRUE	FALSE
MEI_chr12_11969_INS	chr12:61537953-61537954	1	0.158	chr12	61537953	61537954	-	FALSE	FALSE	0	.	0	0	FALSE	TRUE	15_Quies	FALSE	None	TRUE	FALSE
MEI_chr12_11972_INS	chr12:61704147-61704148	1	0.413	chr12	61704147	61704148	-	FALSE	FALSE	0	.	0	0	FALSE	TRUE	15_Quies,9_Het	FALSE	None	TRUE	FALSE
MEI_chr12_11974_INS	chr12:61838511-61838512	1	0.164	chr12	61838511	61838512	-	FALSE	FALSE	0	.	0	0	FALSE	TRUE	15_Quies	FALSE	None	TRUE	FALSE
MEI_chr12_11978_INS	chr12:62417392-62417393	1	0.11	chr12	62417392	62417393	-	FALSE	FALSE	0	RNU4-20P	0	0	FALSE	TRUE	15_Quies	TRUE	5_TxWk	TRUE	FALSE
MEI_chr12_11980_INS	chr12:62880052-62880053	1	0.067	chr12	62880052	62880053	chr12-62645000-63230000	TRUE	TRUE	22.22	FAM19A2,USP15,TBK1,AVIL,SLC16A7,RNU6-595P,RNU1-83P,RNU4-20P,RNU6-399P,C12orf61,MIRLET7I,RP11-631N16.2	7	2	FALSE	FALSE	None	TRUE	4_Tx,5_TxWk	TRUE	FALSE
MEI_chr12_11984_INS	chr12:63277705-63277706	1	0.018	chr12	63277705	63277706	-	FALSE	FALSE	0	MON2,RNU6-399P	0	1	FALSE	TRUE	15_Quies,14_ReprPCWk	TRUE	5_TxWk	TRUE	FALSE
MEI_chr12_11987_INS	chr12:63569182-63569183	1	0.078	chr12	63569182	63569183	-	FALSE	FALSE	0	.	0	0	FALSE	TRUE	15_Quies,9_Het	FALSE	None	TRUE	FALSE
MEI_chr12_11988_INS	chr12:63630483-63630484	1	0.144	chr12	63630483	63630484	-	FALSE	FALSE	0	.	0	0	FALSE	TRUE	15_Quies	FALSE	None	TRUE	FALSE
MEI_chr12_11996_INS	chr12:65397307-65397308	1	0.043	chr12	65397307	65397308	chr12-65175000-65670000	TRUE	TRUE	20.2	.	0	0	FALSE	TRUE	15_Quies,14_ReprPCWk	FALSE	None	TRUE	FALSE
MEI_chr12_12000_INS	chr12:65460721-65460722	1	0.019	chr12	65460721	65460722	chr12-65175000-65670000	TRUE	TRUE	20.2	.	0	0	FALSE	TRUE	15_Quies,14_ReprPCWk	FALSE	None	TRUE	FALSE
MEI_chr12_12003_INS	chr12:66445570-66445571	0.0164203	0.01	chr12	66445570	66445571	chr12-65930000-66520000	TRUE	FALSE	27.12	MSRB3	0	0	FALSE	TRUE	15_Quies,14_ReprPCWk	FALSE	None	FALSE	FALSE
MEI_chr12_12005_INS	chr12:66906361-66906362	1	0.12	chr12	66906361	66906362	chr12-66835000-67090000	FALSE	TRUE	11.76	.	0	0	FALSE	TRUE	15_Quies	FALSE	None	TRUE	FALSE
MEI_chr12_12007_INS	chr12:67011588-67011589	1	0.18	chr12	67011588	67011589	chr12-66835000-67090000	FALSE	TRUE	11.76	.	0	0	FALSE	TRUE	15_Quies,14_ReprPCWk	TRUE	5_TxWk	TRUE	FALSE
MEI_chr12_12011_INS	chr12:67444346-67444347	1	0.01	chr12	67444346	67444347	-	FALSE	FALSE	0	.	0	0	FALSE	TRUE	15_Quies,14_ReprPCWk	FALSE	None	TRUE	FALSE
MEI_chr12_12016_INS	chr12:68229338-68229339	0.00342198	0.022	chr12	68229338	68229339	chr12-67660000-68380000	FALSE	TRUE	16.67	.	0	0	FALSE	TRUE	15_Quies,14_ReprPCWk	FALSE	None	FALSE	FALSE
MEI_chr12_12018_INS	chr12:68348456-68348457	0.506767	0.026	chr12	68348456	68348457	chr12-67660000-68380000	FALSE	TRUE	16.67	RP11-335O4.3	1	0	FALSE	TRUE	15_Quies,14_ReprPCWk	FALSE	None	TRUE	FALSE
MEI_chr12_12027_INS	chr12:70122638-70122639	0.820227	0.112	chr12	70122638	70122639	-	FALSE	FALSE	0	THAP2,ZFC3H1,RAB21,RP11-293I14.2,TMEM5,CNOT2,RP11-611E13.2,TBC1D15,TMEM19,KCNMB4,CCDC59,METTL25,LLPH,RP11-745O10.2	0	2	FALSE	TRUE	13_ReprPC,14_ReprPCWk,15_Quies	FALSE	None	TRUE	FALSE
MEI_chr12_12031_INS	chr12:70679895-70679896	1	0.071	chr12	70679895	70679896	chr12-70630000-70755000	FALSE	TRUE	16	SNORA17,THAP2,ZFC3H1	0	1	FALSE	FALSE	None	TRUE	4_Tx,5_TxWk	TRUE	FALSE
MEI_chr12_12034_INS	chr12:70788935-70788936	0.404474	0.072	chr12	70788935	70788936	chr12-70785000-70965000	FALSE	TRUE	27.78	.	0	0	FALSE	TRUE	15_Quies,14_ReprPCWk,9_Het	TRUE	5_TxWk	TRUE	FALSE
MEI_chr12_12038_INS	chr12:71020045-71020046	1	0.051	chr12	71020045	71020046	chr12-70980000-71115000	FALSE	TRUE	22.22	.	0	0	FALSE	TRUE	15_Quies,14_ReprPCWk	FALSE	None	TRUE	FALSE
MEI_chr12_12039_INS	chr12:71053987-71053988	1	0.024	chr12	71053987	71053988	chr12-70980000-71115000	FALSE	TRUE	22.22	.	0	0	FALSE	TRUE	15_Quies,9_Het	TRUE	1_TssA,5_TxWk	TRUE	FALSE
MEI_chr12_12043_INS	chr12:71525479-71525480	1	0.311	chr12	71525479	71525480	-	FALSE	FALSE	0	.	0	0	FALSE	TRUE	15_Quies	FALSE	None	TRUE	FALSE
MEI_chr12_12052_INS	chr12:73835099-73835100	1	0.01	chr12	73835099	73835100	-	FALSE	FALSE	0	.	0	0	FALSE	TRUE	15_Quies	FALSE	None	TRUE	FALSE
MEI_chr12_12054_INS	chr12:74124818-74124819	1	0.1	chr12	74124818	74124819	-	FALSE	FALSE	0	.	0	0	FALSE	TRUE	15_Quies	FALSE	None	TRUE	FALSE
MEI_chr12_12059_INS	chr12:74851710-74851711	1	0.019	chr12	74851710	74851711	-	FALSE	FALSE	0	.	0	0	FALSE	TRUE	15_Quies	FALSE	None	TRUE	FALSE
MEI_chr12_12061_INS	chr12:75201665-75201666	1	0.119	chr12	75201665	75201666	chr12-75080000-75700000	FALSE	FALSE	11.29	.	0	0	FALSE	TRUE	15_Quies	FALSE	None	TRUE	FALSE
MEI_chr12_12062_INS	chr12:75320691-75320692	1	0.269	chr12	75320691	75320692	chr12-75080000-75700000	FALSE	FALSE	11.29	.	0	0	FALSE	TRUE	15_Quies,9_Het	FALSE	None	TRUE	FALSE
MEI_chr12_12071_INS	chr12:75931101-75931102	0.00235399	0.334	chr12	75931101	75931102	chr12-75915000-76435000	FALSE	FALSE	25	PHLDA1,RP11-290L1.2,RP11-290L1.3,NAP1L1,BBS10,RP11-114H23.1,RP11-114H23.2,RP11-114H23.3,SNORA70	7	1	FALSE	TRUE	15_Quies,14_ReprPCWk	FALSE	None	FALSE	FALSE
MEI_chr12_12074_INS	chr12:76823058-76823059	1	0.196	chr12	76823058	76823059	chr12-76445000-76965000	FALSE	TRUE	19.23	OSBPL8,ZDHHC17,NAP1L1	2	3	FALSE	TRUE	15_Quies,9_Het	TRUE	4_Tx,5_TxWk	TRUE	FALSE
MEI_chr12_12075_INS	chr12:77189058-77189059	1	0.01	chr12	77189058	77189059	chr12-77010000-77195000	FALSE	TRUE	27.03	BBS10,NAP1L1,KRR1	0	1	FALSE	TRUE	15_Quies	TRUE	5_TxWk	TRUE	FALSE
MEI_chr12_12076_INS	chr12:77275730-77275731	1	0.011	chr12	77275730	77275731	-	FALSE	FALSE	0	.	0	0	FALSE	TRUE	13_ReprPC,14_ReprPCWk,15_Quies	FALSE	None	TRUE	FALSE
MEI_chr12_12077_INS	chr12:77311762-77311763	1	0.042	chr12	77311762	77311763	-	FALSE	FALSE	0	.	0	0	FALSE	TRUE	15_Quies,14_ReprPCWk	TRUE	5_TxWk	TRUE	FALSE
MEI_chr12_12081_INS	chr12:77965056-77965057	1	0.122	chr12	77965056	77965057	-	FALSE	FALSE	0	.	0	0	FALSE	TRUE	15_Quies	FALSE	None	TRUE	FALSE
MEI_chr12_12082_INS	chr12:78396948-78396949	0.687975	0.337	chr12	78396948	78396949	chr12-78385000-78530000	FALSE	TRUE	20.69	AC078917.1	0	0	FALSE	TRUE	15_Quies,14_ReprPCWk	TRUE	5_TxWk	TRUE	FALSE
MEI_chr12_12086_INS	chr12:78999500-78999501	1	0.083	chr12	78999500	78999501	-	FALSE	FALSE	0	.	0	0	FALSE	TRUE	15_Quies	FALSE	None	TRUE	FALSE
MEI_chr12_12090_INS	chr12:79338037-79338038	1	0.12	chr12	79338037	79338038	-	FALSE	FALSE	0	.	0	0	FALSE	TRUE	15_Quies	FALSE	None	TRUE	FALSE
MEI_chr12_12099_INS	chr12:80309803-80309804	1	0.07	chr12	80309803	80309804	chr12-80170000-80330000	FALSE	TRUE	37.5	.	0	0	FALSE	TRUE	15_Quies	TRUE	4_Tx,5_TxWk	TRUE	FALSE
MEI_chr12_12101_INS	chr12:80480726-80480727	1	0.084	chr12	80480726	80480727	-	FALSE	FALSE	0	.	0	0	FALSE	TRUE	15_Quies	TRUE	5_TxWk	TRUE	FALSE
MEI_chr12_12105_INS	chr12:81315233-81315234	0.629765	0.188	chr12	81315233	81315234	chr12-80825000-81345000	FALSE	FALSE	21.15	PPP1R12A,RP11-84G21.1	0	1	FALSE	TRUE	15_Quies	TRUE	5_TxWk	TRUE	FALSE
MEI_chr12_12114_INS	chr12:82956476-82956477	1	0.011	chr12	82956476	82956477	chr12-82915000-83045000	FALSE	FALSE	0	.	0	0	FALSE	TRUE	15_Quies,14_ReprPCWk	FALSE	None	TRUE	FALSE
MEI_chr12_12115_INS	chr12:82997631-82997632	1	0.048	chr12	82997631	82997632	chr12-82915000-83045000	FALSE	FALSE	0	.	0	0	FALSE	TRUE	15_Quies	FALSE	None	TRUE	FALSE
MEI_chr12_12116_INS	chr12:83061509-83061510	1	0.11	chr12	83061509	83061510	-	FALSE	FALSE	0	.	0	0	FALSE	TRUE	15_Quies,14_ReprPCWk	FALSE	None	TRUE	FALSE
MEI_chr12_12121_INS	chr12:84086124-84086125	1	0.264	chr12	84086124	84086125	-	FALSE	FALSE	0	.	0	0	FALSE	TRUE	15_Quies	FALSE	None	TRUE	FALSE
MEI_chr12_12122_INS	chr12:84165496-84165497	1	0.058	chr12	84165496	84165497	-	FALSE	FALSE	0	.	0	0	FALSE	TRUE	15_Quies,9_Het	FALSE	None	TRUE	FALSE
MEI_chr12_12123_INS	chr12:84955216-84955217	1	0.179	chr12	84955216	84955217	-	FALSE	FALSE	0	.	0	0	FALSE	TRUE	15_Quies	FALSE	None	TRUE	FALSE
MEI_chr12_12125_INS	chr12:84965148-84965149	1	0.163	chr12	84965148	84965149	-	FALSE	FALSE	0	.	0	0	FALSE	TRUE	15_Quies,9_Het	FALSE	None	TRUE	FALSE
MEI_chr12_12127_INS	chr12:85154693-85154694	0.818236	0.064	chr12	85154693	85154694	-	FALSE	FALSE	0	.	0	0	FALSE	TRUE	15_Quies	FALSE	None	TRUE	FALSE
MEI_chr12_12131_INS	chr12:85506293-85506294	1	0.251	chr12	85506293	85506294	-	FALSE	FALSE	0	.	0	0	FALSE	TRUE	15_Quies,14_ReprPCWk	FALSE	None	TRUE	FALSE
MEI_chr12_12132_INS	chr12:85617738-85617739	1	0.011	chr12	85617738	85617739	-	FALSE	FALSE	0	.	0	0	FALSE	TRUE	15_Quies	FALSE	None	TRUE	FALSE
MEI_chr12_12136_INS	chr12:86172463-86172464	1	0.136	chr12	86172463	86172464	chr12-85855000-86225000	FALSE	FALSE	10.81	.	0	0	FALSE	TRUE	15_Quies	FALSE	None	TRUE	FALSE
MEI_chr12_12138_INS	chr12:86323462-86323463	1	0.089	chr12	86323462	86323463	-	FALSE	FALSE	0	.	0	0	FALSE	TRUE	15_Quies,14_ReprPCWk	FALSE	None	TRUE	FALSE
MEI_chr12_12139_INS	chr12:86653628-86653629	1	0.393	chr12	86653628	86653629	-	FALSE	FALSE	0	.	0	0	FALSE	TRUE	15_Quies,14_ReprPCWk	FALSE	None	TRUE	FALSE
MEI_chr12_12145_INS	chr12:87394045-87394046	1	0.017	chr12	87394045	87394046	-	FALSE	FALSE	0	.	0	0	FALSE	TRUE	15_Quies,9_Het	FALSE	None	TRUE	FALSE
MEI_chr12_12148_INS	chr12:87870823-87870824	1	0.562	chr12	87870823	87870824	-	FALSE	FALSE	0	.	0	0	FALSE	TRUE	15_Quies	FALSE	None	TRUE	FALSE
MEI_chr12_12154_INS	chr12:88338170-88338171	1	0.489	chr12	88338170	88338171	-	FALSE	FALSE	0	KERA	0	0	FALSE	TRUE	15_Quies	FALSE	None	TRUE	FALSE
MEI_chr12_12155_INS	chr12:88770550-88770551	1	0.022	chr12	88770550	88770551	chr12-88430000-88835000	FALSE	FALSE	14.81	.	0	0	FALSE	TRUE	15_Quies,14_ReprPCWk	FALSE	None	TRUE	FALSE
MEI_chr12_12175_INS	chr12:91842208-91842209	1	0.096	chr12	91842208	91842209	-	FALSE	FALSE	0	C12orf74	0	0	FALSE	TRUE	15_Quies,14_ReprPCWk	FALSE	None	TRUE	FALSE
MEI_chr12_12178_INS	chr12:92242544-92242545	1	0.022	chr12	92242544	92242545	-	FALSE	FALSE	0	BTG1,C12orf79,RP11-796E2.4	0	0	FALSE	TRUE	15_Quies	TRUE	5_TxWk	TRUE	FALSE
MEI_chr12_12179_INS	chr12:92346003-92346004	1	0.016	chr12	92346003	92346004	-	FALSE	FALSE	0	.	0	0	FALSE	TRUE	15_Quies	TRUE	5_TxWk	TRUE	FALSE
MEI_chr12_12181_INS	chr12:92483455-92483456	1	0.01	chr12	92483455	92483456	chr12-92385000-93055000	FALSE	FALSE	16.42	.	0	0	FALSE	TRUE	15_Quies	TRUE	5_TxWk	TRUE	FALSE
MEI_chr12_12188_INS	chr12:93812316-93812317	0.336283	0.044	chr12	93812316	93812317	chr12-93165000-93830000	FALSE	FALSE	30.08	EEA1,RNU6-1329P,AC138123.1,AC138123.2,RP11-202G11.2	5	0	FALSE	TRUE	15_Quies	TRUE	5_TxWk	TRUE	FALSE
MEI_chr12_12199_INS	chr12:96705386-96705387	1	0.253	chr12	96705386	96705387	chr12-96260000-96945000	TRUE	TRUE	26.28	CDK17,C12orf55,TMPO-AS1,TMPO,RP11-181C3.1,APAF1,IKBIP	2	1	FALSE	FALSE	None	TRUE	4_Tx,5_TxWk	TRUE	FALSE
MEI_chr12_12204_INS	chr12:97365545-97365546	1	0.042	chr12	97365545	97365546	chr12-96970000-97380000	FALSE	FALSE	12.2	SLC25A3	0	0	FALSE	TRUE	15_Quies,14_ReprPCWk	FALSE	None	TRUE	FALSE
MEI_chr12_12207_INS	chr12:97495358-97495359	1	0.346	chr12	97495358	97495359	chr12-97385000-97815000	FALSE	FALSE	6.98	.	0	0	FALSE	TRUE	15_Quies,9_Het	FALSE	None	TRUE	FALSE
MEI_chr12_12208_INS	chr12:97526402-97526403	1	0.052	chr12	97526402	97526403	chr12-97385000-97815000	FALSE	FALSE	6.98	.	0	0	FALSE	TRUE	15_Quies,14_ReprPCWk	FALSE	None	TRUE	FALSE
MEI_chr12_12210_INS	chr12:97550772-97550773	1	0.129	chr12	97550772	97550773	chr12-97385000-97815000	FALSE	FALSE	6.98	.	0	0	FALSE	TRUE	15_Quies,14_ReprPCWk	FALSE	None	TRUE	FALSE
MEI_chr12_12211_INS	chr12:98035424-98035425	1	0.01	chr12	98035424	98035425	-	FALSE	FALSE	0	.	0	0	FALSE	TRUE	15_Quies,9_Het	FALSE	None	TRUE	FALSE
MEI_chr12_12212_INS	chr12:98163385-98163386	1	0.062	chr12	98163385	98163386	-	FALSE	FALSE	0	.	0	0	FALSE	TRUE	15_Quies	FALSE	None	TRUE	FALSE
MEI_chr12_12215_INS	chr12:98340938-98340939	1	0.033	chr12	98340938	98340939	-	FALSE	FALSE	0	.	0	0	FALSE	TRUE	15_Quies,9_Het	FALSE	None	TRUE	FALSE
MEI_chr12_12217_INS	chr12:98884581-98884582	1	0.106	chr12	98884581	98884582	-	FALSE	FALSE	0	TMPO-AS1,TMPO,SLC25A3,APAF1,IKBIP,CDK17,RNU4-41P,SNORA53,AC013283.1,RP11-175P13.2,UHRF1BP1L,C12orf29,C12orf50,RP11-536G4.2,SNRPF,AMDHD1	0	2	FALSE	TRUE	15_Quies,14_ReprPCWk	TRUE	2_TssAFlnk	TRUE	FALSE
MEI_chr12_12225_INS	chr12:99781652-99781653	1	0.1	chr12	99781652	99781653	chr12-99420000-100110000	FALSE	TRUE	5.8	.	0	0	FALSE	TRUE	15_Quies,14_ReprPCWk	FALSE	None	TRUE	FALSE
MEI_chr12_12236_INS	chr12:101450693-101450694	1	0.26	chr12	101450693	101450694	chr12-101200000-101540000	FALSE	FALSE	11.76	.	0	0	FALSE	TRUE	15_Quies	FALSE	None	TRUE	FALSE
MEI_chr12_12243_INS	chr12:102855260-102855261	1	0.01	chr12	102855260	102855261	chr12-102520000-103210000	TRUE	FALSE	10.14	.	0	0	FALSE	TRUE	15_Quies,14_ReprPCWk	FALSE	None	TRUE	FALSE
MEI_chr12_12250_INS	chr12:103575894-103575895	1	0.013	chr12	103575894	103575895	chr12-103270000-104040000	TRUE	FALSE	16.88	RNU7-184P,RP11-552I14.1,ASCL1,PAH	4	0	FALSE	TRUE	15_Quies	TRUE	2_TssAFlnk	TRUE	FALSE
MEI_chr12_12251_INS	chr12:103754433-103754434	1	0.011	chr12	103754433	103754434	chr12-103270000-104040000	TRUE	FALSE	16.88	.	0	0	FALSE	TRUE	15_Quies	TRUE	4_Tx,5_TxWk	TRUE	FALSE
MEI_chr12_12254_INS	chr12:104117696-104117697	1	0.019	chr12	104117696	104117697	-	FALSE	FALSE	0	GLT8D2,HCFC2	0	1	FALSE	TRUE	15_Quies,14_ReprPCWk	FALSE	None	TRUE	FALSE
MEI_chr12_12258_INS	chr12:104811440-104811441	0.282965	0.043	chr12	104811440	104811441	chr12-104570000-105595000	FALSE	TRUE	17.56	SLC41A2	1	1	FALSE	TRUE	15_Quies	FALSE	None	TRUE	FALSE
MEI_chr12_12261_INS	chr12:105438378-105438379	1	0.227	chr12	105438378	105438379	chr12-104570000-105595000	FALSE	TRUE	17.56	TXNRD1,CHST11,RP11-818F20.5,EID3	4	0	FALSE	TRUE	15_Quies	TRUE	5_TxWk	TRUE	FALSE
MEI_chr12_12263_INS	chr12:105779401-105779402	0.728294	0.049	chr12	105779401	105779402	chr12-105630000-105790000	FALSE	FALSE	25	NUAK1,TXNRD1,APPL2,C12orf75	2	0	FALSE	TRUE	15_Quies	TRUE	5_TxWk	TRUE	FALSE
MEI_chr12_12264_INS	chr12:105830905-105830906	0.728294	0.303	chr12	105830905	105830906	chr12-105805000-106580000	TRUE	FALSE	7.74	NUAK1,RP11-114F10.3,RNU7-94P	2	0	FALSE	TRUE	15_Quies,14_ReprPCWk	FALSE	None	TRUE	FALSE
MEI_chr12_12269_INS	chr12:106552021-106552022	0.348006	0.013	chr12	106552021	106552022	chr12-105805000-106580000	TRUE	FALSE	7.74	.	0	0	FALSE	TRUE	15_Quies,14_ReprPCWk	FALSE	None	TRUE	FALSE
MEI_chr12_12273_INS	chr12:106890961-106890962	1	0.187	chr12	106890961	106890962	chr12-106605000-107350000	FALSE	TRUE	18.79	.	0	0	FALSE	TRUE	15_Quies	TRUE	4_Tx,5_TxWk	TRUE	FALSE
MEI_chr12_12274_INS	chr12:107122086-107122087	0.728294	0.1	chr12	107122086	107122087	chr12-106605000-107350000	FALSE	TRUE	18.79	.	0	0	FALSE	TRUE	13_ReprPC,14_ReprPCWk,15_Quies	FALSE	None	TRUE	FALSE
MEI_chr12_12283_INS	chr12:108837849-108837850	0.375408	0.019	chr12	108837849	108837850	chr12-108355000-108905000	FALSE	FALSE	7.27	.	0	0	FALSE	TRUE	15_Quies,14_ReprPCWk	FALSE	None	TRUE	FALSE
MEI_chr12_12289_INS	chr12:109930171-109930172	2.98e-11	0.052	chr12	109930171	109930172	chr12-109870000-110285000	FALSE	FALSE	28.92	.	0	0	FALSE	FALSE	None	TRUE	4_Tx,5_TxWk	FALSE	FALSE
MEI_chr12_12297_INS	chr12:112777131-112777132	0.00128097	0.069	chr12	112777131	112777132	chr12-112295000-112865000	TRUE	TRUE	36.84	.	0	0	FALSE	TRUE	15_Quies	TRUE	5_TxWk	FALSE	FALSE
MEI_chr12_12301_INS	chr12:114131023-114131024	1	0.046	chr12	114131023	114131024	chr12-113890000-114380000	FALSE	FALSE	14.29	.	0	0	FALSE	TRUE	15_Quies,14_ReprPCWk	FALSE	None	TRUE	FALSE
MEI_chr12_12302_INS	chr12:114251460-114251461	1	0.013	chr12	114251460	114251461	chr12-113890000-114380000	FALSE	FALSE	14.29	.	0	0	FALSE	TRUE	15_Quies	TRUE	5_TxWk	TRUE	FALSE
MEI_chr12_12303_INS	chr12:114545429-114545430	1	0.019	chr12	114545429	114545430	chr12-114410000-114995000	TRUE	TRUE	17.09	.	0	0	FALSE	TRUE	15_Quies,14_ReprPCWk	FALSE	None	TRUE	FALSE
MEI_chr12_12306_INS	chr12:115731093-115731094	0.564922	0.107	chr12	115731093	115731094	chr12-115075000-116290000	TRUE	TRUE	13.17	.	0	0	FALSE	TRUE	15_Quies,14_ReprPCWk	FALSE	None	TRUE	FALSE
MEI_chr12_12312_INS	chr12:117814460-117814461	1	0.213	chr12	117814460	117814461	chr12-117645000-118285000	TRUE	TRUE	6.25	.	0	0	FALSE	TRUE	15_Quies,14_ReprPCWk	FALSE	None	TRUE	FALSE
MEI_chr12_12315_INS	chr12:118186938-118186939	1	0.196	chr12	118186938	118186939	chr12-117645000-118285000	TRUE	TRUE	6.25	.	0	0	FALSE	TRUE	15_Quies,14_ReprPCWk	FALSE	None	TRUE	FALSE
MEI_chr12_12321_INS	chr12:119768922-119768923	0.778082	0.066	chr12	119768922	119768923	chr12-119525000-120095000	FALSE	FALSE	21.05	.	0	0	FALSE	TRUE	15_Quies,14_ReprPCWk	FALSE	None	TRUE	FALSE
MEI_chr12_12324_INS	chr12:120130849-120130850	0.000832828	0.01	chr12	120130849	120130850	chr12-120125000-120350000	FALSE	TRUE	13.33	.	0	0	FALSE	TRUE	15_Quies	TRUE	4_Tx,5_TxWk	FALSE	FALSE
MEI_chr12_12328_INS	chr12:121059775-121059776	1	0.013	chr12	121059775	121059776	chr12-120735000-121700000	TRUE	TRUE	48.7	HNF1A-AS1,C12orf43	2	0	FALSE	TRUE	13_ReprPC,14_ReprPCWk,15_Quies	FALSE	None	TRUE	FALSE
MEI_chr12_12331_INS	chr12:122722288-122722289	1	0.235	chr12	122722288	122722289	-	FALSE	FALSE	0	.	0	0	FALSE	FALSE	None	TRUE	4_Tx,5_TxWk	TRUE	TRUE
MEI_chr12_12335_INS	chr12:124066480-124066481	1.33e-10	0.076	chr12	124066480	124066481	chr12-123745000-124085000	TRUE	TRUE	47.06	CDK2AP1,SBNO1,C12orf65,MPHOSPH9	2	1	FALSE	TRUE	15_Quies	TRUE	5_TxWk	FALSE	FALSE
MEI_chr12_12337_INS	chr12:124371247-124371248	1	0.01	chr12	124371247	124371248	chr12-124260000-124490000	FALSE	FALSE	56.52	.	0	0	FALSE	TRUE	13_ReprPC,15_Quies,14_ReprPCWk	FALSE	None	TRUE	FALSE
MEI_chr12_12339_INS	chr12:124557870-124557871	1	0.08	chr12	124557870	124557871	chr12-124520000-124805000	FALSE	FALSE	10.53	FAM101A	1	0	FALSE	TRUE	15_Quies,14_ReprPCWk	FALSE	None	TRUE	FALSE
MEI_chr12_12342_INS	chr12:125300797-125300798	1	0.01	chr12	125300797	125300798	chr12-124830000-125395000	FALSE	TRUE	8.85	FAM101A	0	0	FALSE	TRUE	15_Quies	TRUE	4_Tx,5_TxWk	TRUE	FALSE
MEI_chr12_12352_INS	chr12:126655256-126655257	1	0.017	chr12	126655256	126655257	chr12-126225000-128250000	FALSE	FALSE	17.78	.	0	0	FALSE	TRUE	15_Quies,14_ReprPCWk	FALSE	None	TRUE	FALSE
MEI_chr12_12353_INS	chr12:126686329-126686330	1	0.012	chr12	126686329	126686330	chr12-126225000-128250000	FALSE	FALSE	17.78	.	0	0	FALSE	TRUE	15_Quies	FALSE	None	TRUE	FALSE
MEI_chr12_12354_INS	chr12:126802943-126802944	1	0.29	chr12	126802943	126802944	chr12-126225000-128250000	FALSE	FALSE	17.78	.	0	0	FALSE	TRUE	15_Quies,9_Het	FALSE	None	TRUE	FALSE
MEI_chr12_12356_INS	chr12:126889879-126889880	0.188289	0.047	chr12	126889879	126889880	chr12-126225000-128250000	FALSE	FALSE	17.78	.	0	0	FALSE	TRUE	15_Quies,9_Het	FALSE	None	TRUE	FALSE
MEI_chr12_12357_INS	chr12:126953871-126953872	0.0289384	0.013	chr12	126953871	126953872	chr12-126225000-128250000	FALSE	FALSE	17.78	.	0	0	FALSE	TRUE	15_Quies,9_Het	FALSE	None	FALSE	FALSE
MEI_chr12_12360_INS	chr12:127246426-127246427	1	0.01	chr12	127246426	127246427	chr12-126225000-128250000	FALSE	FALSE	17.78	.	0	0	FALSE	TRUE	15_Quies,9_Het	TRUE	5_TxWk	TRUE	FALSE
MEI_chr12_12377_INS	chr12:130455055-130455056	0.203716	0.427	chr12	130455055	130455056	-	FALSE	FALSE	0	.	0	0	FALSE	TRUE	15_Quies,14_ReprPCWk	FALSE	None	TRUE	FALSE
MEI_chr12_12378_INS	chr12:131424224-131424225	0.926312	0.051	chr12	131424224	131424225	chr12-131360000-131600000	FALSE	TRUE	29.17	.	0	0	FALSE	TRUE	15_Quies,14_ReprPCWk,9_Het	FALSE	None	TRUE	FALSE
MEI_chr12_12382_INS	chr12:132099033-132099034	1	0.061	chr12	132099033	132099034	-	FALSE	FALSE	0	.	0	0	FALSE	TRUE	15_Quies,14_ReprPCWk	FALSE	None	TRUE	FALSE
MEI_chr12_12384_INS	chr12:133183488-133183489	0.896367	0.072	chr12	133183488	133183489	chr12-132975000-133195000	FALSE	FALSE	22.73	.	0	0	FALSE	TRUE	13_ReprPC,15_Quies,14_ReprPCWk	FALSE	None	TRUE	FALSE
MEI_chr12_12386_INS	chr12:133469012-133469013	1	0.127	chr12	133469012	133469013	chr12-133250000-133475000	TRUE	TRUE	53.33	.	0	0	FALSE	TRUE	15_Quies,14_ReprPCWk,9_Het	TRUE	5_TxWk	TRUE	FALSE
MEI_chr13_12388_INS	chr13:19423392-19423393	0.929327	0.087	chr13	19423392	19423393	chr13-19255000-20185000	TRUE	FALSE	47.31	.	0	0	FALSE	TRUE	15_Quies	FALSE	None	TRUE	FALSE
MEI_chr13_12390_INS	chr13:19606169-19606170	1	0.217	chr13	19606169	19606170	chr13-19255000-20185000	TRUE	FALSE	47.31	.	0	0	FALSE	TRUE	15_Quies,9_Het	FALSE	None	TRUE	FALSE
MEI_chr13_12391_INS	chr13:19620990-19620991	1	0.012	chr13	19620990	19620991	chr13-19255000-20185000	TRUE	FALSE	47.31	LINC00442	1	0	FALSE	TRUE	15_Quies,14_ReprPCWk,9_Het	FALSE	None	TRUE	FALSE
MEI_chr13_12396_INS	chr13:20697633-20697634	0.717233	0.047	chr13	20697633	20697634	chr13-20215000-20745000	TRUE	TRUE	28.3	PSPC1	1	1	FALSE	TRUE	13_ReprPC,15_Quies,14_ReprPCWk	TRUE	5_TxWk	TRUE	FALSE
MEI_chr13_12401_INS	chr13:21564493-21564494	1	0.026	chr13	21564493	21564494	chr13-20750000-22180000	TRUE	TRUE	32.17	.	0	0	FALSE	TRUE	15_Quies,14_ReprPCWk	TRUE	4_Tx,5_TxWk	TRUE	FALSE
MEI_chr13_12403_INS	chr13:21816778-21816779	0.937601	0.028	chr13	21816778	21816779	chr13-20750000-22180000	TRUE	TRUE	32.17	.	0	0	FALSE	TRUE	15_Quies,14_ReprPCWk,9_Het	TRUE	5_TxWk	TRUE	FALSE
MEI_chr13_12404_INS	chr13:21894780-21894781	1.29e-12	0.371	chr13	21894780	21894781	chr13-20750000-22180000	TRUE	TRUE	32.17	.	0	0	FALSE	TRUE	15_Quies	TRUE	4_Tx,5_TxWk	FALSE	FALSE
MEI_chr13_12405_INS	chr13:21899454-21899455	0.000200513	0.089	chr13	21899454	21899455	chr13-20750000-22180000	TRUE	TRUE	32.17	.	0	0	FALSE	TRUE	15_Quies,14_ReprPCWk	TRUE	4_Tx,5_TxWk	FALSE	FALSE
MEI_chr13_12407_INS	chr13:22188494-22188495	1	0.3	chr13	22188494	22188495	-	FALSE	FALSE	0	RPL7AP73,SNORD36	0	0	FALSE	TRUE	15_Quies,14_ReprPCWk	TRUE	5_TxWk	TRUE	FALSE
MEI_chr13_12409_INS	chr13:22391929-22391930	1	0.011	chr13	22391929	22391930	chr13-22195000-22875000	FALSE	TRUE	8.82	.	0	0	FALSE	TRUE	15_Quies,14_ReprPCWk,9_Het	FALSE	None	TRUE	FALSE
MEI_chr13_12410_INS	chr13:22489805-22489806	1	0.248	chr13	22489805	22489806	chr13-22195000-22875000	FALSE	TRUE	8.82	.	0	0	FALSE	TRUE	15_Quies,14_ReprPCWk	FALSE	None	TRUE	FALSE
MEI_chr13_12412_INS	chr13:22530362-22530363	1	0.289	chr13	22530362	22530363	chr13-22195000-22875000	FALSE	TRUE	8.82	.	0	0	FALSE	TRUE	15_Quies,14_ReprPCWk,9_Het	FALSE	None	TRUE	FALSE
MEI_chr13_12413_INS	chr13:22556652-22556653	1	0.03	chr13	22556652	22556653	chr13-22195000-22875000	FALSE	TRUE	8.82	.	0	0	FALSE	TRUE	15_Quies,14_ReprPCWk	FALSE	None	TRUE	FALSE
MEI_chr13_12415_INS	chr13:22975715-22975716	1	0.027	chr13	22975715	22975716	chr13-22930000-23300000	FALSE	FALSE	5.41	.	0	0	FALSE	TRUE	15_Quies	FALSE	None	TRUE	FALSE
MEI_chr13_12417_INS	chr13:23201457-23201458	1	0.011	chr13	23201457	23201458	chr13-22930000-23300000	FALSE	FALSE	5.41	.	0	0	FALSE	TRUE	15_Quies,9_Het	FALSE	None	TRUE	FALSE
MEI_chr13_12419_INS	chr13:23487960-23487961	0.511816	0.052	chr13	23487960	23487961	chr13-23370000-23595000	FALSE	FALSE	48.89	.	0	0	FALSE	TRUE	13_ReprPC,15_Quies,14_ReprPCWk	FALSE	None	TRUE	FALSE
MEI_chr13_12421_INS	chr13:23637302-23637303	1	0.072	chr13	23637302	23637303	-	FALSE	FALSE	0	.	0	0	FALSE	TRUE	15_Quies,14_ReprPCWk	FALSE	None	TRUE	FALSE
MEI_chr13_12422_INS	chr13:23662926-23662927	1	0.092	chr13	23662926	23662927	-	FALSE	FALSE	0	.	0	0	FALSE	TRUE	15_Quies,14_ReprPCWk	FALSE	None	TRUE	FALSE
MEI_chr13_12428_INS	chr13:24482756-24482757	1	0.028	chr13	24482756	24482757	-	FALSE	FALSE	0	SACS,TNFRSF19,SPATA13-AS1,SPATA13	0	0	FALSE	TRUE	15_Quies,14_ReprPCWk	FALSE	None	TRUE	FALSE
MEI_chr13_12430_INS	chr13:24620695-24620696	1	0.22	chr13	24620695	24620696	chr13-24485000-24815000	FALSE	FALSE	18.18	MIR2276,SPATA13,SPATA13-AS1	2	0	FALSE	TRUE	15_Quies,14_ReprPCWk,9_Het	FALSE	None	TRUE	FALSE
MEI_chr13_12432_INS	chr13:24889022-24889023	0.988047	0.112	chr13	24889022	24889023	-	FALSE	FALSE	0	.	0	0	FALSE	TRUE	15_Quies,14_ReprPCWk	FALSE	None	TRUE	FALSE
MEI_chr13_12434_INS	chr13:25402746-25402747	1	0.028	chr13	25402746	25402747	chr13-25135000-25580000	FALSE	TRUE	31.46	.	0	0	FALSE	TRUE	15_Quies,14_ReprPCWk	FALSE	None	TRUE	FALSE
MEI_chr13_12435_INS	chr13:25512014-25512015	0.422006	0.097	chr13	25512014	25512015	chr13-25135000-25580000	FALSE	TRUE	31.46	.	0	0	FALSE	TRUE	13_ReprPC,14_ReprPCWk,9_Het,15_Quies	FALSE	None	TRUE	FALSE
MEI_chr13_12436_INS	chr13:25567827-25567828	0.911187	0.102	chr13	25567827	25567828	chr13-25135000-25580000	FALSE	TRUE	31.46	ATP12A,ATP8A2	1	0	FALSE	TRUE	15_Quies,14_ReprPCWk	FALSE	None	TRUE	FALSE
MEI_chr13_12444_INS	chr13:26701203-26701204	1	0.01	chr13	26701203	26701204	-	FALSE	FALSE	0	.	0	0	FALSE	TRUE	15_Quies,14_ReprPCWk	FALSE	None	TRUE	FALSE
MEI_chr13_12446_INS	chr13:26765368-26765369	1	0.016	chr13	26765368	26765369	chr13-26755000-26995000	TRUE	TRUE	16.67	NUPL1,RP11-271M24.2,MTMR6	0	0	FALSE	TRUE	15_Quies	TRUE	5_TxWk	TRUE	FALSE
MEI_chr13_12447_INS	chr13:26816264-26816265	1	0.281	chr13	26816264	26816265	chr13-26755000-26995000	TRUE	TRUE	16.67	.	0	0	FALSE	TRUE	13_ReprPC,15_Quies,14_ReprPCWk	FALSE	None	TRUE	FALSE
MEI_chr13_12452_INS	chr13:27050029-27050030	1	0.091	chr13	27050029	27050030	-	FALSE	FALSE	0	.	0	0	FALSE	TRUE	15_Quies,14_ReprPCWk	FALSE	None	TRUE	FALSE
MEI_chr13_12455_INS	chr13:27488126-27488127	0.0825078	0.328	chr13	27488126	27488127	chr13-27285000-27495000	FALSE	FALSE	9.52	.	0	0	FALSE	TRUE	15_Quies,14_ReprPCWk	FALSE	None	FALSE	FALSE
MEI_chr13_12460_INS	chr13:28659846-28659847	0.220118	0.016	chr13	28659846	28659847	chr13-28585000-29375000	TRUE	TRUE	17.72	.	0	0	FALSE	TRUE	15_Quies,14_ReprPCWk,9_Het	TRUE	5_TxWk	TRUE	FALSE
MEI_chr13_12467_INS	chr13:29538890-29538891	1	0.32	chr13	29538890	29538891	chr13-29405000-29965000	FALSE	FALSE	8.93	.	0	0	FALSE	TRUE	15_Quies,14_ReprPCWk	FALSE	None	TRUE	FALSE
MEI_chr13_12469_INS	chr13:30031581-30031582	0.772093	0.042	chr13	30031581	30031582	-	FALSE	FALSE	0	.	0	0	FALSE	TRUE	15_Quies,14_ReprPCWk	TRUE	5_TxWk	TRUE	FALSE
MEI_chr13_12482_INS	chr13:31892045-31892046	1	0.117	chr13	31892045	31892046	chr13-31815000-31985000	FALSE	FALSE	11.76	.	0	0	FALSE	TRUE	15_Quies,9_Het	TRUE	4_Tx,5_TxWk	TRUE	FALSE
MEI_chr13_12483_INS	chr13:31910004-31910005	1	0.011	chr13	31910004	31910005	chr13-31815000-31985000	FALSE	FALSE	11.76	.	0	0	FALSE	TRUE	15_Quies,14_ReprPCWk	FALSE	None	TRUE	FALSE
MEI_chr13_12485_INS	chr13:32235638-32235639	1	0.036	chr13	32235638	32235639	chr13-32015000-32325000	FALSE	FALSE	3.23	.	0	0	FALSE	TRUE	15_Quies	FALSE	None	TRUE	FALSE
MEI_chr13_12487_INS	chr13:32328983-32328984	1	0.047	chr13	32328983	32328984	-	FALSE	FALSE	0	.	0	0	FALSE	TRUE	15_Quies,14_ReprPCWk	TRUE	5_TxWk	TRUE	FALSE
MEI_chr13_12489_INS	chr13:32646742-32646743	0.564976	0.011	chr13	32646742	32646743	chr13-32450000-32885000	FALSE	TRUE	13.79	.	0	0	FALSE	TRUE	15_Quies,14_ReprPCWk	TRUE	5_TxWk	TRUE	FALSE
MEI_chr13_12490_INS	chr13:32706400-32706401	1	0.129	chr13	32706400	32706401	chr13-32450000-32885000	FALSE	TRUE	13.79	.	0	0	FALSE	TRUE	15_Quies,14_ReprPCWk	TRUE	4_Tx,5_TxWk	TRUE	FALSE
MEI_chr13_12493_INS	chr13:32922439-32922440	0.0576025	0.018	chr13	32922439	32922440	chr13-32890000-33240000	TRUE	TRUE	22.86	FRY-AS1,FRY	0	1	FALSE	TRUE	15_Quies	TRUE	4_Tx,5_TxWk	FALSE	FALSE
MEI_chr13_12495_INS	chr13:33305690-33305691	0.968212	0.033	chr13	33305690	33305691	chr13-33250000-33785000	TRUE	TRUE	14.95	.	0	0	FALSE	TRUE	15_Quies	TRUE	5_TxWk	TRUE	FALSE
MEI_chr13_12503_INS	chr13:34738966-34738967	1	0.209	chr13	34738966	34738967	-	FALSE	FALSE	0	.	0	0	FALSE	TRUE	15_Quies	FALSE	None	TRUE	FALSE
MEI_chr13_12505_INS	chr13:35185210-35185211	1	0.013	chr13	35185210	35185211	chr13-34740000-35740000	FALSE	TRUE	6	.	0	0	FALSE	TRUE	15_Quies,9_Het	FALSE	None	TRUE	FALSE
MEI_chr13_12508_INS	chr13:35890196-35890197	1	0.027	chr13	35890196	35890197	chr13-35765000-36400000	FALSE	TRUE	9.45	.	0	0	FALSE	TRUE	15_Quies	FALSE	None	TRUE	FALSE
MEI_chr13_12510_INS	chr13:36325342-36325343	1	0.228	chr13	36325342	36325343	chr13-35765000-36400000	FALSE	TRUE	9.45	.	0	0	FALSE	TRUE	15_Quies	FALSE	None	TRUE	FALSE
MEI_chr13_12512_INS	chr13:36657170-36657171	1	0.021	chr13	36657170	36657171	chr13-36540000-36845000	FALSE	TRUE	16.39	.	0	0	FALSE	TRUE	15_Quies	FALSE	None	TRUE	FALSE
MEI_chr13_12516_INS	chr13:37465307-37465308	1	0.016	chr13	37465307	37465308	chr13-37375000-37645000	FALSE	FALSE	40.74	.	0	0	FALSE	TRUE	15_Quies,14_ReprPCWk	FALSE	None	TRUE	FALSE
MEI_chr13_12518_INS	chr13:37568754-37568755	4.87e-05	0.045	chr13	37568754	37568755	chr13-37375000-37645000	FALSE	FALSE	40.74	SPG20,SPG20OS,CCNA1,RFXAP,SMAD9-AS1,UFM1,NHLRC3,PROSER1,N4BP2L2,ALG11,ATP7B,NUPL1,RP11-271M24.2,TDRD3,RNF6,CKAP2	2	0	FALSE	FALSE	None	TRUE	4_Tx,5_TxWk	FALSE	FALSE
MEI_chr13_12520_INS	chr13:37949998-37949999	1	0.215	chr13	37949998	37949999	-	FALSE	FALSE	0	.	0	0	FALSE	TRUE	15_Quies	FALSE	None	TRUE	FALSE
MEI_chr13_12522_INS	chr13:38181991-38181992	1	0.225	chr13	38181991	38181992	-	FALSE	FALSE	0	SUPT20H	0	0	FALSE	TRUE	15_Quies,14_ReprPCWk	FALSE	None	TRUE	FALSE
MEI_chr13_12525_INS	chr13:38441116-38441117	1	0.03	chr13	38441116	38441117	-	FALSE	FALSE	0	.	0	0	FALSE	TRUE	15_Quies,14_ReprPCWk	FALSE	None	TRUE	FALSE
MEI_chr13_12530_INS	chr13:39430892-39430893	1	0.066	chr13	39430892	39430893	chr13-39230000-39500000	FALSE	FALSE	22.22	.	0	0	FALSE	TRUE	15_Quies,14_ReprPCWk	FALSE	None	TRUE	FALSE
MEI_chr13_12531_INS	chr13:39499637-39499638	0.585649	0.246	chr13	39499637	39499638	chr13-39230000-39500000	FALSE	FALSE	22.22	.	0	0	FALSE	TRUE	15_Quies,14_ReprPCWk	FALSE	None	TRUE	FALSE
MEI_chr13_12550_INS	chr13:41901883-41901884	1	0.034	chr13	41901883	41901884	-	FALSE	FALSE	0	.	0	0	FALSE	FALSE	None	TRUE	4_Tx,5_TxWk	TRUE	FALSE
MEI_chr13_12552_INS	chr13:42223739-42223740	0.170967	0.034	chr13	42223739	42223740	chr13-41930000-42230000	FALSE	FALSE	36.67	RNU6-57P,AL354833.1,AL354833.2,AL354833.3,OR7E155P,OR7E37P,RGCC,DGKH,RP11-187A9.3,NAA16	7	0	FALSE	TRUE	15_Quies,14_ReprPCWk	TRUE	5_TxWk	TRUE	FALSE
MEI_chr13_12554_INS	chr13:42571560-42571561	1	0.353	chr13	42571560	42571561	chr13-42240000-42840000	FALSE	FALSE	18.33	.	0	0	FALSE	TRUE	15_Quies,14_ReprPCWk	TRUE	5_TxWk	TRUE	FALSE
MEI_chr13_12555_INS	chr13:42586765-42586766	1	0.017	chr13	42586765	42586766	chr13-42240000-42840000	FALSE	FALSE	18.33	.	0	0	FALSE	TRUE	15_Quies,14_ReprPCWk	FALSE	None	TRUE	FALSE
MEI_chr13_12556_INS	chr13:42726801-42726802	1	0.11	chr13	42726801	42726802	chr13-42240000-42840000	FALSE	FALSE	18.33	RNU6-57P	0	0	FALSE	TRUE	15_Quies	TRUE	5_TxWk	TRUE	FALSE
MEI_chr13_12557_INS	chr13:42771403-42771404	1	0.198	chr13	42771403	42771404	chr13-42240000-42840000	FALSE	FALSE	18.33	RNU6-57P	0	0	FALSE	TRUE	15_Quies	TRUE	4_Tx,5_TxWk	TRUE	FALSE
MEI_chr13_12558_INS	chr13:42940088-42940089	1	0.287	chr13	42940088	42940089	chr13-42850000-43165000	FALSE	FALSE	9.52	.	0	0	FALSE	TRUE	15_Quies	TRUE	5_TxWk	TRUE	FALSE
MEI_chr13_12565_INS	chr13:43538449-43538450	1	0.012	chr13	43538449	43538450	-	FALSE	FALSE	0	.	0	0	FALSE	TRUE	15_Quies	TRUE	4_Tx,5_TxWk	TRUE	FALSE
MEI_chr13_12572_INS	chr13:44411785-44411786	0.00181912	0.011	chr13	44411785	44411786	chr13-43715000-44420000	FALSE	FALSE	9.93	.	0	0	FALSE	TRUE	15_Quies,14_ReprPCWk	FALSE	None	FALSE	FALSE
MEI_chr13_12575_INS	chr13:45426614-45426615	0.0267581	0.037	chr13	45426614	45426615	chr13-45050000-45560000	TRUE	TRUE	13.73	TSC22D1	1	1	FALSE	TRUE	15_Quies,14_ReprPCWk	FALSE	None	FALSE	FALSE
MEI_chr13_12576_INS	chr13:45528158-45528159	0.781235	0.02	chr13	45528158	45528159	chr13-45050000-45560000	TRUE	TRUE	13.73	TSC22D1	1	1	FALSE	TRUE	15_Quies	TRUE	4_Tx,5_TxWk	TRUE	FALSE
MEI_chr13_12581_INS	chr13:46268079-46268080	0.429047	0.308	chr13	46268079	46268080	chr13-46110000-46320000	FALSE	TRUE	38.1	.	0	0	FALSE	TRUE	15_Quies,14_ReprPCWk	TRUE	5_TxWk	TRUE	FALSE
MEI_chr13_12584_INS	chr13:46647748-46647749	0.895768	0.28	chr13	46647748	46647749	chr13-46540000-46725000	FALSE	TRUE	21.62	.	0	0	FALSE	TRUE	15_Quies,14_ReprPCWk	FALSE	None	TRUE	FALSE
MEI_chr13_12590_INS	chr13:47095730-47095731	1	0.012	chr13	47095730	47095731	-	FALSE	FALSE	0	.	0	0	FALSE	TRUE	15_Quies,14_ReprPCWk,9_Het	FALSE	None	TRUE	FALSE
MEI_chr13_12591_INS	chr13:47158144-47158145	0.234169	0.017	chr13	47158144	47158145	chr13-47125000-47270000	FALSE	TRUE	6.9	RNU2-6P	0	0	FALSE	TRUE	15_Quies	TRUE	5_TxWk	TRUE	FALSE
MEI_chr13_12595_INS	chr13:47578725-47578726	1	0.015	chr13	47578725	47578726	chr13-47465000-47760000	FALSE	FALSE	3.39	.	0	0	FALSE	TRUE	15_Quies,14_ReprPCWk	FALSE	None	TRUE	FALSE
MEI_chr13_12599_INS	chr13:48475979-48475980	0.0197069	0.012	chr13	48475979	48475980	-	FALSE	FALSE	0	.	0	0	FALSE	TRUE	15_Quies	TRUE	5_TxWk	FALSE	FALSE
MEI_chr13_12601_INS	chr13:48792420-48792421	0.777044	0.088	chr13	48792420	48792421	chr13-48670000-49350000	TRUE	TRUE	19.12	.	0	0	FALSE	TRUE	15_Quies,14_ReprPCWk,9_Het	TRUE	5_TxWk	TRUE	FALSE
MEI_chr13_12602_INS	chr13:48856686-48856687	1	0.019	chr13	48856686	48856687	chr13-48670000-49350000	TRUE	TRUE	19.12	AL137118.1	1	0	FALSE	TRUE	13_ReprPC,15_Quies	FALSE	None	TRUE	FALSE
MEI_chr13_12608_INS	chr13:49336673-49336674	0.658308	0.044	chr13	49336673	49336674	chr13-48670000-49350000	TRUE	TRUE	19.12	.	0	0	FALSE	TRUE	15_Quies,14_ReprPCWk	FALSE	None	TRUE	FALSE
MEI_chr13_12611_INS	chr13:49521728-49521729	1	0.011	chr13	49521728	49521729	chr13-49365000-50440000	TRUE	TRUE	18.6	.	0	0	FALSE	TRUE	15_Quies,14_ReprPCWk	FALSE	None	TRUE	FALSE
MEI_chr13_12612_INS	chr13:49536621-49536622	1	0.18	chr13	49536621	49536622	chr13-49365000-50440000	TRUE	TRUE	18.6	.	0	0	FALSE	TRUE	15_Quies,14_ReprPCWk	FALSE	None	TRUE	FALSE
MEI_chr13_12615_INS	chr13:49999312-49999313	1	0.016	chr13	49999312	49999313	chr13-49365000-50440000	TRUE	TRUE	18.6	.	0	0	FALSE	TRUE	15_Quies	TRUE	5_TxWk	TRUE	FALSE
MEI_chr13_12616_INS	chr13:50042775-50042776	0.524189	0.133	chr13	50042775	50042776	chr13-49365000-50440000	TRUE	TRUE	18.6	.	0	0	FALSE	FALSE	None	TRUE	4_Tx,5_TxWk	TRUE	FALSE
MEI_chr13_12617_INS	chr13:50123000-50123001	0.890076	0.121	chr13	50123000	50123001	chr13-49365000-50440000	TRUE	TRUE	18.6	.	0	0	FALSE	FALSE	None	TRUE	4_Tx,5_TxWk	TRUE	FALSE
MEI_chr13_12618_INS	chr13:50173371-50173372	2.52e-05	0.304	chr13	50173371	50173372	chr13-49365000-50440000	TRUE	TRUE	18.6	.	0	0	FALSE	TRUE	15_Quies	FALSE	None	FALSE	FALSE
MEI_chr13_12619_INS	chr13:50173371-50173372	1	0.036	chr13	50173371	50173372	chr13-49365000-50440000	TRUE	TRUE	18.6	.	0	0	FALSE	TRUE	15_Quies	FALSE	None	TRUE	FALSE
MEI_chr13_12622_INS	chr13:50912089-50912090	1	0.066	chr13	50912089	50912090	chr13-50570000-50970000	TRUE	FALSE	25	.	0	0	FALSE	TRUE	15_Quies,14_ReprPCWk	TRUE	5_TxWk	TRUE	FALSE
MEI_chr13_12625_INS	chr13:51735280-51735281	1	0.082	chr13	51735280	51735281	chr13-51680000-51890000	FALSE	FALSE	19.05	.	0	0	FALSE	TRUE	15_Quies,14_ReprPCWk	FALSE	None	TRUE	FALSE
MEI_chr13_12632_INS	chr13:52697975-52697976	0.0215809	0.016	chr13	52697975	52697976	chr13-52405000-52790000	FALSE	FALSE	25.97	DHRS12,RP11-327P2.5,CCDC70,ALG11,ATP7B,NEK3,VPS36,SUGT1,INTS6-AS1,INTS6,RPS4XP16	4	2	FALSE	TRUE	13_ReprPC,15_Quies,14_ReprPCWk	TRUE	5_TxWk	FALSE	FALSE
MEI_chr13_12633_INS	chr13:53034886-53034887	1	0.067	chr13	53034886	53034887	-	FALSE	FALSE	0	ALG11,ATP7B	0	0	FALSE	FALSE	None	TRUE	4_Tx,5_TxWk	TRUE	FALSE
MEI_chr13_12637_INS	chr13:53433792-53433793	1	0.091	chr13	53433792	53433793	chr13-53425000-53550000	FALSE	FALSE	0	.	0	0	FALSE	TRUE	13_ReprPC,14_ReprPCWk,15_Quies	TRUE	5_TxWk	TRUE	FALSE
MEI_chr13_12641_INS	chr13:54056066-54056067	1	0.019	chr13	54056066	54056067	-	FALSE	FALSE	0	.	0	0	FALSE	TRUE	15_Quies,9_Het	FALSE	None	TRUE	FALSE
MEI_chr13_12646_INS	chr13:54539943-54539944	1	0.1	chr13	54539943	54539944	-	FALSE	FALSE	0	.	0	0	FALSE	TRUE	15_Quies,9_Het	FALSE	None	TRUE	FALSE
MEI_chr13_12647_INS	chr13:54606529-54606530	1	0.12	chr13	54606529	54606530	-	FALSE	FALSE	0	.	0	0	FALSE	TRUE	15_Quies,9_Het	FALSE	None	TRUE	FALSE
MEI_chr13_12649_INS	chr13:55238031-55238032	1	0.012	chr13	55238031	55238032	-	FALSE	FALSE	0	.	0	0	FALSE	TRUE	15_Quies,9_Het	FALSE	None	TRUE	FALSE
MEI_chr13_12651_INS	chr13:55438087-55438088	1	0.079	chr13	55438087	55438088	-	FALSE	FALSE	0	.	0	0	FALSE	TRUE	15_Quies	FALSE	None	TRUE	FALSE
MEI_chr13_12656_INS	chr13:56186576-56186577	1	0.533	chr13	56186576	56186577	-	FALSE	FALSE	0	.	0	0	FALSE	TRUE	15_Quies,9_Het	FALSE	None	TRUE	FALSE
MEI_chr13_12657_INS	chr13:56247717-56247718	1	0.011	chr13	56247717	56247718	-	FALSE	FALSE	0	.	0	0	FALSE	TRUE	15_Quies,9_Het	FALSE	None	TRUE	FALSE
MEI_chr13_12662_INS	chr13:57589029-57589030	0.93302	0.225	chr13	57589029	57589030	-	FALSE	FALSE	0	.	0	0	FALSE	TRUE	15_Quies,9_Het	FALSE	None	TRUE	FALSE
MEI_chr13_12666_INS	chr13:58110361-58110362	1	0.015	chr13	58110361	58110362	-	FALSE	FALSE	0	.	0	0	FALSE	TRUE	15_Quies,9_Het	FALSE	None	TRUE	FALSE
MEI_chr13_12668_INS	chr13:58556548-58556549	1	0.033	chr13	58556548	58556549	chr13-58190000-59905000	TRUE	TRUE	5.25	.	0	0	FALSE	TRUE	15_Quies,9_Het	FALSE	None	TRUE	FALSE
MEI_chr13_12669_INS	chr13:58621066-58621067	1	0.443	chr13	58621066	58621067	chr13-58190000-59905000	TRUE	TRUE	5.25	.	0	0	FALSE	TRUE	15_Quies,14_ReprPCWk	FALSE	None	TRUE	FALSE
MEI_chr13_12671_INS	chr13:58761425-58761426	1	0.124	chr13	58761425	58761426	chr13-58190000-59905000	TRUE	TRUE	5.25	.	0	0	FALSE	TRUE	15_Quies,14_ReprPCWk	FALSE	None	TRUE	FALSE
MEI_chr13_12676_INS	chr13:59377684-59377685	1	0.222	chr13	59377684	59377685	chr13-58190000-59905000	TRUE	TRUE	5.25	.	0	0	FALSE	TRUE	15_Quies	FALSE	None	TRUE	FALSE
MEI_chr13_12677_INS	chr13:59396895-59396896	1	0.625	chr13	59396895	59396896	chr13-58190000-59905000	TRUE	TRUE	5.25	.	0	0	FALSE	TRUE	15_Quies,9_Het	FALSE	None	TRUE	FALSE
MEI_chr13_12681_INS	chr13:60032561-60032562	1	0.058	chr13	60032561	60032562	chr13-59950000-60230000	FALSE	FALSE	3.57	.	0	0	FALSE	TRUE	15_Quies,14_ReprPCWk	TRUE	5_TxWk	TRUE	FALSE
MEI_chr13_12683_INS	chr13:60292265-60292266	1	0.011	chr13	60292265	60292266	chr13-60235000-61020000	FALSE	FALSE	10.19	.	0	0	FALSE	TRUE	15_Quies	TRUE	5_TxWk	TRUE	FALSE
MEI_chr13_12685_INS	chr13:60465056-60465057	1	0.043	chr13	60465056	60465057	chr13-60235000-61020000	FALSE	FALSE	10.19	.	0	0	FALSE	TRUE	15_Quies	TRUE	5_TxWk	TRUE	FALSE
MEI_chr13_12692_INS	chr13:61162472-61162473	1	0.135	chr13	61162472	61162473	chr13-61030000-61190000	FALSE	FALSE	12.5	.	0	0	FALSE	TRUE	15_Quies,14_ReprPCWk	FALSE	None	TRUE	FALSE
MEI_chr13_12693_INS	chr13:61221172-61221173	1	0.157	chr13	61221172	61221173	-	FALSE	FALSE	0	.	0	0	FALSE	TRUE	15_Quies,14_ReprPCWk	FALSE	None	TRUE	FALSE
MEI_chr13_12694_INS	chr13:61332435-61332436	1	0.071	chr13	61332435	61332436	-	FALSE	FALSE	0	.	0	0	FALSE	TRUE	15_Quies	TRUE	5_TxWk	TRUE	FALSE
MEI_chr13_12697_INS	chr13:61367408-61367409	1	0.201	chr13	61367408	61367409	-	FALSE	FALSE	0	.	0	0	FALSE	TRUE	15_Quies	FALSE	None	TRUE	FALSE
MEI_chr13_12699_INS	chr13:61462344-61462345	1	0.487	chr13	61462344	61462345	-	FALSE	FALSE	0	.	0	0	FALSE	TRUE	15_Quies	FALSE	None	TRUE	FALSE
MEI_chr13_12701_INS	chr13:61676106-61676107	1	0.066	chr13	61676106	61676107	-	FALSE	FALSE	0	.	0	0	FALSE	TRUE	15_Quies	FALSE	None	TRUE	FALSE
MEI_chr13_12702_INS	chr13:61681810-61681811	1	0.039	chr13	61681810	61681811	-	FALSE	FALSE	0	.	0	0	FALSE	TRUE	15_Quies	FALSE	None	TRUE	FALSE
MEI_chr13_12703_INS	chr13:61734497-61734498	1	0.363	chr13	61734497	61734498	-	FALSE	FALSE	0	.	0	0	FALSE	TRUE	15_Quies	FALSE	None	TRUE	FALSE
MEI_chr13_12704_INS	chr13:61787418-61787419	1	0.243	chr13	61787418	61787419	-	FALSE	FALSE	0	.	0	0	FALSE	TRUE	15_Quies	FALSE	None	TRUE	FALSE
MEI_chr13_12707_INS	chr13:62091575-62091576	1	0.017	chr13	62091575	62091576	-	FALSE	FALSE	0	.	0	0	FALSE	TRUE	15_Quies	FALSE	None	TRUE	FALSE
MEI_chr13_12712_INS	chr13:62588972-62588973	1	0.211	chr13	62588972	62588973	-	FALSE	FALSE	0	.	0	0	FALSE	TRUE	15_Quies	FALSE	None	TRUE	FALSE
MEI_chr13_12714_INS	chr13:62639728-62639729	1	0.01	chr13	62639728	62639729	-	FALSE	FALSE	0	.	0	0	FALSE	TRUE	15_Quies	FALSE	None	TRUE	FALSE
MEI_chr13_12715_INS	chr13:62721074-62721075	1	0.318	chr13	62721074	62721075	chr13-62690000-62905000	FALSE	FALSE	18.6	.	0	0	FALSE	TRUE	15_Quies,9_Het	FALSE	None	TRUE	FALSE
MEI_chr13_12722_INS	chr13:63488278-63488279	1	0.02	chr13	63488278	63488279	-	FALSE	FALSE	0	.	0	0	FALSE	TRUE	15_Quies	FALSE	None	TRUE	FALSE
MEI_chr13_12724_INS	chr13:63689196-63689197	1	0.019	chr13	63689196	63689197	-	FALSE	FALSE	0	PCDH9	0	1	FALSE	TRUE	15_Quies,9_Het	FALSE	None	TRUE	FALSE
MEI_chr13_12727_INS	chr13:64203514-64203515	1	0.015	chr13	64203514	64203515	-	FALSE	FALSE	0	.	0	0	FALSE	TRUE	15_Quies	FALSE	None	TRUE	FALSE
MEI_chr13_12731_INS	chr13:64569858-64569859	1	0.037	chr13	64569858	64569859	-	FALSE	FALSE	0	.	0	0	FALSE	TRUE	15_Quies	FALSE	None	TRUE	FALSE
MEI_chr13_12733_INS	chr13:64732429-64732430	1	0.017	chr13	64732429	64732430	-	FALSE	FALSE	0	.	0	0	FALSE	TRUE	15_Quies,9_Het	FALSE	None	TRUE	FALSE
MEI_chr13_12735_INS	chr13:64964535-64964536	1	0.134	chr13	64964535	64964536	-	FALSE	FALSE	0	.	0	0	FALSE	TRUE	15_Quies	FALSE	None	TRUE	FALSE
MEI_chr13_12737_INS	chr13:65496843-65496844	0.106754	0.089	chr13	65496843	65496844	chr13-65085000-66215000	FALSE	FALSE	1.77	.	0	0	FALSE	TRUE	15_Quies	FALSE	None	TRUE	FALSE
MEI_chr13_12744_INS	chr13:66014522-66014523	1	0.262	chr13	66014522	66014523	chr13-65085000-66215000	FALSE	FALSE	1.77	.	0	0	FALSE	TRUE	15_Quies,9_Het	FALSE	None	TRUE	FALSE
MEI_chr13_12746_INS	chr13:66218216-66218217	1	0.015	chr13	66218216	66218217	-	FALSE	FALSE	0	PCDH9	0	1	FALSE	TRUE	15_Quies	FALSE	None	TRUE	FALSE
MEI_chr13_12748_INS	chr13:66475612-66475613	1	0.037	chr13	66475612	66475613	-	FALSE	FALSE	0	.	0	0	FALSE	TRUE	15_Quies	FALSE	None	TRUE	FALSE
MEI_chr13_12750_INS	chr13:66628763-66628764	1	0.042	chr13	66628763	66628764	chr13-66480000-66965000	TRUE	TRUE	10.31	.	0	0	FALSE	TRUE	15_Quies	FALSE	None	TRUE	FALSE
MEI_chr13_12751_INS	chr13:66646824-66646825	1	0.016	chr13	66646824	66646825	chr13-66480000-66965000	TRUE	TRUE	10.31	.	0	0	FALSE	TRUE	15_Quies	TRUE	5_TxWk	TRUE	FALSE
MEI_chr13_12755_INS	chr13:67003201-67003202	1	0.012	chr13	67003201	67003202	-	FALSE	FALSE	0	.	0	0	FALSE	TRUE	15_Quies,14_ReprPCWk,9_Het	FALSE	None	TRUE	FALSE
MEI_chr13_12760_INS	chr13:67725856-67725857	1	0.026	chr13	67725856	67725857	-	FALSE	FALSE	0	.	0	0	FALSE	TRUE	15_Quies	FALSE	None	TRUE	FALSE
MEI_chr13_12763_INS	chr13:67903471-67903472	1	0.467	chr13	67903471	67903472	-	FALSE	FALSE	0	.	0	0	FALSE	TRUE	15_Quies,9_Het	FALSE	None	TRUE	FALSE
MEI_chr13_12766_INS	chr13:67967167-67967168	1	0.069	chr13	67967167	67967168	-	FALSE	FALSE	0	.	0	0	FALSE	TRUE	15_Quies	FALSE	None	TRUE	FALSE
MEI_chr13_12767_INS	chr13:68097908-68097909	1	0.062	chr13	68097908	68097909	-	FALSE	FALSE	0	.	0	0	FALSE	TRUE	15_Quies	FALSE	None	TRUE	FALSE
MEI_chr13_12769_INS	chr13:68114187-68114188	1	0.012	chr13	68114187	68114188	-	FALSE	FALSE	0	.	0	0	FALSE	TRUE	15_Quies	FALSE	None	TRUE	FALSE
MEI_chr13_12777_INS	chr13:69670764-69670765	1	0.27	chr13	69670764	69670765	-	FALSE	FALSE	0	.	0	0	FALSE	TRUE	15_Quies	FALSE	None	TRUE	FALSE
MEI_chr13_12778_INS	chr13:69682880-69682881	0.844857	0.022	chr13	69682880	69682881	-	FALSE	FALSE	0	.	0	0	FALSE	TRUE	15_Quies,9_Het	FALSE	None	TRUE	FALSE
MEI_chr13_12780_INS	chr13:70056961-70056962	1	0.069	chr13	70056961	70056962	-	FALSE	FALSE	0	.	0	0	FALSE	TRUE	15_Quies	FALSE	None	TRUE	FALSE
MEI_chr13_12783_INS	chr13:70264401-70264402	0.464526	0.067	chr13	70264401	70264402	chr13-70105000-70425000	FALSE	FALSE	6.25	.	0	0	FALSE	TRUE	15_Quies	FALSE	None	TRUE	FALSE
MEI_chr13_12784_INS	chr13:70270226-70270227	1	0.03	chr13	70270226	70270227	chr13-70105000-70425000	FALSE	FALSE	6.25	.	0	0	FALSE	TRUE	15_Quies	FALSE	None	TRUE	FALSE
MEI_chr13_12789_INS	chr13:70830806-70830807	1	0.029	chr13	70830806	70830807	-	FALSE	FALSE	0	.	0	0	FALSE	TRUE	15_Quies,9_Het	FALSE	None	TRUE	FALSE
MEI_chr13_12791_INS	chr13:71041877-71041878	1	0.049	chr13	71041877	71041878	-	FALSE	FALSE	0	.	0	0	FALSE	TRUE	15_Quies	FALSE	None	TRUE	FALSE
MEI_chr13_12792_INS	chr13:71142404-71142405	1	0.23	chr13	71142404	71142405	-	FALSE	FALSE	0	.	0	0	FALSE	TRUE	15_Quies	FALSE	None	TRUE	FALSE
MEI_chr13_12813_INS	chr13:73964695-73964696	1	0.049	chr13	73964695	73964696	chr13-73650000-74215000	TRUE	FALSE	15.93	.	0	0	FALSE	TRUE	15_Quies,14_ReprPCWk,9_Het	TRUE	5_TxWk	TRUE	FALSE
MEI_chr13_12815_INS	chr13:74058489-74058490	0.0396201	0.019	chr13	74058489	74058490	chr13-73650000-74215000	TRUE	FALSE	15.93	.	0	0	FALSE	TRUE	15_Quies,9_Het	FALSE	None	FALSE	FALSE
MEI_chr13_12819_INS	chr13:74613221-74613222	0.369886	0.065	chr13	74613221	74613222	chr13-74395000-74725000	FALSE	TRUE	3.03	.	0	0	FALSE	TRUE	15_Quies	TRUE	5_TxWk	TRUE	FALSE
MEI_chr13_12822_INS	chr13:75304933-75304934	1	0.022	chr13	75304933	75304934	-	FALSE	FALSE	0	.	0	0	FALSE	TRUE	15_Quies	FALSE	None	TRUE	FALSE
MEI_chr13_12829_INS	chr13:76280060-76280061	1	0.049	chr13	76280060	76280061	chr13-76260000-76435000	FALSE	FALSE	17.14	.	0	0	FALSE	TRUE	15_Quies	FALSE	None	TRUE	FALSE
MEI_chr13_12837_INS	chr13:78055092-78055093	1	0.046	chr13	78055092	78055093	chr13-77585000-78155000	FALSE	TRUE	8.77	MYCBP2	1	1	FALSE	TRUE	15_Quies	FALSE	None	TRUE	FALSE
MEI_chr13_12841_INS	chr13:78584671-78584672	1	0.427	chr13	78584671	78584672	chr13-78355000-78700000	TRUE	FALSE	20.29	.	0	0	FALSE	TRUE	15_Quies,14_ReprPCWk	FALSE	None	TRUE	FALSE
MEI_chr13_12843_INS	chr13:78651687-78651688	1	0.472	chr13	78651687	78651688	chr13-78355000-78700000	TRUE	FALSE	20.29	.	0	0	FALSE	TRUE	15_Quies	FALSE	None	TRUE	FALSE
MEI_chr13_12844_INS	chr13:78759761-78759762	0.0412041	0.03	chr13	78759761	78759762	chr13-78750000-79555000	FALSE	FALSE	17.39	.	0	0	FALSE	TRUE	15_Quies,14_ReprPCWk	FALSE	None	FALSE	FALSE
MEI_chr13_12848_INS	chr13:79259800-79259801	1	0.793	chr13	79259800	79259801	chr13-78750000-79555000	FALSE	FALSE	17.39	.	0	0	FALSE	TRUE	15_Quies,14_ReprPCWk,9_Het	FALSE	None	TRUE	FALSE
MEI_chr13_12849_INS	chr13:79271601-79271602	1	0.596	chr13	79271601	79271602	chr13-78750000-79555000	FALSE	FALSE	17.39	.	0	0	FALSE	TRUE	15_Quies,14_ReprPCWk	FALSE	None	TRUE	FALSE
MEI_chr13_12853_INS	chr13:79774288-79774289	0.112651	0.056	chr13	79774288	79774289	chr13-79565000-79970000	FALSE	TRUE	9.88	MYCBP2	0	1	FALSE	TRUE	13_ReprPC,15_Quies,14_ReprPCWk	FALSE	None	TRUE	FALSE
MEI_chr13_12855_INS	chr13:80199092-80199093	1	0.248	chr13	80199092	80199093	chr13-80190000-81515000	TRUE	TRUE	5.28	.	0	0	FALSE	TRUE	15_Quies,14_ReprPCWk	FALSE	None	TRUE	FALSE
MEI_chr13_12857_INS	chr13:80431938-80431939	1	0.015	chr13	80431938	80431939	chr13-80190000-81515000	TRUE	TRUE	5.28	SPRY2	1	1	FALSE	TRUE	15_Quies	FALSE	None	TRUE	FALSE
MEI_chr13_12859_INS	chr13:80772342-80772343	1	0.038	chr13	80772342	80772343	chr13-80190000-81515000	TRUE	TRUE	5.28	.	0	0	FALSE	TRUE	15_Quies,14_ReprPCWk	FALSE	None	TRUE	FALSE
MEI_chr13_12863_INS	chr13:81373740-81373741	1	0.145	chr13	81373740	81373741	chr13-80190000-81515000	TRUE	TRUE	5.28	.	0	0	FALSE	TRUE	15_Quies,9_Het	FALSE	None	TRUE	FALSE
MEI_chr13_12864_INS	chr13:81523089-81523090	1	0.279	chr13	81523089	81523090	-	FALSE	FALSE	0	.	0	0	FALSE	TRUE	15_Quies	FALSE	None	TRUE	FALSE
MEI_chr13_12867_INS	chr13:81810192-81810193	1	0.309	chr13	81810192	81810193	chr13-81685000-82085000	FALSE	FALSE	15	.	0	0	FALSE	TRUE	15_Quies,9_Het	FALSE	None	TRUE	FALSE
MEI_chr13_12877_INS	chr13:82367711-82367712	1	0.455	chr13	82367711	82367712	-	FALSE	FALSE	0	.	0	0	FALSE	TRUE	15_Quies	FALSE	None	TRUE	FALSE
MEI_chr13_12879_INS	chr13:82825961-82825962	not-tested	0.048	chr13	82825961	82825962	-	FALSE	FALSE	0	.	0	0	FALSE	TRUE	15_Quies	FALSE	None	TRUE	FALSE
MEI_chr13_12883_INS	chr13:83747484-83747485	1	0.116	chr13	83747484	83747485	-	FALSE	FALSE	0	.	0	0	FALSE	TRUE	15_Quies	FALSE	None	TRUE	FALSE
MEI_chr13_12892_INS	chr13:85473575-85473576	1	0.09	chr13	85473575	85473576	chr13-85445000-86425000	FALSE	FALSE	4.08	SLITRK6	1	0	FALSE	TRUE	15_Quies	FALSE	None	TRUE	FALSE
MEI_chr13_12895_INS	chr13:85871612-85871613	1	0.552	chr13	85871612	85871613	chr13-85445000-86425000	FALSE	FALSE	4.08	.	0	0	FALSE	TRUE	15_Quies	FALSE	None	TRUE	FALSE
MEI_chr13_12898_INS	chr13:86077228-86077229	1	0.01	chr13	86077228	86077229	chr13-85445000-86425000	FALSE	FALSE	4.08	.	0	0	FALSE	TRUE	15_Quies,9_Het	FALSE	None	TRUE	FALSE
MEI_chr13_12900_INS	chr13:86166446-86166447	1	0.244	chr13	86166446	86166447	chr13-85445000-86425000	FALSE	FALSE	4.08	.	0	0	FALSE	TRUE	15_Quies,9_Het	FALSE	None	TRUE	FALSE
MEI_chr13_12901_INS	chr13:86254113-86254114	1	0.064	chr13	86254113	86254114	chr13-85445000-86425000	FALSE	FALSE	4.08	.	0	0	FALSE	TRUE	15_Quies	FALSE	None	TRUE	FALSE
MEI_chr13_12902_INS	chr13:86265219-86265220	1	0.01	chr13	86265219	86265220	chr13-85445000-86425000	FALSE	FALSE	4.08	.	0	0	FALSE	TRUE	15_Quies	FALSE	None	TRUE	FALSE
MEI_chr13_12903_INS	chr13:86340152-86340153	1	0.257	chr13	86340152	86340153	chr13-85445000-86425000	FALSE	FALSE	4.08	.	0	0	FALSE	TRUE	15_Quies	FALSE	None	TRUE	FALSE
MEI_chr13_12909_INS	chr13:87392969-87392970	1	0.491	chr13	87392969	87392970	-	FALSE	FALSE	0	.	0	0	FALSE	TRUE	15_Quies	FALSE	None	TRUE	FALSE
MEI_chr13_12910_INS	chr13:87479564-87479565	1	0.013	chr13	87479564	87479565	-	FALSE	FALSE	0	.	0	0	FALSE	TRUE	15_Quies,9_Het	FALSE	None	TRUE	FALSE
MEI_chr13_12912_INS	chr13:87696257-87696258	1	0.392	chr13	87696257	87696258	-	FALSE	FALSE	0	.	0	0	FALSE	TRUE	15_Quies	FALSE	None	TRUE	FALSE
MEI_chr13_12913_INS	chr13:87852757-87852758	1	0.011	chr13	87852757	87852758	-	FALSE	FALSE	0	.	0	0	FALSE	TRUE	15_Quies	FALSE	None	TRUE	FALSE
MEI_chr13_12914_INS	chr13:87869626-87869627	1	0.082	chr13	87869626	87869627	-	FALSE	FALSE	0	.	0	0	FALSE	TRUE	15_Quies	FALSE	None	TRUE	FALSE
MEI_chr13_12920_INS	chr13:88604374-88604375	1	0.03	chr13	88604374	88604375	-	FALSE	FALSE	0	.	0	0	FALSE	TRUE	15_Quies	FALSE	None	TRUE	FALSE
MEI_chr13_12925_INS	chr13:89584796-89584797	1	0.018	chr13	89584796	89584797	-	FALSE	FALSE	0	.	0	0	FALSE	TRUE	15_Quies	TRUE	5_TxWk	TRUE	FALSE
MEI_chr13_12927_INS	chr13:90038686-90038687	1	0.122	chr13	90038686	90038687	-	FALSE	FALSE	0	.	0	0	FALSE	TRUE	15_Quies	FALSE	None	TRUE	FALSE
MEI_chr13_12928_INS	chr13:90321200-90321201	1	0.353	chr13	90321200	90321201	-	FALSE	FALSE	0	.	0	0	FALSE	TRUE	15_Quies	FALSE	None	TRUE	FALSE
MEI_chr13_12929_INS	chr13:90401846-90401847	1	0.348	chr13	90401846	90401847	-	FALSE	FALSE	0	.	0	0	FALSE	TRUE	15_Quies	FALSE	None	TRUE	FALSE
MEI_chr13_12930_INS	chr13:90510405-90510406	1	0.136	chr13	90510405	90510406	-	FALSE	FALSE	0	.	0	0	FALSE	TRUE	15_Quies,9_Het	FALSE	None	TRUE	FALSE
MEI_chr13_12931_INS	chr13:90550575-90550576	1	0.398	chr13	90550575	90550576	-	FALSE	FALSE	0	.	0	0	FALSE	TRUE	15_Quies,9_Het	FALSE	None	TRUE	FALSE
MEI_chr13_12934_INS	chr13:90743189-90743190	1	0.074	chr13	90743189	90743190	-	FALSE	FALSE	0	.	0	0	FALSE	TRUE	15_Quies,9_Het	FALSE	None	TRUE	FALSE
MEI_chr13_12935_INS	chr13:90903276-90903277	1	0.076	chr13	90903276	90903277	-	FALSE	FALSE	0	.	0	0	FALSE	TRUE	15_Quies,9_Het	FALSE	None	TRUE	FALSE
MEI_chr13_12936_INS	chr13:90947642-90947643	1	0.492	chr13	90947642	90947643	-	FALSE	FALSE	0	.	0	0	FALSE	TRUE	15_Quies	FALSE	None	TRUE	FALSE
MEI_chr13_12938_INS	chr13:91068750-91068751	1	0.017	chr13	91068750	91068751	-	FALSE	FALSE	0	.	0	0	FALSE	TRUE	15_Quies,9_Het	FALSE	None	TRUE	FALSE
MEI_chr13_12939_INS	chr13:91302307-91302308	0.082336	0.013	chr13	91302307	91302308	-	FALSE	FALSE	0	.	0	0	FALSE	TRUE	15_Quies,9_Het	FALSE	None	FALSE	FALSE
MEI_chr13_12941_INS	chr13:91626231-91626232	1	0.098	chr13	91626231	91626232	-	FALSE	FALSE	0	.	0	0	FALSE	TRUE	15_Quies,9_Het	FALSE	None	TRUE	FALSE
MEI_chr13_12943_INS	chr13:92161674-92161675	1	0.466	chr13	92161674	92161675	chr13-92060000-92410000	TRUE	FALSE	2.86	.	0	0	FALSE	TRUE	15_Quies,9_Het	FALSE	None	TRUE	FALSE
MEI_chr13_12944_INS	chr13:92261286-92261287	1	0.535	chr13	92261286	92261287	chr13-92060000-92410000	TRUE	FALSE	2.86	.	0	0	FALSE	TRUE	15_Quies,9_Het	FALSE	None	TRUE	FALSE
MEI_chr13_12945_INS	chr13:92513980-92513981	1	0.26	chr13	92513980	92513981	-	FALSE	FALSE	0	.	0	0	FALSE	TRUE	15_Quies	FALSE	None	TRUE	FALSE
MEI_chr13_12947_INS	chr13:92814320-92814321	1	0.026	chr13	92814320	92814321	chr13-92790000-95285000	TRUE	FALSE	6.81	.	0	0	FALSE	TRUE	15_Quies	FALSE	None	TRUE	FALSE
MEI_chr13_12948_INS	chr13:92825238-92825239	0.519936	0.204	chr13	92825238	92825239	chr13-92790000-95285000	TRUE	FALSE	6.81	.	0	0	FALSE	TRUE	15_Quies	FALSE	None	TRUE	FALSE
MEI_chr13_12950_INS	chr13:93101150-93101151	1	0.37	chr13	93101150	93101151	chr13-92790000-95285000	TRUE	FALSE	6.81	.	0	0	FALSE	TRUE	15_Quies	FALSE	None	TRUE	FALSE
MEI_chr13_12951_INS	chr13:93239793-93239794	1	0.025	chr13	93239793	93239794	chr13-92790000-95285000	TRUE	FALSE	6.81	.	0	0	FALSE	TRUE	15_Quies,9_Het	FALSE	None	TRUE	FALSE
MEI_chr13_12954_INS	chr13:93810884-93810885	1	0.033	chr13	93810884	93810885	chr13-92790000-95285000	TRUE	FALSE	6.81	.	0	0	FALSE	TRUE	15_Quies	FALSE	None	TRUE	FALSE
MEI_chr13_12955_INS	chr13:93828421-93828422	0.0239487	0.663	chr13	93828421	93828422	chr13-92790000-95285000	TRUE	FALSE	6.81	.	0	0	FALSE	TRUE	15_Quies	FALSE	None	FALSE	FALSE
MEI_chr13_12958_INS	chr13:94105819-94105820	1	0.258	chr13	94105819	94105820	chr13-92790000-95285000	TRUE	FALSE	6.81	.	0	0	FALSE	TRUE	15_Quies,9_Het	FALSE	None	TRUE	FALSE
MEI_chr13_12959_INS	chr13:94120730-94120731	0.964646	0.146	chr13	94120730	94120731	chr13-92790000-95285000	TRUE	FALSE	6.81	.	0	0	FALSE	TRUE	15_Quies	FALSE	None	TRUE	FALSE
MEI_chr13_12972_INS	chr13:95249517-95249518	0.388274	0.221	chr13	95249517	95249518	chr13-92790000-95285000	TRUE	FALSE	6.81	MIR17HG,AL139318.1,DCT,ABCC4,DNAJC3-AS1,DNAJC3,GPC5,TPP2	3	2	FALSE	TRUE	15_Quies	TRUE	5_TxWk	TRUE	FALSE
MEI_chr13_12973_INS	chr13:95739321-95739322	1	0.02	chr13	95739321	95739322	chr13-95685000-95830000	FALSE	FALSE	6.9	.	0	0	FALSE	TRUE	15_Quies	TRUE	5_TxWk	TRUE	FALSE
MEI_chr13_12974_INS	chr13:96067418-96067419	1	0.027	chr13	96067418	96067419	chr13-95835000-96135000	FALSE	FALSE	23.33	RNU6-62P,snoU13,ABCC4	2	0	FALSE	TRUE	15_Quies,14_ReprPCWk	TRUE	5_TxWk	TRUE	FALSE
MEI_chr13_12975_INS	chr13:96331421-96331422	1	0.017	chr13	96331421	96331422	chr13-96150000-96695000	FALSE	TRUE	20.18	snR65,MIR17HG,ARGLU1	1	1	FALSE	TRUE	15_Quies	TRUE	1_TssA,2_TssAFlnk,5_TxWk	TRUE	FALSE
MEI_chr13_12991_INS	chr13:98511861-98511862	1	0.016	chr13	98511861	98511862	-	FALSE	FALSE	0	DOCK9-AS1,DOCK9	0	1	FALSE	TRUE	15_Quies,14_ReprPCWk	FALSE	None	TRUE	FALSE
MEI_chr13_12992_INS	chr13:98734914-98734915	0.699341	0.108	chr13	98734914	98734915	-	FALSE	FALSE	0	.	0	0	FALSE	TRUE	15_Quies,14_ReprPCWk	FALSE	None	TRUE	FALSE
MEI_chr13_12993_INS	chr13:98803314-98803315	1	0.104	chr13	98803314	98803315	chr13-98770000-99040000	FALSE	FALSE	22.22	.	0	0	FALSE	TRUE	15_Quies,14_ReprPCWk	FALSE	None	TRUE	FALSE
MEI_chr13_13001_INS	chr13:99765009-99765010	0.608745	0.235	chr13	99765009	99765010	-	FALSE	FALSE	0	.	0	0	FALSE	TRUE	13_ReprPC,14_ReprPCWk,15_Quies	FALSE	None	TRUE	FALSE
MEI_chr13_13002_INS	chr13:100082627-100082628	1	0.628	chr13	100082627	100082628	chr13-99810000-100275000	FALSE	TRUE	38.71	GPR18,GPR183,UBAC2,MIR623	4	0	FALSE	TRUE	15_Quies,14_ReprPCWk	TRUE	5_TxWk	TRUE	FALSE
MEI_chr13_13005_INS	chr13:100799106-100799107	1	0.026	chr13	100799106	100799107	chr13-100550000-101195000	TRUE	FALSE	18.6	.	0	0	FALSE	TRUE	15_Quies,9_Het	TRUE	5_TxWk	TRUE	FALSE
MEI_chr13_13006_INS	chr13:101535973-101535974	1	0.258	chr13	101535973	101535974	chr13-101230000-101770000	FALSE	FALSE	14.81	.	0	0	FALSE	TRUE	15_Quies,14_ReprPCWk	FALSE	None	TRUE	FALSE
MEI_chr13_13007_INS	chr13:101577244-101577245	1	0.043	chr13	101577244	101577245	chr13-101230000-101770000	FALSE	FALSE	14.81	.	0	0	FALSE	TRUE	15_Quies,14_ReprPCWk	FALSE	None	TRUE	FALSE
MEI_chr13_13008_INS	chr13:101751424-101751425	1	0.031	chr13	101751424	101751425	chr13-101230000-101770000	FALSE	FALSE	14.81	.	0	0	FALSE	TRUE	15_Quies,14_ReprPCWk	FALSE	None	TRUE	FALSE
MEI_chr13_13011_INS	chr13:102389395-102389396	1	0.345	chr13	102389395	102389396	chr13-102160000-102415000	FALSE	FALSE	11.76	.	0	0	FALSE	TRUE	15_Quies,14_ReprPCWk	FALSE	None	TRUE	FALSE
MEI_chr13_13023_INS	chr13:104558095-104558096	1	0.083	chr13	104558095	104558096	-	FALSE	FALSE	0	.	0	0	FALSE	TRUE	15_Quies	FALSE	None	TRUE	FALSE
MEI_chr13_13028_INS	chr13:105714937-105714938	1	0.506	chr13	105714937	105714938	chr13-105420000-105875000	FALSE	FALSE	2.2	.	0	0	FALSE	TRUE	15_Quies	FALSE	None	TRUE	FALSE
MEI_chr13_13029_INS	chr13:105723456-105723457	1	0.022	chr13	105723456	105723457	chr13-105420000-105875000	FALSE	FALSE	2.2	.	0	0	FALSE	TRUE	15_Quies	FALSE	None	TRUE	FALSE
MEI_chr13_13039_INS	chr13:108184559-108184560	1	0.012	chr13	108184559	108184560	chr13-107825000-108815000	FALSE	FALSE	5.05	.	0	0	FALSE	TRUE	15_Quies	FALSE	None	TRUE	FALSE
MEI_chr13_13042_INS	chr13:108474402-108474403	1	0.019	chr13	108474402	108474403	chr13-107825000-108815000	FALSE	FALSE	5.05	.	0	0	FALSE	TRUE	15_Quies	FALSE	None	TRUE	FALSE
MEI_chr13_13043_INS	chr13:108669030-108669031	1	0.209	chr13	108669030	108669031	chr13-107825000-108815000	FALSE	FALSE	5.05	.	0	0	FALSE	TRUE	15_Quies,9_Het	FALSE	None	TRUE	FALSE
MEI_chr13_13044_INS	chr13:108719818-108719819	1	0.239	chr13	108719818	108719819	chr13-107825000-108815000	FALSE	FALSE	5.05	.	0	0	FALSE	TRUE	15_Quies,9_Het	FALSE	None	TRUE	FALSE
MEI_chr13_13057_INS	chr13:110735854-110735855	1	0.011	chr13	110735854	110735855	chr13-109590000-110805000	TRUE	TRUE	10.7	.	0	0	FALSE	TRUE	15_Quies,14_ReprPCWk	FALSE	None	TRUE	FALSE
MEI_chr13_13059_INS	chr13:111076811-111076812	1	0.443	chr13	111076811	111076812	chr13-110870000-111080000	FALSE	TRUE	14.29	.	0	0	FALSE	TRUE	13_ReprPC,14_ReprPCWk	FALSE	None	TRUE	FALSE
MEI_chr13_13062_INS	chr13:111326767-111326768	1	0.071	chr13	111326767	111326768	chr13-111100000-111535000	TRUE	FALSE	27.59	.	0	0	FALSE	FALSE	None	TRUE	5_TxWk	TRUE	FALSE
MEI_chr13_13064_INS	chr13:111611752-111611753	0.0436215	0.061	chr13	111611752	111611753	chr13-111565000-111900000	FALSE	TRUE	23.88	.	0	0	FALSE	TRUE	15_Quies,14_ReprPCWk,9_Het	FALSE	None	FALSE	FALSE
MEI_chr13_13070_INS	chr13:112993799-112993800	1	0.253	chr13	112993799	112993800	-	FALSE	FALSE	0	.	0	0	FALSE	TRUE	15_Quies,14_ReprPCWk,9_Het	FALSE	None	TRUE	FALSE
MEI_chr13_13072_INS	chr13:113520967-113520968	0.944423	0.42	chr13	113520967	113520968	chr13-113135000-113555000	TRUE	TRUE	16.67	C13orf35,ATP11A	2	1	FALSE	FALSE	None	TRUE	4_Tx,5_TxWk	TRUE	FALSE
MEI_chr13_13076_INS	chr13:114882021-114882022	0.0342273	0.138	chr13	114882021	114882022	chr13-114810000-114900000	FALSE	FALSE	22.22	CDC16,DCUN1D2,TMCO3	0	1	FALSE	TRUE	15_Quies	TRUE	4_Tx,5_TxWk	FALSE	FALSE
MEI_chr14_13078_INS	chr14:20282014-20282015	0.0114534	0.037	chr14	20282014	20282015	chr14-20190000-20700000	FALSE	FALSE	68.63	OR4K17,OR4N5	2	0	FALSE	TRUE	15_Quies	FALSE	None	FALSE	FALSE
MEI_chr14_13080_INS	chr14:20350525-20350526	0.00531522	0.011	chr14	20350525	20350526	chr14-20190000-20700000	FALSE	FALSE	68.63	OR4K17,OR4N5,OR4K2,OR4K14,OR4L1,OR4K1,OR11G2,AL359218.1,OR4K13,OR4K5	10	0	FALSE	TRUE	15_Quies,14_ReprPCWk,9_Het	FALSE	None	FALSE	FALSE
MEI_chr14_13083_INS	chr14:20484312-20484313	0.836392	0.503	chr14	20484312	20484313	chr14-20190000-20700000	FALSE	FALSE	68.63	OR4K17,AL359218.1,OR4K13,OR4L1,OR4N5	5	0	FALSE	TRUE	15_Quies,9_Het	FALSE	None	TRUE	FALSE
MEI_chr14_13085_INS	chr14:20793950-20793951	1	0.013	chr14	20793950	20793951	chr14-20785000-21445000	FALSE	FALSE	68.18	RNA5SP382,TEP1,APEX1,OSGEP,RNASE11,RNASE12,RP11-14J7.6,OR6S1,AL163636.6,ANG,RNASE4,RP11-219E7.2,CTD-2292M16.7,TTC5,RP11-203M5.7,TMEM55B,PNP,RNASE9,EDDM3B,RNASE6,RP11-219E7.1,RNASE1,RNASE3,RNASE10,EDDM3A,RP11-84C10.4,SLC39A2,SDR39U1,SNORA79,ZNF219,RP11-524O1.4,SUPT16H,METTL17,RP11-84C10.1	24	2	FALSE	FALSE	None	TRUE	4_Tx,5_TxWk	TRUE	FALSE
MEI_chr14_13086_INS	chr14:20950451-20950452	0.978006	0.085	chr14	20950451	20950452	chr14-20785000-21445000	FALSE	FALSE	68.18	SNORD126,RNASE11,RNA5SP382,TEP1,AL163636.6,ANG,RNASE4,PNP,CCNB1IP1	9	0	FALSE	TRUE	15_Quies	TRUE	2_TssAFlnk,5_TxWk	TRUE	FALSE
MEI_chr14_13087_INS	chr14:21176134-21176135	0.468475	0.379	chr14	21176134	21176135	chr14-20785000-21445000	FALSE	FALSE	68.18	CCNB1IP1,APEX1,OSGEP,TMEM55B,EDDM3B,RNASE6,RP11-219E7.1,RNASE1,RP11-219E7.2,METTL17,RP11-84C10.1,RNASE7,TMEM253,ZNF219,SNORD126,RNA5SP382,TEP1,RNASE13,RP11-998D10.1,TPPP2,EDDM3A,RP11-84C10.4,SLC39A2,RNU6-252P,RP11-998D10.5,CTD-2292M16.7,TTC5,PNP	14	1	FALSE	TRUE	15_Quies,14_ReprPCWk	FALSE	None	TRUE	FALSE
MEI_chr14_13090_INS	chr14:22032358-22032359	0.307677	0.038	chr14	22032358	22032359	chr14-21660000-22040000	TRUE	TRUE	47.37	CHD8,METTL3,RAB2B,TOX4,RP11-689J19.1,SNORD8,SNORD9	7	1	FALSE	TRUE	15_Quies,14_ReprPCWk	FALSE	None	TRUE	FALSE
MEI_chr14_13101_INS	chr14:24512564-24512565	1	0.013	chr14	24512564	24512565	chr14-24435000-24580000	FALSE	TRUE	55.17	.	0	0	FALSE	TRUE	15_Quies,14_ReprPCWk	TRUE	5_TxWk	TRUE	FALSE
MEI_chr14_13102_INS	chr14:24765623-24765624	1	0.012	chr14	24765623	24765624	chr14-24685000-24780000	FALSE	FALSE	126.32	AP1G2,RP11-66N24.3,RP11-66N24.4,THTPA,ZFHX2,NRL,PCK2,PSME2,RNF31,RP11-468E2.4,IRF9,REC8,IPO4,RP11-468E2.2,TM9SF1,TSSK4,CHMP4A,AL136419.6,MDP1,NEDD8,GMPR2,NEDD8-MDP1,TINF2,TGM1,RABGGTA,CBLN3,KHNYN,SDR39U1,EMC9,PSME1,RP11-468E2.5,DCAF11,BCL2L2,HOMEZ,PPP1R3E,RP11-124D2.7,FITM1,ACIN1,C14orf119,LRRC16B,CPNE6,RIPK3,RP11-934B9.3,ADCY4,DAD1	8	3	FALSE	FALSE	None	TRUE	3_TxFlnk,4_Tx,5_TxWk	TRUE	FALSE
MEI_chr14_13103_INS	chr14:24794428-24794429	0.287826	0.078	chr14	24794428	24794429	-	FALSE	FALSE	0	IPO4,RP11-468E2.2,TM9SF1,TSSK4,CHMP4A,AL136419.6,MDP1,NEDD8,GMPR2,NEDD8-MDP1,TINF2,CIDEB,LTB4R2,LTB4R,NOP9,CBLN3,KHNYN,SDR39U1,DCAF11,NRL,IRF9,RNF31,PSME2,RP11-468E2.4,REC8,RABGGTA,PCK2,TGM1,DHRS1	0	1	FALSE	TRUE	15_Quies,14_ReprPCWk	TRUE	5_TxWk	TRUE	FALSE
MEI_chr14_13105_INS	chr14:25581763-25581764	1	0.24	chr14	25581763	25581764	chr14-25175000-25625000	FALSE	FALSE	4.44	.	0	0	FALSE	TRUE	15_Quies,14_ReprPCWk	FALSE	None	TRUE	FALSE
MEI_chr14_13109_INS	chr14:26046856-26046857	1	0.126	chr14	26046856	26046857	-	FALSE	FALSE	0	.	0	0	FALSE	TRUE	15_Quies	FALSE	None	TRUE	FALSE
MEI_chr14_13111_INS	chr14:26524451-26524452	1	0.047	chr14	26524451	26524452	-	FALSE	FALSE	0	.	0	0	FALSE	TRUE	15_Quies,14_ReprPCWk,9_Het	FALSE	None	TRUE	FALSE
MEI_chr14_13112_INS	chr14:26740978-26740979	1	0.025	chr14	26740978	26740979	-	FALSE	FALSE	0	.	0	0	FALSE	TRUE	15_Quies,14_ReprPCWk,9_Het	FALSE	None	TRUE	FALSE
MEI_chr14_13114_INS	chr14:27040214-27040215	0.751974	0.012	chr14	27040214	27040215	-	FALSE	FALSE	0	.	0	0	FALSE	TRUE	15_Quies	FALSE	None	TRUE	FALSE
MEI_chr14_13116_INS	chr14:27526157-27526158	1	0.03	chr14	27526157	27526158	-	FALSE	FALSE	0	.	0	0	FALSE	TRUE	15_Quies,9_Het	FALSE	None	TRUE	FALSE
MEI_chr14_13117_INS	chr14:27941983-27941984	1	0.021	chr14	27941983	27941984	-	FALSE	FALSE	0	.	0	0	FALSE	TRUE	15_Quies,9_Het	FALSE	None	TRUE	FALSE
MEI_chr14_13120_INS	chr14:28301264-28301265	0.94016	0.728	chr14	28301264	28301265	-	FALSE	FALSE	0	.	0	0	FALSE	TRUE	13_ReprPC,14_ReprPCWk,15_Quies	FALSE	None	TRUE	FALSE
MEI_chr14_13124_INS	chr14:28538396-28538397	1	0.018	chr14	28538396	28538397	-	FALSE	FALSE	0	.	0	0	FALSE	TRUE	15_Quies,9_Het	FALSE	None	TRUE	FALSE
MEI_chr14_13125_INS	chr14:28624741-28624742	1	0.012	chr14	28624741	28624742	-	FALSE	FALSE	0	.	0	0	FALSE	TRUE	15_Quies,14_ReprPCWk,9_Het	FALSE	None	TRUE	FALSE
MEI_chr14_13126_INS	chr14:28635499-28635500	1	0.018	chr14	28635499	28635500	-	FALSE	FALSE	0	.	0	0	FALSE	TRUE	15_Quies,9_Het	FALSE	None	TRUE	FALSE
MEI_chr14_13143_INS	chr14:30525258-30525259	1	0.056	chr14	30525258	30525259	-	FALSE	FALSE	0	.	0	0	FALSE	TRUE	15_Quies	FALSE	None	TRUE	FALSE
MEI_chr14_13144_INS	chr14:30601892-30601893	1	0.024	chr14	30601892	30601893	-	FALSE	FALSE	0	.	0	0	FALSE	TRUE	15_Quies	FALSE	None	TRUE	FALSE
MEI_chr14_13147_INS	chr14:30854683-30854684	1	0.067	chr14	30854683	30854684	chr14-30730000-31010000	FALSE	FALSE	7.14	.	0	0	FALSE	TRUE	13_ReprPC,14_ReprPCWk,15_Quies	FALSE	None	TRUE	FALSE
MEI_chr14_13151_INS	chr14:31150826-31150827	0.976374	0.107	chr14	31150826	31150827	chr14-31095000-31380000	FALSE	TRUE	31.58	.	0	0	FALSE	FALSE	None	TRUE	4_Tx,5_TxWk	TRUE	FALSE
MEI_chr14_13152_INS	chr14:31181279-31181280	1	0.021	chr14	31181279	31181280	chr14-31095000-31380000	FALSE	TRUE	31.58	COCH,RP11-829H16.3	2	0	FALSE	FALSE	None	TRUE	4_Tx,5_TxWk	TRUE	FALSE
MEI_chr14_13153_INS	chr14:31444309-31444310	0.459386	0.433	chr14	31444309	31444310	chr14-31395000-31890000	FALSE	TRUE	28.28	RNU6-541P	1	0	FALSE	TRUE	15_Quies	TRUE	5_TxWk	TRUE	FALSE
MEI_chr14_13161_INS	chr14:32669233-32669234	1	0.358	chr14	32669233	32669234	chr14-32390000-32985000	FALSE	TRUE	21.85	CTD-2213F21.4,CTD-2213F21.3,NUBPL,CTD-2213F21.2,HEATR5A,ARHGAP5-AS1,ARHGAP5,RP11-187E13.1,DTD2,RP11-176H8.1	3	1	FALSE	TRUE	13_ReprPC,15_Quies,14_ReprPCWk	TRUE	2_TssAFlnk	TRUE	FALSE
MEI_chr14_13164_INS	chr14:33254201-33254202	1	0.035	chr14	33254201	33254202	-	FALSE	FALSE	0	.	0	0	FALSE	TRUE	15_Quies	FALSE	None	TRUE	FALSE
MEI_chr14_13168_INS	chr14:34024245-34024246	0.0118213	0.025	chr14	34024245	34024246	chr14-33935000-34265000	FALSE	TRUE	3.03	.	0	0	FALSE	TRUE	15_Quies,14_ReprPCWk	FALSE	None	FALSE	FALSE
MEI_chr14_13169_INS	chr14:34055454-34055455	1	0.107	chr14	34055454	34055455	chr14-33935000-34265000	FALSE	TRUE	3.03	.	0	0	FALSE	TRUE	15_Quies,14_ReprPCWk	FALSE	None	TRUE	FALSE
MEI_chr14_13170_INS	chr14:34140137-34140138	1	0.03	chr14	34140137	34140138	chr14-33935000-34265000	FALSE	TRUE	3.03	.	0	0	FALSE	TRUE	13_ReprPC,15_Quies	FALSE	None	TRUE	FALSE
MEI_chr14_13174_INS	chr14:34493354-34493355	0.141867	0.157	chr14	34493354	34493355	chr14-34305000-34710000	TRUE	FALSE	7.41	.	0	0	FALSE	TRUE	15_Quies,14_ReprPCWk	TRUE	5_TxWk	TRUE	FALSE
MEI_chr14_13177_INS	chr14:34952485-34952486	1	0.166	chr14	34952485	34952486	chr14-34795000-35010000	TRUE	FALSE	23.26	.	0	0	FALSE	TRUE	15_Quies	FALSE	None	TRUE	FALSE
MEI_chr14_13181_INS	chr14:35248637-35248638	1	0.017	chr14	35248637	35248638	chr14-35030000-35590000	FALSE	TRUE	32.14	FAM177A1,RNU6-541P,BAZ1A,RP11-73E17.2,RP11-85K15.2,SRP54	5	2	FALSE	FALSE	None	TRUE	4_Tx,5_TxWk	TRUE	FALSE
MEI_chr14_13183_INS	chr14:35432597-35432598	0.447731	0.012	chr14	35432597	35432598	chr14-35030000-35590000	FALSE	TRUE	32.14	EAPP,RNU1-27P,RP11-671J11.6,RP11-671J11.7,SNX6,BAZ1A,RP11-73E17.2,FAM177A1,CFL2,RNU7-41P	6	2	FALSE	FALSE	None	TRUE	4_Tx,5_TxWk	TRUE	FALSE
MEI_chr14_13184_INS	chr14:35478565-35478566	1	0.027	chr14	35478565	35478566	chr14-35030000-35590000	FALSE	TRUE	32.14	EAPP,RNU1-27P,RP11-671J11.6,RP11-671J11.7,RNU1-28P,RP11-671J11.4,RPS19P3,SNX6,BAZ1A,RP11-73E17.2,RP11-85K15.2,SRP54,CFL2	8	3	FALSE	FALSE	None	TRUE	4_Tx,5_TxWk	TRUE	FALSE
MEI_chr14_13187_INS	chr14:35844747-35844748	1	0.045	chr14	35844747	35844748	chr14-35600000-35890000	FALSE	TRUE	34.48	PSMA6,FAM177A1	1	1	FALSE	TRUE	15_Quies	TRUE	5_TxWk	TRUE	FALSE
MEI_chr14_13188_INS	chr14:36120161-36120162	1	0.02	chr14	36120161	36120162	chr14-35905000-36285000	FALSE	TRUE	23.68	.	0	0	FALSE	TRUE	15_Quies	TRUE	4_Tx,5_TxWk	TRUE	FALSE
MEI_chr14_13191_INS	chr14:36642801-36642802	0.0224917	0.03	chr14	36642801	36642802	chr14-36550000-36880000	TRUE	FALSE	24.24	AL162511.1	1	0	FALSE	TRUE	15_Quies,14_ReprPCWk	FALSE	None	FALSE	FALSE
MEI_chr14_13192_INS	chr14:36674760-36674761	1	0.451	chr14	36674760	36674761	chr14-36550000-36880000	TRUE	FALSE	24.24	.	0	0	FALSE	TRUE	15_Quies,14_ReprPCWk	FALSE	None	TRUE	FALSE
MEI_chr14_13196_INS	chr14:37891044-37891045	1	0.015	chr14	37891044	37891045	chr14-37700000-38355000	TRUE	FALSE	12.21	.	0	0	FALSE	TRUE	15_Quies	FALSE	None	TRUE	FALSE
MEI_chr14_13202_INS	chr14:38359643-38359644	1	0.376	chr14	38359643	38359644	-	FALSE	FALSE	0	.	0	0	FALSE	TRUE	15_Quies,14_ReprPCWk	FALSE	None	TRUE	FALSE
MEI_chr14_13205_INS	chr14:38744129-38744130	1	0.022	chr14	38744129	38744130	-	FALSE	FALSE	0	.	0	0	FALSE	TRUE	15_Quies,14_ReprPCWk	FALSE	None	TRUE	FALSE
MEI_chr14_13209_INS	chr14:39160769-39160770	1	0.117	chr14	39160769	39160770	chr14-39160000-39485000	FALSE	FALSE	15.38	.	0	0	FALSE	TRUE	15_Quies,14_ReprPCWk	FALSE	None	TRUE	FALSE
MEI_chr14_13211_INS	chr14:39508536-39508537	1	0.037	chr14	39508536	39508537	-	FALSE	FALSE	0	PRPF39,SNORD127,FBXO33,C14orf28,RP11-857B24.1,RP11-857B24.5,FAM179B,KLHL28,FANCM,FKBP3,CTD-3028N15.1,SNORD58	0	2	FALSE	FALSE	None	TRUE	4_Tx,5_TxWk	TRUE	FALSE
MEI_chr14_13212_INS	chr14:39533238-39533239	0.658624	0.158	chr14	39533238	39533239	-	FALSE	FALSE	0	CTD-3028N15.1,PRPF39,SNORD58,SNORD127,PNN,RP11-407N17.4,TRAPPC6B,FBXO33,C14orf28,RP11-857B24.1,CTAGE5,FANCM,FKBP3,RP11-857B24.5,FAM179B,KLHL28,MIS18BP1	0	2	FALSE	FALSE	None	TRUE	4_Tx,5_TxWk	TRUE	FALSE
MEI_chr14_13213_INS	chr14:39720559-39720560	1	0.011	chr14	39720559	39720560	chr14-39565000-39945000	TRUE	TRUE	50	FBXO33,FAM179B,KLHL28,RP11-857B24.5,CTD-3028N15.1,PRPF39,SNORD58,C14orf28,RP11-857B24.1,GEMIN2,RP11-545M17.1,RP11-545M17.3,SEC23A,FANCM,FKBP3	5	2	FALSE	TRUE	15_Quies,14_ReprPCWk	FALSE	None	TRUE	FALSE
MEI_chr14_13216_INS	chr14:39875097-39875098	1	0.284	chr14	39875097	39875098	chr14-39565000-39945000	TRUE	TRUE	50	CTAGE5,C14orf28,RP11-857B24.1,FANCM,FKBP3,GEMIN2,RP11-545M17.1,RP11-545M17.3,SEC23A,RP11-857B24.5,PNN,RP11-407N17.4,TRAPPC6B,FAM179B,KLHL28,CTD-3028N15.1,PRPF39,SNORD58,RP11-407N17.3,RP11-407N17.5,MIS18BP1,SNORD127,FBXO33	11	2	FALSE	TRUE	15_Quies,9_Het	TRUE	5_TxWk	TRUE	FALSE
MEI_chr14_13219_INS	chr14:40186437-40186438	0.817998	0.015	chr14	40186437	40186438	chr14-39960000-40445000	FALSE	FALSE	2.06	.	0	0	FALSE	TRUE	15_Quies,9_Het	FALSE	None	TRUE	FALSE
MEI_chr14_13221_INS	chr14:40312966-40312967	1	0.531	chr14	40312966	40312967	chr14-39960000-40445000	FALSE	FALSE	2.06	.	0	0	FALSE	TRUE	15_Quies	FALSE	None	TRUE	FALSE
MEI_chr14_13222_INS	chr14:40317397-40317398	1	0.229	chr14	40317397	40317398	chr14-39960000-40445000	FALSE	FALSE	2.06	.	0	0	FALSE	TRUE	15_Quies	FALSE	None	TRUE	FALSE
MEI_chr14_13225_INS	chr14:40579685-40579686	1	0.384	chr14	40579685	40579686	-	FALSE	FALSE	0	.	0	0	FALSE	TRUE	15_Quies,9_Het	FALSE	None	TRUE	FALSE
MEI_chr14_13226_INS	chr14:40592398-40592399	1	0.239	chr14	40592398	40592399	-	FALSE	FALSE	0	.	0	0	FALSE	TRUE	15_Quies	TRUE	5_TxWk	TRUE	FALSE
MEI_chr14_13229_INS	chr14:40872989-40872990	1	0.03	chr14	40872989	40872990	-	FALSE	FALSE	0	.	0	0	FALSE	TRUE	15_Quies	FALSE	None	TRUE	FALSE
MEI_chr14_13230_INS	chr14:40882900-40882901	1	0.273	chr14	40882900	40882901	-	FALSE	FALSE	0	.	0	0	FALSE	TRUE	15_Quies	FALSE	None	TRUE	FALSE
MEI_chr14_13233_INS	chr14:41173779-41173780	1	0.01	chr14	41173779	41173780	-	FALSE	FALSE	0	.	0	0	FALSE	TRUE	15_Quies,9_Het	FALSE	None	TRUE	FALSE
MEI_chr14_13237_INS	chr14:41455966-41455967	1	0.11	chr14	41455966	41455967	-	FALSE	FALSE	0	.	0	0	FALSE	TRUE	15_Quies,9_Het	FALSE	None	TRUE	FALSE
MEI_chr14_13242_INS	chr14:42511251-42511252	1	0.261	chr14	42511251	42511252	-	FALSE	FALSE	0	.	0	0	FALSE	TRUE	15_Quies	FALSE	None	TRUE	FALSE
MEI_chr14_13243_INS	chr14:42527274-42527275	1	0.015	chr14	42527274	42527275	-	FALSE	FALSE	0	.	0	0	FALSE	TRUE	15_Quies	FALSE	None	TRUE	FALSE
MEI_chr14_13248_INS	chr14:43388143-43388144	1	0.01	chr14	43388143	43388144	-	FALSE	FALSE	0	.	0	0	FALSE	TRUE	15_Quies,9_Het	FALSE	None	TRUE	FALSE
MEI_chr14_13249_INS	chr14:43478805-43478806	1	0.017	chr14	43478805	43478806	-	FALSE	FALSE	0	.	0	0	FALSE	TRUE	15_Quies,9_Het	FALSE	None	TRUE	FALSE
MEI_chr14_13250_INS	chr14:43668854-43668855	1	0.019	chr14	43668854	43668855	-	FALSE	FALSE	0	.	0	0	FALSE	TRUE	15_Quies	FALSE	None	TRUE	FALSE
MEI_chr14_13252_INS	chr14:43740637-43740638	1	0.035	chr14	43740637	43740638	-	FALSE	FALSE	0	.	0	0	FALSE	TRUE	15_Quies	FALSE	None	TRUE	FALSE
MEI_chr14_13253_INS	chr14:43791762-43791763	1	0.074	chr14	43791762	43791763	-	FALSE	FALSE	0	.	0	0	FALSE	TRUE	15_Quies	FALSE	None	TRUE	FALSE
MEI_chr14_13254_INS	chr14:43794450-43794451	1	0.04	chr14	43794450	43794451	-	FALSE	FALSE	0	.	0	0	FALSE	TRUE	15_Quies,9_Het	FALSE	None	TRUE	FALSE
MEI_chr14_13256_INS	chr14:44273640-44273641	0.105175	0.033	chr14	44273640	44273641	-	FALSE	FALSE	0	.	0	0	FALSE	TRUE	15_Quies,9_Het	FALSE	None	TRUE	FALSE
MEI_chr14_13257_INS	chr14:44410071-44410072	1	0.021	chr14	44410071	44410072	-	FALSE	FALSE	0	.	0	0	FALSE	TRUE	15_Quies,9_Het	FALSE	None	TRUE	FALSE
MEI_chr14_13259_INS	chr14:44522313-44522314	0.841608	0.236	chr14	44522313	44522314	-	FALSE	FALSE	0	.	0	0	FALSE	TRUE	15_Quies,9_Het	FALSE	None	TRUE	FALSE
MEI_chr14_13261_INS	chr14:45014099-45014100	1	0.408	chr14	45014099	45014100	-	FALSE	FALSE	0	.	0	0	FALSE	TRUE	15_Quies	FALSE	None	TRUE	FALSE
MEI_chr14_13278_INS	chr14:47436145-47436146	1	0.017	chr14	47436145	47436146	-	FALSE	FALSE	0	.	0	0	FALSE	TRUE	15_Quies	FALSE	None	TRUE	FALSE
MEI_chr14_13282_INS	chr14:47836102-47836103	1	0.236	chr14	47836102	47836103	-	FALSE	FALSE	0	.	0	0	FALSE	TRUE	15_Quies	FALSE	None	TRUE	FALSE
MEI_chr14_13283_INS	chr14:47982138-47982139	1	0.022	chr14	47982138	47982139	-	FALSE	FALSE	0	.	0	0	FALSE	TRUE	15_Quies,9_Het	FALSE	None	TRUE	FALSE
MEI_chr14_13293_INS	chr14:49672288-49672289	1	0.031	chr14	49672288	49672289	-	FALSE	FALSE	0	.	0	0	FALSE	TRUE	15_Quies,14_ReprPCWk	FALSE	None	TRUE	FALSE
MEI_chr14_13294_INS	chr14:50000951-50000952	1	0.018	chr14	50000951	50000952	chr14-49905000-50050000	FALSE	FALSE	20.69	.	0	0	FALSE	TRUE	15_Quies,14_ReprPCWk,9_Het	FALSE	None	TRUE	FALSE
MEI_chr14_13299_INS	chr14:51184954-51184955	1	0.012	chr14	51184954	51184955	chr14-51030000-51340000	FALSE	TRUE	41.94	PYGL,RP11-218E20.5,ATL1,MAP4K5	2	2	FALSE	TRUE	15_Quies	TRUE	5_TxWk	TRUE	FALSE
MEI_chr14_13302_INS	chr14:51432094-51432095	0.0469581	0.416	chr14	51432094	51432095	chr14-51375000-51715000	FALSE	TRUE	20.59	.	0	0	FALSE	TRUE	15_Quies,14_ReprPCWk	TRUE	5_TxWk	FALSE	FALSE
MEI_chr14_13305_INS	chr14:51719000-51719001	0.00633306	0.4	chr14	51719000	51719001	-	FALSE	FALSE	0	AL139099.1,LRR1,RPS29,PYGL	0	0	FALSE	FALSE	None	TRUE	4_Tx,5_TxWk	FALSE	FALSE
MEI_chr14_13312_INS	chr14:52561836-52561837	0.687831	0.017	chr14	52561836	52561837	-	FALSE	FALSE	0	.	0	0	FALSE	TRUE	15_Quies,14_ReprPCWk	FALSE	None	TRUE	FALSE
MEI_chr14_13313_INS	chr14:52643767-52643768	0.543362	0.116	chr14	52643767	52643768	-	FALSE	FALSE	0	GPR137C,TXNDC16,PSMC6,PTGDR	0	1	FALSE	TRUE	15_Quies,9_Het	TRUE	2_TssAFlnk	TRUE	FALSE
MEI_chr14_13314_INS	chr14:52667767-52667768	0.844386	0.437	chr14	52667767	52667768	-	FALSE	FALSE	0	.	0	0	FALSE	TRUE	15_Quies,9_Het	FALSE	None	TRUE	FALSE
MEI_chr14_13320_INS	chr14:53778127-53778128	1	0.369	chr14	53778127	53778128	chr14-53140000-53785000	FALSE	TRUE	26.36	.	0	0	FALSE	TRUE	15_Quies,9_Het	FALSE	None	TRUE	FALSE
MEI_chr14_13321_INS	chr14:53800170-53800171	1	0.17	chr14	53800170	53800171	-	FALSE	FALSE	0	.	0	0	FALSE	TRUE	15_Quies	TRUE	4_Tx	TRUE	FALSE
MEI_chr14_13331_INS	chr14:54815743-54815744	1	0.391	chr14	54815743	54815744	-	FALSE	FALSE	0	.	0	0	FALSE	TRUE	13_ReprPC,15_Quies,14_ReprPCWk	TRUE	5_TxWk	TRUE	FALSE
MEI_chr14_13332_INS	chr14:54923985-54923986	1	0.017	chr14	54923985	54923986	-	FALSE	FALSE	0	GCH1	0	1	FALSE	TRUE	15_Quies,14_ReprPCWk	FALSE	None	TRUE	FALSE
MEI_chr14_13337_INS	chr14:55637056-55637057	1	0.011	chr14	55637056	55637057	chr14-55370000-55895000	FALSE	FALSE	32.38	.	0	0	FALSE	TRUE	15_Quies	TRUE	4_Tx,5_TxWk	TRUE	FALSE
MEI_chr14_13338_INS	chr14:55795871-55795872	1	0.271	chr14	55795871	55795872	chr14-55370000-55895000	FALSE	FALSE	32.38	.	0	0	FALSE	TRUE	15_Quies	TRUE	5_TxWk	TRUE	FALSE
MEI_chr14_13342_INS	chr14:56430912-56430913	1	0.048	chr14	56430912	56430913	chr14-56170000-56900000	FALSE	TRUE	13.7	.	0	0	FALSE	TRUE	15_Quies,14_ReprPCWk	FALSE	None	TRUE	FALSE
MEI_chr14_13343_INS	chr14:56437925-56437926	1	0.37	chr14	56437925	56437926	chr14-56170000-56900000	FALSE	TRUE	13.7	.	0	0	FALSE	TRUE	15_Quies,14_ReprPCWk	FALSE	None	TRUE	FALSE
MEI_chr14_13344_INS	chr14:56606684-56606685	0.53975	0.117	chr14	56606684	56606685	chr14-56170000-56900000	FALSE	TRUE	13.7	.	0	0	FALSE	TRUE	15_Quies,14_ReprPCWk	TRUE	5_TxWk	TRUE	FALSE
MEI_chr14_13349_INS	chr14:57508006-57508007	1	0.219	chr14	57508006	57508007	-	FALSE	FALSE	0	.	0	0	FALSE	TRUE	15_Quies,14_ReprPCWk	FALSE	None	TRUE	FALSE
MEI_chr14_13350_INS	chr14:57744450-57744451	0.639915	0.142	chr14	57744450	57744451	chr14-57665000-57765000	FALSE	TRUE	30	TMEM260,GTF2A1,FAM179B,KLHL28	0	1	FALSE	FALSE	None	TRUE	4_Tx,5_TxWk	TRUE	FALSE
MEI_chr14_13352_INS	chr14:58022792-58022793	0.00311032	0.01	chr14	58022792	58022793	-	FALSE	FALSE	0	.	0	0	FALSE	TRUE	15_Quies	FALSE	None	FALSE	FALSE
MEI_chr14_13353_INS	chr14:58108037-58108038	0.550977	0.011	chr14	58108037	58108038	-	FALSE	FALSE	0	.	0	0	FALSE	TRUE	15_Quies,14_ReprPCWk	FALSE	None	TRUE	FALSE
MEI_chr14_13359_INS	chr14:59160899-59160900	0.916653	0.037	chr14	59160899	59160900	chr14-58955000-59530000	TRUE	FALSE	13.91	.	0	0	FALSE	TRUE	15_Quies,14_ReprPCWk	FALSE	None	TRUE	FALSE
MEI_chr14_13360_INS	chr14:59220402-59220403	1	0.117	chr14	59220402	59220403	chr14-58955000-59530000	TRUE	FALSE	13.91	.	0	0	FALSE	TRUE	15_Quies,14_ReprPCWk	FALSE	None	TRUE	FALSE
MEI_chr14_13362_INS	chr14:59522426-59522427	0.317533	0.042	chr14	59522426	59522427	chr14-58955000-59530000	TRUE	FALSE	13.91	DACT1	1	0	FALSE	TRUE	15_Quies	FALSE	None	TRUE	FALSE
MEI_chr14_13367_INS	chr14:59894370-59894371	0.137771	0.048	chr14	59894370	59894371	chr14-59595000-59945000	FALSE	TRUE	17.14	DAAM1	1	1	FALSE	TRUE	15_Quies,14_ReprPCWk	TRUE	5_TxWk	TRUE	FALSE
MEI_chr14_13369_INS	chr14:60126687-60126688	1	0.012	chr14	60126687	60126688	chr14-60060000-60390000	FALSE	TRUE	12.12	.	0	0	FALSE	TRUE	15_Quies,9_Het	FALSE	None	TRUE	FALSE
MEI_chr14_13371_INS	chr14:60454171-60454172	1	0.552	chr14	60454171	60454172	-	FALSE	FALSE	0	.	0	0	FALSE	TRUE	15_Quies,14_ReprPCWk	FALSE	None	TRUE	FALSE
MEI_chr14_13372_INS	chr14:60532406-60532407	0.497784	0.257	chr14	60532406	60532407	-	FALSE	FALSE	0	DHRS7	0	0	FALSE	TRUE	15_Quies,14_ReprPCWk	FALSE	None	TRUE	FALSE
MEI_chr14_13373_INS	chr14:60575499-60575500	1	0.48	chr14	60575499	60575500	chr14-60535000-60645000	FALSE	FALSE	36.36	JKAMP,L3HYPDH,CTD-2184C24.2,PPM1A	0	1	FALSE	TRUE	15_Quies	TRUE	4_Tx,5_TxWk	TRUE	FALSE
MEI_chr14_13375_INS	chr14:60741400-60741401	1	0.279	chr14	60741400	60741401	chr14-60655000-60800000	TRUE	TRUE	27.59	.	0	0	FALSE	TRUE	15_Quies	TRUE	5_TxWk	TRUE	FALSE
MEI_chr14_13377_INS	chr14:61498431-61498432	1	0.016	chr14	61498431	61498432	chr14-61090000-61725000	TRUE	TRUE	18.9	RP11-1042B17.5,SIX1,SIX4,MNAT1	4	1	FALSE	TRUE	15_Quies	TRUE	5_TxWk	TRUE	FALSE
MEI_chr14_13378_INS	chr14:61562952-61562953	1	0.024	chr14	61562952	61562953	chr14-61090000-61725000	TRUE	TRUE	18.9	.	0	0	FALSE	TRUE	15_Quies	FALSE	None	TRUE	FALSE
MEI_chr14_13383_INS	chr14:62287904-62287905	1	0.048	chr14	62287904	62287905	chr14-61745000-62320000	TRUE	TRUE	24.35	PRKCH,RP11-47I22.4,RP11-47I22.1,RP11-47I22.2,RP11-47I22.3,HIF1A-AS1,HIF1A,SNORD112,TMEM30B,RP11-902B17.1	9	2	FALSE	TRUE	15_Quies,14_ReprPCWk,9_Het	FALSE	None	TRUE	FALSE
MEI_chr14_13386_INS	chr14:63221692-63221693	1	0.134	chr14	63221692	63221693	chr14-62630000-63755000	FALSE	FALSE	6.22	.	0	0	FALSE	TRUE	15_Quies,9_Het	FALSE	None	TRUE	FALSE
MEI_chr14_13387_INS	chr14:63226292-63226293	1	0.3	chr14	63226292	63226293	chr14-62630000-63755000	FALSE	FALSE	6.22	.	0	0	FALSE	TRUE	15_Quies,9_Het	FALSE	None	TRUE	FALSE
MEI_chr14_13392_INS	chr14:64575495-64575496	1	0.03	chr14	64575495	64575496	chr14-64255000-64795000	TRUE	FALSE	9.26	.	0	0	FALSE	TRUE	15_Quies,14_ReprPCWk	TRUE	4_Tx,5_TxWk	TRUE	FALSE
MEI_chr14_13394_INS	chr14:64691131-64691132	0.725	0.056	chr14	64691131	64691132	chr14-64255000-64795000	TRUE	FALSE	9.26	.	0	0	FALSE	TRUE	15_Quies	TRUE	4_Tx,5_TxWk	TRUE	FALSE
MEI_chr14_13395_INS	chr14:65015043-65015044	0.419474	0.328	chr14	65015043	65015044	chr14-65005000-65110000	FALSE	FALSE	47.62	SNAPC1,RNU6-1162P	0	0	FALSE	TRUE	13_ReprPC,14_ReprPCWk,15_Quies	FALSE	None	TRUE	FALSE
MEI_chr14_13397_INS	chr14:65447693-65447694	1	0.134	chr14	65447693	65447694	chr14-65125000-65455000	FALSE	TRUE	24.24	RP11-840I19.3	0	0	FALSE	TRUE	15_Quies,14_ReprPCWk	FALSE	None	TRUE	FALSE
MEI_chr14_13400_INS	chr14:65727469-65727470	0.194906	0.016	chr14	65727469	65727470	chr14-65615000-66300000	FALSE	TRUE	16.06	.	0	0	FALSE	TRUE	15_Quies,9_Het	TRUE	5_TxWk	TRUE	FALSE
MEI_chr14_13402_INS	chr14:66263167-66263168	1	0.071	chr14	66263167	66263168	chr14-65615000-66300000	FALSE	TRUE	16.06	.	0	0	FALSE	TRUE	13_ReprPC,15_Quies,14_ReprPCWk	FALSE	None	TRUE	FALSE
MEI_chr14_13406_INS	chr14:66934461-66934462	1	0.136	chr14	66934461	66934462	chr14-66810000-67610000	FALSE	TRUE	6.25	.	0	0	FALSE	TRUE	15_Quies,9_Het	FALSE	None	TRUE	FALSE
MEI_chr14_13418_INS	chr14:68784244-68784245	1	0.02	chr14	68784244	68784245	chr14-68285000-69320000	FALSE	FALSE	11.59	CTD-2325P2.4,ZFP36L1,RNU6-921P,CTD-2325P2.3	4	0	FALSE	TRUE	15_Quies	TRUE	5_TxWk	TRUE	FALSE
MEI_chr14_13419_INS	chr14:69108290-69108291	1	0.17	chr14	69108290	69108291	chr14-68285000-69320000	FALSE	FALSE	11.59	.	0	0	FALSE	TRUE	15_Quies,9_Het	FALSE	None	TRUE	FALSE
MEI_chr14_13423_INS	chr14:70212703-70212704	1	0.04	chr14	70212703	70212704	chr14-69595000-70235000	FALSE	TRUE	20.31	CCDC177	1	0	FALSE	TRUE	15_Quies,14_ReprPCWk	FALSE	None	TRUE	FALSE
MEI_chr14_13427_INS	chr14:71197799-71197800	0.980688	0.08	chr14	71197799	71197800	chr14-71055000-71480000	FALSE	TRUE	25.88	.	0	0	FALSE	TRUE	15_Quies,14_ReprPCWk	TRUE	4_Tx,5_TxWk	TRUE	FALSE
MEI_chr14_13430_INS	chr14:71446221-71446222	0.287413	0.012	chr14	71446221	71446222	chr14-71055000-71480000	FALSE	TRUE	25.88	TTC9,MAP3K9,RP6-65G23.3,PCNX,MED6	5	2	FALSE	TRUE	15_Quies	TRUE	4_Tx,5_TxWk	TRUE	FALSE
MEI_chr14_13431_INS	chr14:71480284-71480285	0.342243	0.118	chr14	71480284	71480285	-	FALSE	FALSE	0	TTC9,PCNX	0	1	FALSE	TRUE	15_Quies	TRUE	4_Tx,5_TxWk	TRUE	FALSE
MEI_chr14_13433_INS	chr14:72333719-72333720	1	0.045	chr14	72333719	72333720	chr14-72320000-73390000	FALSE	FALSE	6.54	.	0	0	FALSE	TRUE	15_Quies,14_ReprPCWk	FALSE	None	TRUE	FALSE
MEI_chr14_13438_INS	chr14:74186546-74186547	1	0.188	chr14	74186546	74186547	chr14-74185000-74320000	FALSE	TRUE	59.26	.	0	0	FALSE	FALSE	None	TRUE	4_Tx,5_TxWk	TRUE	FALSE
MEI_chr14_13442_INS	chr14:74726135-74726136	0.00200024	0.022	chr14	74726135	74726136	chr14-74555000-74745000	FALSE	FALSE	21.05	ALDH6A1,LIN52	1	0	FALSE	TRUE	13_ReprPC,14_ReprPCWk,15_Quies	FALSE	None	FALSE	FALSE
MEI_chr14_13444_INS	chr14:74942158-74942159	0.953479	0.185	chr14	74942158	74942159	chr14-74780000-75055000	FALSE	FALSE	40	.	0	0	FALSE	TRUE	15_Quies	TRUE	4_Tx,5_TxWk	TRUE	FALSE
MEI_chr14_13446_INS	chr14:75499581-75499582	1.75e-06	0.367	chr14	75499581	75499582	chr14-75305000-76130000	TRUE	TRUE	38.79	.	0	0	FALSE	TRUE	15_Quies	TRUE	4_Tx,5_TxWk	FALSE	FALSE
MEI_chr14_13454_INS	chr14:76353219-76353220	1	0.013	chr14	76353219	76353220	chr14-76160000-76475000	FALSE	TRUE	19.05	.	0	0	FALSE	TRUE	15_Quies	TRUE	4_Tx,5_TxWk	TRUE	FALSE
MEI_chr14_13460_INS	chr14:77116243-77116244	0.628898	0.239	chr14	77116243	77116244	chr14-76880000-77135000	TRUE	FALSE	15.69	.	0	0	FALSE	TRUE	15_Quies,14_ReprPCWk	FALSE	None	TRUE	FALSE
MEI_chr14_13461_INS	chr14:77146469-77146470	0.573904	0.01	chr14	77146469	77146470	-	FALSE	FALSE	0	.	0	0	FALSE	TRUE	15_Quies,14_ReprPCWk,9_Het	FALSE	None	TRUE	FALSE
MEI_chr14_13462_INS	chr14:77295034-77295035	0.45014	0.017	chr14	77295034	77295035	-	FALSE	FALSE	0	CIPC,RP11-463C8.4,TMEM63C	0	1	FALSE	TRUE	15_Quies,14_ReprPCWk	FALSE	None	TRUE	FALSE
MEI_chr14_13465_INS	chr14:77926812-77926813	0.555251	0.092	chr14	77926812	77926813	chr14-77780000-78240000	FALSE	TRUE	47.83	GSTZ1,POMT2,ALKBH1,SLIRP,SPTLC2,C14orf178,SNW1,SAMD15,TMED8	9	1	FALSE	FALSE	None	TRUE	3_TxFlnk,4_Tx,5_TxWk	TRUE	FALSE
MEI_chr14_13466_INS	chr14:78043528-78043529	0.692431	0.052	chr14	78043528	78043529	chr14-77780000-78240000	FALSE	TRUE	47.83	SPTLC2,ALKBH1,SLIRP,C14orf178,SNW1	5	1	FALSE	FALSE	None	TRUE	4_Tx,5_TxWk	TRUE	FALSE
MEI_chr14_13467_INS	chr14:78045153-78045154	0.0830826	0.071	chr14	78045153	78045154	chr14-77780000-78240000	FALSE	TRUE	47.83	SPTLC2,ALKBH1,SLIRP,C14orf178,SNW1	5	1	FALSE	FALSE	None	TRUE	4_Tx,5_TxWk	FALSE	FALSE
MEI_chr14_13469_INS	chr14:78263360-78263361	1.73e-05	0.03	chr14	78263360	78263361	-	FALSE	FALSE	0	.	0	0	FALSE	TRUE	15_Quies,14_ReprPCWk	TRUE	5_TxWk	FALSE	FALSE
MEI_chr14_13473_INS	chr14:78982709-78982710	1	0.272	chr14	78982709	78982710	chr14-78900000-79065000	FALSE	TRUE	6.06	.	0	0	FALSE	TRUE	15_Quies	FALSE	None	TRUE	FALSE
MEI_chr14_13490_INS	chr14:81786791-81786792	1	0.422	chr14	81786791	81786792	chr14-81710000-82020000	FALSE	FALSE	22.58	.	0	0	FALSE	TRUE	15_Quies,14_ReprPCWk	TRUE	4_Tx,5_TxWk	TRUE	FALSE
MEI_chr14_13493_INS	chr14:82223469-82223470	1	0.051	chr14	82223469	82223470	-	FALSE	FALSE	0	.	0	0	FALSE	TRUE	15_Quies	FALSE	None	TRUE	FALSE
MEI_chr14_13495_INS	chr14:82327280-82327281	1	0.011	chr14	82327280	82327281	-	FALSE	FALSE	0	.	0	0	FALSE	TRUE	15_Quies	FALSE	None	TRUE	FALSE
MEI_chr14_13500_INS	chr14:83046031-83046032	3.98e-05	0.01	chr14	83046031	83046032	-	FALSE	FALSE	0	.	0	0	FALSE	TRUE	15_Quies	FALSE	None	FALSE	FALSE
MEI_chr14_13503_INS	chr14:83437116-83437117	1	0.04	chr14	83437116	83437117	-	FALSE	FALSE	0	.	0	0	FALSE	TRUE	15_Quies,9_Het	FALSE	None	TRUE	FALSE
MEI_chr14_13506_INS	chr14:83805621-83805622	1	0.063	chr14	83805621	83805622	-	FALSE	FALSE	0	.	0	0	FALSE	TRUE	15_Quies	FALSE	None	TRUE	FALSE
MEI_chr14_13509_INS	chr14:84457517-84457518	1	0.03	chr14	84457517	84457518	-	FALSE	FALSE	0	FLRT2,RP11-497E19.1	0	0	FALSE	TRUE	15_Quies,9_Het	FALSE	None	TRUE	FALSE
MEI_chr14_13511_INS	chr14:84632740-84632741	1	0.206	chr14	84632740	84632741	-	FALSE	FALSE	0	.	0	0	FALSE	TRUE	15_Quies	FALSE	None	TRUE	FALSE
MEI_chr14_13512_INS	chr14:84680536-84680537	1	0.017	chr14	84680536	84680537	-	FALSE	FALSE	0	.	0	0	FALSE	TRUE	15_Quies,9_Het	FALSE	None	TRUE	FALSE
MEI_chr14_13523_INS	chr14:86149599-86149600	1	0.017	chr14	86149599	86149600	-	FALSE	FALSE	0	.	0	0	FALSE	TRUE	15_Quies	FALSE	None	TRUE	FALSE
MEI_chr14_13525_INS	chr14:86336839-86336840	1	0.027	chr14	86336839	86336840	-	FALSE	FALSE	0	.	0	0	FALSE	TRUE	15_Quies	FALSE	None	TRUE	FALSE
MEI_chr14_13526_INS	chr14:86630702-86630703	1	0.27	chr14	86630702	86630703	-	FALSE	FALSE	0	.	0	0	FALSE	TRUE	15_Quies	FALSE	None	TRUE	FALSE
MEI_chr14_13531_INS	chr14:87375567-87375568	1	0.034	chr14	87375567	87375568	-	FALSE	FALSE	0	.	0	0	FALSE	TRUE	15_Quies	FALSE	None	TRUE	FALSE
MEI_chr14_13532_INS	chr14:87399075-87399076	1	0.029	chr14	87399075	87399076	-	FALSE	FALSE	0	.	0	0	FALSE	TRUE	15_Quies	FALSE	None	TRUE	FALSE
MEI_chr14_13541_INS	chr14:88742624-88742625	1	0.048	chr14	88742624	88742625	chr14-88380000-88845000	FALSE	FALSE	23.66	.	0	0	FALSE	TRUE	15_Quies,14_ReprPCWk	FALSE	None	TRUE	FALSE
MEI_chr14_13542_INS	chr14:88853748-88853749	1	0.021	chr14	88853748	88853749	-	FALSE	FALSE	0	GALC,GPR65	0	0	FALSE	TRUE	15_Quies	TRUE	5_TxWk	TRUE	FALSE
MEI_chr14_13548_INS	chr14:89266590-89266591	1	0.01	chr14	89266590	89266591	chr14-88950000-89440000	FALSE	TRUE	18.37	.	0	0	FALSE	TRUE	15_Quies,14_ReprPCWk	FALSE	None	TRUE	FALSE
MEI_chr14_13550_INS	chr14:89373180-89373181	0.790697	0.019	chr14	89373180	89373181	chr14-88950000-89440000	FALSE	TRUE	18.37	.	0	0	FALSE	TRUE	15_Quies,14_ReprPCWk,9_Het	FALSE	None	TRUE	FALSE
MEI_chr14_13556_INS	chr14:90911814-90911815	0.633213	0.011	chr14	90911814	90911815	chr14-90725000-91225000	FALSE	TRUE	30	.	0	0	FALSE	TRUE	15_Quies,14_ReprPCWk,9_Het	FALSE	None	TRUE	FALSE
MEI_chr14_13558_INS	chr14:91185194-91185195	1	0.247	chr14	91185194	91185195	chr14-90725000-91225000	FALSE	TRUE	30	CALM1,AL512791.1,NRDE2	3	0	FALSE	TRUE	15_Quies,14_ReprPCWk	TRUE	5_TxWk	TRUE	FALSE
MEI_chr14_13562_INS	chr14:92116020-92116021	0.0519759	0.102	chr14	92116020	92116021	chr14-91985000-92435000	FALSE	TRUE	22.22	FBLN5,TC2N	2	1	FALSE	TRUE	15_Quies,14_ReprPCWk	FALSE	None	FALSE	FALSE
MEI_chr14_13563_INS	chr14:92125068-92125069	1	0.576	chr14	92125068	92125069	chr14-91985000-92435000	FALSE	TRUE	22.22	FBLN5	1	1	FALSE	TRUE	15_Quies,14_ReprPCWk	FALSE	None	TRUE	FALSE
MEI_chr14_13565_INS	chr14:92619420-92619421	0.00342066	0.142	chr14	92619420	92619421	chr14-92480000-93260000	FALSE	FALSE	15.38	RIN3	1	0	FALSE	FALSE	None	TRUE	4_Tx,5_TxWk	FALSE	FALSE
MEI_chr14_13568_INS	chr14:93572563-93572564	1	0.011	chr14	93572563	93572564	chr14-93415000-93650000	FALSE	TRUE	17.02	ITPK1	1	1	FALSE	TRUE	15_Quies	TRUE	2_TssAFlnk,5_TxWk	TRUE	FALSE
MEI_chr14_13569_INS	chr14:93830941-93830942	1	0.173	chr14	93830941	93830942	chr14-93690000-94085000	FALSE	TRUE	20.25	.	0	0	FALSE	TRUE	15_Quies,14_ReprPCWk	FALSE	None	TRUE	FALSE
MEI_chr14_13570_INS	chr14:93866704-93866705	0.346471	0.011	chr14	93866704	93866705	chr14-93690000-94085000	FALSE	TRUE	20.25	.	0	0	FALSE	TRUE	13_ReprPC,15_Quies,14_ReprPCWk,9_Het	FALSE	None	TRUE	FALSE
MEI_chr14_13578_INS	chr14:95024621-95024622	0.422006	0.188	chr14	95024621	95024622	chr14-94880000-95025000	FALSE	FALSE	27.59	.	0	0	FALSE	TRUE	15_Quies,14_ReprPCWk	FALSE	None	TRUE	FALSE
MEI_chr14_13585_INS	chr14:97151851-97151852	1	0.037	chr14	97151851	97151852	chr14-97045000-97220000	FALSE	FALSE	17.14	CTD-2200A16.1,AL132819.1,U6	0	0	FALSE	TRUE	13_ReprPC,14_ReprPCWk,15_Quies	FALSE	None	TRUE	FALSE
MEI_chr14_13594_INS	chr14:98494393-98494394	0.151165	0.469	chr14	98494393	98494394	-	FALSE	FALSE	0	.	0	0	FALSE	TRUE	15_Quies,14_ReprPCWk,9_Het	FALSE	None	TRUE	FALSE
MEI_chr14_13595_INS	chr14:100422635-100422636	1	0.043	chr14	100422635	100422636	-	FALSE	FALSE	0	.	0	0	FALSE	TRUE	15_Quies,14_ReprPCWk	FALSE	None	TRUE	FALSE
MEI_chr14_13605_INS	chr14:103028441-103028442	1	0.126	chr14	103028441	103028442	chr14-102990000-103150000	FALSE	TRUE	31.25	.	0	0	FALSE	TRUE	15_Quies,14_ReprPCWk	TRUE	5_TxWk	TRUE	FALSE
MEI_chr14_13609_INS	chr14:103729747-103729748	0.00310808	0.018	chr14	103729747	103729748	chr14-103535000-103785000	FALSE	FALSE	52	.	0	0	FALSE	TRUE	13_ReprPC,15_Quies,14_ReprPCWk	TRUE	5_TxWk	FALSE	FALSE
MEI_chr15_13619_INS	chr15:20158914-20158915	1	0.111	chr15	20158914	20158915	-	FALSE	FALSE	0	.	0	0	FALSE	TRUE	15_Quies,14_ReprPCWk	FALSE	None	TRUE	FALSE
MEI_chr15_13621_INS	chr15:21941250-21941251	1	0.024	chr15	21941250	21941251	-	FALSE	FALSE	0	.	0	0	FALSE	TRUE	13_ReprPC,14_ReprPCWk,15_Quies	FALSE	None	TRUE	FALSE
MEI_chr15_13623_INS	chr15:22415113-22415114	6.5e-08	0.013	chr15	22415113	22415114	-	FALSE	FALSE	0	.	0	0	FALSE	TRUE	15_Quies,14_ReprPCWk	FALSE	None	FALSE	FALSE
MEI_chr15_13627_INS	chr15:22574176-22574177	1	0.113	chr15	22574176	22574177	-	FALSE	FALSE	0	.	0	0	FALSE	TRUE	15_Quies,14_ReprPCWk	FALSE	None	TRUE	FALSE
MEI_chr15_13628_INS	chr15:22769074-22769075	0.381602	0.528	chr15	22769074	22769075	-	FALSE	FALSE	0	.	0	0	FALSE	TRUE	15_Quies,14_ReprPCWk	FALSE	None	TRUE	FALSE
MEI_chr15_13631_INS	chr15:22797908-22797909	0.0393141	0.015	chr15	22797908	22797909	-	FALSE	FALSE	0	NIPA2,CYFIP1	0	1	FALSE	TRUE	15_Quies,14_ReprPCWk	FALSE	None	FALSE	FALSE
MEI_chr15_13635_INS	chr15:23214982-23214983	1	0.021	chr15	23214982	23214983	chr15-22835000-23255000	FALSE	TRUE	26.19	.	0	0	FALSE	TRUE	15_Quies,14_ReprPCWk	FALSE	None	TRUE	FALSE
MEI_chr15_13636_INS	chr15:23743561-23743562	1	0.449	chr15	23743561	23743562	-	FALSE	FALSE	0	.	0	0	FALSE	TRUE	15_Quies,14_ReprPCWk	FALSE	None	TRUE	FALSE
MEI_chr15_13637_INS	chr15:23902414-23902415	1	0.011	chr15	23902414	23902415	-	FALSE	FALSE	0	.	0	0	FALSE	TRUE	15_Quies,14_ReprPCWk	FALSE	None	TRUE	FALSE
MEI_chr15_13638_INS	chr15:24130870-24130871	1	0.025	chr15	24130870	24130871	-	FALSE	FALSE	0	.	0	0	FALSE	TRUE	15_Quies,14_ReprPCWk	FALSE	None	TRUE	FALSE
MEI_chr15_13639_INS	chr15:24144217-24144218	1	0.011	chr15	24144217	24144218	-	FALSE	FALSE	0	.	0	0	FALSE	TRUE	15_Quies,14_ReprPCWk	FALSE	None	TRUE	FALSE
MEI_chr15_13643_INS	chr15:24591239-24591240	0.00241837	0.113	chr15	24591239	24591240	-	FALSE	FALSE	0	.	0	0	FALSE	TRUE	15_Quies	FALSE	None	FALSE	FALSE
MEI_chr15_13645_INS	chr15:24757800-24757801	0.96183	0.056	chr15	24757800	24757801	-	FALSE	FALSE	0	.	0	0	FALSE	TRUE	15_Quies,9_Het	FALSE	None	TRUE	FALSE
MEI_chr15_13646_INS	chr15:24816459-24816460	1	0.012	chr15	24816459	24816460	-	FALSE	FALSE	0	.	0	0	FALSE	TRUE	15_Quies,9_Het	FALSE	None	TRUE	FALSE
MEI_chr15_13649_INS	chr15:25023275-25023276	1	0.022	chr15	25023275	25023276	-	FALSE	FALSE	0	UBE3A,NDN	0	1	FALSE	TRUE	15_Quies,14_ReprPCWk,9_Het	FALSE	None	TRUE	FALSE
MEI_chr15_13651_INS	chr15:25565754-25565755	0.898021	0.067	chr15	25565754	25565755	chr15-25565000-25695000	FALSE	TRUE	23.08	.	0	0	FALSE	TRUE	15_Quies,9_Het	FALSE	None	TRUE	FALSE
MEI_chr15_13652_INS	chr15:25735669-25735670	1	0.161	chr15	25735669	25735670	-	FALSE	FALSE	0	AC124309.1,MAGEL2	0	1	FALSE	TRUE	15_Quies,9_Het	FALSE	None	TRUE	FALSE
MEI_chr15_13653_INS	chr15:25783278-25783279	1	0.034	chr15	25783278	25783279	-	FALSE	FALSE	0	AC124309.1,MAGEL2	0	1	FALSE	TRUE	15_Quies,9_Het	FALSE	None	TRUE	FALSE
MEI_chr15_13658_INS	chr15:26141247-26141248	1	0.144	chr15	26141247	26141248	chr15-25955000-26190000	FALSE	FALSE	29.79	CYFIP1	0	1	FALSE	TRUE	15_Quies,14_ReprPCWk	FALSE	None	TRUE	FALSE
MEI_chr15_13665_INS	chr15:26872528-26872529	1	0.389	chr15	26872528	26872529	-	FALSE	FALSE	0	.	0	0	FALSE	TRUE	15_Quies,9_Het	FALSE	None	TRUE	FALSE
MEI_chr15_13672_INS	chr15:27765794-27765795	1	0.456	chr15	27765794	27765795	chr15-27120000-28315000	FALSE	TRUE	14.23	RP11-100M12.3	1	0	FALSE	TRUE	15_Quies,9_Het	FALSE	None	TRUE	FALSE
MEI_chr15_13674_INS	chr15:28175804-28175805	1	0.157	chr15	28175804	28175805	chr15-27120000-28315000	FALSE	TRUE	14.23	.	0	0	FALSE	TRUE	15_Quies,14_ReprPCWk,9_Het	FALSE	None	TRUE	FALSE
MEI_chr15_13675_INS	chr15:28179379-28179380	1	0.076	chr15	28179379	28179380	chr15-27120000-28315000	FALSE	TRUE	14.23	.	0	0	FALSE	TRUE	15_Quies,14_ReprPCWk,9_Het	FALSE	None	TRUE	FALSE
MEI_chr15_13677_INS	chr15:29016318-29016319	0.489376	0.063	chr15	29016318	29016319	-	FALSE	FALSE	0	.	0	0	FALSE	TRUE	15_Quies	FALSE	None	TRUE	FALSE
MEI_chr15_13679_INS	chr15:29052082-29052083	1	0.016	chr15	29052082	29052083	-	FALSE	FALSE	0	.	0	0	FALSE	TRUE	15_Quies,14_ReprPCWk	FALSE	None	TRUE	FALSE
MEI_chr15_13681_INS	chr15:29818640-29818641	1	0.012	chr15	29818640	29818641	-	FALSE	FALSE	0	.	0	0	FALSE	TRUE	15_Quies,14_ReprPCWk	FALSE	None	TRUE	FALSE
MEI_chr15_13682_INS	chr15:29820920-29820921	1	0.013	chr15	29820920	29820921	-	FALSE	FALSE	0	.	0	0	FALSE	TRUE	15_Quies,14_ReprPCWk	FALSE	None	TRUE	FALSE
MEI_chr15_13684_INS	chr15:31067048-31067049	0.010358	0.022	chr15	31067048	31067049	-	FALSE	FALSE	0	.	0	0	FALSE	TRUE	15_Quies,14_ReprPCWk,9_Het	TRUE	5_TxWk	FALSE	FALSE
MEI_chr15_13687_INS	chr15:31166289-31166290	1.16e-06	0.01	chr15	31166289	31166290	-	FALSE	FALSE	0	TRPM1	0	0	FALSE	TRUE	15_Quies,14_ReprPCWk	TRUE	5_TxWk	FALSE	FALSE
MEI_chr15_13688_INS	chr15:31269840-31269841	0.00797092	0.01	chr15	31269840	31269841	chr15-31190000-31435000	TRUE	FALSE	32.65	RNU6-466P,TRPM1,KLF13,FAN1	3	0	FALSE	FALSE	None	TRUE	4_Tx,5_TxWk	FALSE	FALSE
MEI_chr15_13695_INS	chr15:33113309-33113310	1	0.092	chr15	33113309	33113310	chr15-32920000-33305000	TRUE	FALSE	25.97	RP11-1000B6.2,SCG5,SNORD77	3	0	FALSE	TRUE	15_Quies,14_ReprPCWk	FALSE	None	TRUE	FALSE
MEI_chr15_13702_INS	chr15:34031855-34031856	1	0.178	chr15	34031855	34031856	chr15-34030000-34295000	FALSE	TRUE	22.64	RP11-489D6.2,RYR3,CHRM5	2	1	FALSE	TRUE	15_Quies,14_ReprPCWk	TRUE	5_TxWk	TRUE	FALSE
MEI_chr15_13704_INS	chr15:34113100-34113101	1	0.248	chr15	34113100	34113101	chr15-34030000-34295000	FALSE	TRUE	22.64	.	0	0	FALSE	TRUE	15_Quies,14_ReprPCWk	FALSE	None	TRUE	FALSE
MEI_chr15_13714_INS	chr15:34764550-34764551	0.281442	0.011	chr15	34764550	34764551	-	FALSE	FALSE	0	.	0	0	FALSE	TRUE	15_Quies,14_ReprPCWk	FALSE	None	TRUE	FALSE
MEI_chr15_13718_INS	chr15:35473633-35473634	1	0.156	chr15	35473633	35473634	chr15-35355000-35785000	TRUE	FALSE	27.91	.	0	0	FALSE	TRUE	15_Quies	FALSE	None	TRUE	FALSE
MEI_chr15_13725_INS	chr15:36096324-36096325	1	0.235	chr15	36096324	36096325	chr15-36025000-36680000	FALSE	FALSE	9.16	.	0	0	FALSE	TRUE	15_Quies,9_Het	FALSE	None	TRUE	FALSE
MEI_chr15_13726_INS	chr15:36432952-36432953	0.014239	0.012	chr15	36432952	36432953	chr15-36025000-36680000	FALSE	FALSE	9.16	.	0	0	FALSE	TRUE	15_Quies	FALSE	None	FALSE	FALSE
MEI_chr15_13729_INS	chr15:36640185-36640186	1	0.015	chr15	36640185	36640186	chr15-36025000-36680000	FALSE	FALSE	9.16	.	0	0	FALSE	TRUE	15_Quies	FALSE	None	TRUE	FALSE
MEI_chr15_13730_INS	chr15:36672699-36672700	1	0.012	chr15	36672699	36672700	chr15-36025000-36680000	FALSE	FALSE	9.16	.	0	0	FALSE	TRUE	15_Quies,9_Het	FALSE	None	TRUE	FALSE
MEI_chr15_13732_INS	chr15:36846930-36846931	0.756191	0.083	chr15	36846930	36846931	chr15-36830000-37115000	FALSE	FALSE	24.56	.	0	0	FALSE	TRUE	15_Quies,14_ReprPCWk	FALSE	None	TRUE	FALSE
MEI_chr15_13736_INS	chr15:37707890-37707891	1	0.196	chr15	37707890	37707891	chr15-37500000-38160000	FALSE	FALSE	4.55	.	0	0	FALSE	TRUE	15_Quies,9_Het	FALSE	None	TRUE	FALSE
MEI_chr15_13740_INS	chr15:38339263-38339264	1	0.017	chr15	38339263	38339264	chr15-38280000-38685000	FALSE	FALSE	9.88	SPRED1	1	0	FALSE	TRUE	15_Quies	TRUE	5_TxWk	TRUE	FALSE
MEI_chr15_13741_INS	chr15:38718004-38718005	1	0.038	chr15	38718004	38718005	-	FALSE	FALSE	0	C15orf53	0	0	FALSE	TRUE	15_Quies,14_ReprPCWk	FALSE	None	TRUE	FALSE
MEI_chr15_13742_INS	chr15:38767267-38767268	1	0.012	chr15	38767267	38767268	chr15-38730000-38995000	FALSE	FALSE	30.19	C15orf53,RASGRP1,FSIP1,RP11-37C7.3,AQR,DPH6-AS1,DPH6	2	1	FALSE	FALSE	None	TRUE	4_Tx,5_TxWk	TRUE	FALSE
MEI_chr15_13743_INS	chr15:38769445-38769446	1	0.161	chr15	38769445	38769446	chr15-38730000-38995000	FALSE	FALSE	30.19	C15orf53,RASGRP1	2	0	FALSE	FALSE	None	TRUE	4_Tx,5_TxWk	TRUE	FALSE
MEI_chr15_13748_INS	chr15:39691605-39691606	0.893121	0.439	chr15	39691605	39691606	chr15-39420000-39890000	TRUE	TRUE	19.15	THBS1	1	1	FALSE	TRUE	15_Quies,14_ReprPCWk	TRUE	5_TxWk	TRUE	FALSE
MEI_chr15_13749_INS	chr15:39776572-39776573	1	0.065	chr15	39776572	39776573	chr15-39420000-39890000	TRUE	TRUE	19.15	THBS1	1	1	FALSE	TRUE	15_Quies,14_ReprPCWk	FALSE	None	TRUE	FALSE
MEI_chr15_13750_INS	chr15:39811776-39811777	1	0.042	chr15	39811776	39811777	chr15-39420000-39890000	TRUE	TRUE	19.15	.	0	0	FALSE	TRUE	15_Quies,14_ReprPCWk	FALSE	None	TRUE	FALSE
MEI_chr15_13754_INS	chr15:41039885-41039886	0.533229	0.083	chr15	41039885	41039886	chr15-40800000-41100000	FALSE	TRUE	53.33	RPUSD2	1	0	FALSE	FALSE	None	TRUE	4_Tx,5_TxWk	TRUE	FALSE
MEI_chr15_13755_INS	chr15:41100332-41100333	5.79e-15	0.344	chr15	41100332	41100333	-	FALSE	FALSE	0	CASC5,RNU6-516P,snoU13	0	0	FALSE	FALSE	None	TRUE	1_TssA,2_TssAFlnk	FALSE	FALSE
MEI_chr15_13756_INS	chr15:41235866-41235867	0.172689	0.013	chr15	41235866	41235867	chr15-41130000-41520000	FALSE	TRUE	43.59	.	0	0	FALSE	TRUE	15_Quies,14_ReprPCWk	TRUE	5_TxWk	TRUE	FALSE
MEI_chr15_13758_INS	chr15:42247447-42247448	1	0.018	chr15	42247447	42247448	-	FALSE	FALSE	0	.	0	0	FALSE	TRUE	15_Quies	TRUE	4_Tx,5_TxWk	TRUE	FALSE
MEI_chr15_13761_INS	chr15:42633305-42633306	1	0.015	chr15	42633305	42633306	chr15-42460000-42765000	FALSE	FALSE	32.79	ELL3,SERF2,EPB42	0	0	FALSE	TRUE	15_Quies	TRUE	4_Tx,5_TxWk	TRUE	FALSE
MEI_chr15_13770_INS	chr15:44502016-44502017	0.603043	0.34	chr15	44502016	44502017	-	FALSE	FALSE	0	.	0	0	FALSE	TRUE	15_Quies,14_ReprPCWk	FALSE	None	TRUE	FALSE
MEI_chr15_13773_INS	chr15:45569912-45569913	7.4e-07	0.344	chr15	45569912	45569913	chr15-45420000-45940000	FALSE	TRUE	59.62	CTD-2651B20.6,CTD-2651B20.7,SHF,GATM,SPATA5L1,DUOX1,DUOXA1,SQRDL,BLOC1S6,RP11-96O20.4	10	0	FALSE	TRUE	15_Quies,14_ReprPCWk	TRUE	5_TxWk	FALSE	FALSE
MEI_chr15_13775_INS	chr15:45989679-45989680	0.946103	0.185	chr15	45989679	45989680	-	FALSE	FALSE	0	.	0	0	FALSE	TRUE	15_Quies	TRUE	5_TxWk	TRUE	FALSE
MEI_chr15_13776_INS	chr15:46045090-46045091	0.654486	0.045	chr15	46045090	46045091	chr15-46000000-47455000	FALSE	FALSE	6.87	.	0	0	FALSE	TRUE	15_Quies,14_ReprPCWk	FALSE	None	TRUE	FALSE
MEI_chr15_13778_INS	chr15:46126006-46126007	0.499181	0.211	chr15	46126006	46126007	chr15-46000000-47455000	FALSE	FALSE	6.87	.	0	0	FALSE	TRUE	15_Quies,14_ReprPCWk	FALSE	None	TRUE	FALSE
MEI_chr15_13792_INS	chr15:47371112-47371113	1	0.058	chr15	47371112	47371113	chr15-46000000-47455000	FALSE	FALSE	6.87	.	0	0	FALSE	TRUE	15_Quies	FALSE	None	TRUE	FALSE
MEI_chr15_13793_INS	chr15:47507342-47507343	1	0.356	chr15	47507342	47507343	-	FALSE	FALSE	0	.	0	0	FALSE	TRUE	15_Quies,14_ReprPCWk	FALSE	None	TRUE	FALSE
MEI_chr15_13795_INS	chr15:47637415-47637416	1	0.01	chr15	47637415	47637416	-	FALSE	FALSE	0	.	0	0	FALSE	TRUE	15_Quies	FALSE	None	TRUE	FALSE
MEI_chr15_13797_INS	chr15:47762613-47762614	0.286427	0.012	chr15	47762613	47762614	-	FALSE	FALSE	0	.	0	0	FALSE	TRUE	15_Quies,14_ReprPCWk	FALSE	None	TRUE	FALSE
MEI_chr15_13808_INS	chr15:49155279-49155280	1	0.108	chr15	49155279	49155280	chr15-49125000-49450000	TRUE	TRUE	36.92	COPS2,GALK2,NDUFAF4P1,SECISBP2L,FGF7,DTWD1,FAM227B,U6,GABPB1-AS1,GABPB1	4	2	FALSE	TRUE	15_Quies,14_ReprPCWk	FALSE	None	TRUE	FALSE
MEI_chr15_13810_INS	chr15:49609604-49609605	1	0.165	chr15	49609604	49609605	chr15-49510000-50445000	FALSE	FALSE	10.7	.	0	0	FALSE	FALSE	None	TRUE	5_TxWk	TRUE	TRUE
MEI_chr15_13814_INS	chr15:51189312-51189313	0.918832	0.147	chr15	51189312	51189313	chr15-50620000-51255000	FALSE	TRUE	31.5	RN7SL354P,TRPM7,SPPL2A	3	0	FALSE	TRUE	15_Quies	FALSE	None	TRUE	FALSE
MEI_chr15_13815_INS	chr15:51222563-51222564	1	0.108	chr15	51222563	51222564	chr15-50620000-51255000	FALSE	TRUE	31.5	USP50,RN7SL354P,TRPM7,GABPB1-AS1,GABPB1,SPPL2A,AHCYP7,USP8,CEP152,RP11-485O10.3	8	2	FALSE	FALSE	None	TRUE	4_Tx,5_TxWk	TRUE	FALSE
MEI_chr15_13816_INS	chr15:51227576-51227577	1	0.011	chr15	51227576	51227577	chr15-50620000-51255000	FALSE	TRUE	31.5	RN7SL354P,TRPM7	2	0	FALSE	FALSE	None	TRUE	4_Tx,5_TxWk	TRUE	FALSE
MEI_chr15_13818_INS	chr15:51309805-51309806	0.37151	0.02	chr15	51309805	51309806	-	FALSE	FALSE	0	.	0	0	FALSE	TRUE	15_Quies	FALSE	None	TRUE	FALSE
MEI_chr15_13834_INS	chr15:53453626-53453627	1	0.144	chr15	53453626	53453627	chr15-53070000-54045000	TRUE	FALSE	7.18	.	0	0	FALSE	TRUE	15_Quies	FALSE	None	TRUE	FALSE
MEI_chr15_13835_INS	chr15:53941096-53941097	0.183713	0.061	chr15	53941096	53941097	chr15-53070000-54045000	TRUE	FALSE	7.18	.	0	0	FALSE	TRUE	15_Quies,14_ReprPCWk	FALSE	None	TRUE	FALSE
MEI_chr15_13836_INS	chr15:53956115-53956116	1	0.051	chr15	53956115	53956116	chr15-53070000-54045000	TRUE	FALSE	7.18	.	0	0	FALSE	TRUE	15_Quies,14_ReprPCWk	FALSE	None	TRUE	FALSE
MEI_chr15_13837_INS	chr15:54188220-54188221	1	0.136	chr15	54188220	54188221	-	FALSE	FALSE	0	.	0	0	FALSE	TRUE	15_Quies,14_ReprPCWk	FALSE	None	TRUE	FALSE
MEI_chr15_13839_INS	chr15:54248784-54248785	1	0.237	chr15	54248784	54248785	-	FALSE	FALSE	0	.	0	0	FALSE	TRUE	15_Quies	FALSE	None	TRUE	FALSE
MEI_chr15_13840_INS	chr15:54286401-54286402	1	0.104	chr15	54286401	54286402	-	FALSE	FALSE	0	.	0	0	FALSE	TRUE	15_Quies,9_Het	FALSE	None	TRUE	FALSE
MEI_chr15_13841_INS	chr15:54448991-54448992	1	0.231	chr15	54448991	54448992	-	FALSE	FALSE	0	.	0	0	FALSE	TRUE	13_ReprPC,15_Quies,14_ReprPCWk,9_Het	FALSE	None	TRUE	FALSE
MEI_chr15_13842_INS	chr15:54800391-54800392	1	0.019	chr15	54800391	54800392	-	FALSE	FALSE	0	.	0	0	FALSE	TRUE	15_Quies	TRUE	5_TxWk	TRUE	FALSE
MEI_chr15_13843_INS	chr15:54946522-54946523	1	0.01	chr15	54946522	54946523	-	FALSE	FALSE	0	.	0	0	FALSE	TRUE	15_Quies	FALSE	None	TRUE	FALSE
MEI_chr15_13845_INS	chr15:55129551-55129552	1	0.056	chr15	55129551	55129552	-	FALSE	FALSE	0	.	0	0	FALSE	TRUE	15_Quies,14_ReprPCWk,9_Het	FALSE	None	TRUE	FALSE
MEI_chr15_13848_INS	chr15:55213449-55213450	1	0.011	chr15	55213449	55213450	-	FALSE	FALSE	0	.	0	0	FALSE	TRUE	15_Quies,9_Het	FALSE	None	TRUE	FALSE
MEI_chr15_13852_INS	chr15:55593678-55593679	0.156	0.012	chr15	55593678	55593679	chr15-55480000-55735000	FALSE	TRUE	39.22	RSL24D1	1	1	FALSE	TRUE	15_Quies,9_Het	TRUE	5_TxWk	TRUE	FALSE
MEI_chr15_13855_INS	chr15:55671321-55671322	1	0.027	chr15	55671321	55671322	chr15-55480000-55735000	FALSE	TRUE	39.22	RSL24D1	1	1	FALSE	FALSE	None	TRUE	4_Tx,5_TxWk	TRUE	FALSE
MEI_chr15_13856_INS	chr15:55702249-55702250	1	0.024	chr15	55702249	55702250	chr15-55480000-55735000	FALSE	TRUE	39.22	RSL24D1	1	1	FALSE	TRUE	15_Quies,14_ReprPCWk	FALSE	None	TRUE	FALSE
MEI_chr15_13864_INS	chr15:56833937-56833938	0.861284	0.563	chr15	56833937	56833938	chr15-56775000-57105000	FALSE	FALSE	6.06	.	0	0	FALSE	TRUE	15_Quies,14_ReprPCWk	FALSE	None	TRUE	FALSE
MEI_chr15_13871_INS	chr15:57994688-57994689	1	0.013	chr15	57994688	57994689	chr15-57850000-58485000	TRUE	FALSE	20.47	GCOM1,MYZAP,POLR2M,RSL24D1	3	1	FALSE	TRUE	13_ReprPC,14_ReprPCWk,15_Quies	FALSE	None	TRUE	FALSE
MEI_chr15_13879_INS	chr15:59169388-59169389	0.473772	0.156	chr15	59169388	59169389	-	FALSE	FALSE	0	.	0	0	FALSE	FALSE	None	TRUE	4_Tx,5_TxWk	TRUE	TRUE
MEI_chr15_13883_INS	chr15:60657259-60657260	0.230419	0.356	chr15	60657259	60657260	chr15-60640000-61245000	FALSE	TRUE	18.18	.	0	0	FALSE	TRUE	15_Quies	TRUE	4_Tx,5_TxWk	TRUE	FALSE
MEI_chr15_13891_INS	chr15:61216544-61216545	1	0.308	chr15	61216544	61216545	chr15-60640000-61245000	FALSE	TRUE	18.18	.	0	0	FALSE	TRUE	15_Quies,14_ReprPCWk	TRUE	5_TxWk	TRUE	FALSE
MEI_chr15_13894_INS	chr15:61328974-61328975	1	0.083	chr15	61328974	61328975	-	FALSE	FALSE	0	.	0	0	FALSE	TRUE	15_Quies,14_ReprPCWk	TRUE	5_TxWk	TRUE	FALSE
MEI_chr15_13895_INS	chr15:61365604-61365605	1	0.01	chr15	61365604	61365605	-	FALSE	FALSE	0	.	0	0	FALSE	TRUE	13_ReprPC,14_ReprPCWk,15_Quies	FALSE	None	TRUE	FALSE
MEI_chr15_13898_INS	chr15:62307770-62307771	1	0.021	chr15	62307770	62307771	chr15-62145000-62370000	FALSE	FALSE	17.78	.	0	0	FALSE	FALSE	None	TRUE	4_Tx,5_TxWk	TRUE	FALSE
MEI_chr15_13899_INS	chr15:62318280-62318281	1	0.294	chr15	62318280	62318281	chr15-62145000-62370000	FALSE	FALSE	17.78	RP11-643M14.1,VPS13C,C2CD4A	3	0	FALSE	TRUE	15_Quies	TRUE	4_Tx,5_TxWk	TRUE	FALSE
MEI_chr15_13901_INS	chr15:62606061-62606062	0.317228	0.064	chr15	62606061	62606062	-	FALSE	FALSE	0	.	0	0	FALSE	TRUE	15_Quies,14_ReprPCWk	FALSE	None	TRUE	FALSE
MEI_chr15_13902_INS	chr15:63086037-63086038	1	0.148	chr15	63086037	63086038	chr15-63065000-63390000	FALSE	TRUE	27.69	TPM1	1	0	FALSE	TRUE	13_ReprPC,14_ReprPCWk,15_Quies	FALSE	None	TRUE	FALSE
MEI_chr15_13903_INS	chr15:63287086-63287087	1	0.193	chr15	63287086	63287087	chr15-63065000-63390000	FALSE	TRUE	27.69	.	0	0	FALSE	TRUE	13_ReprPC,14_ReprPCWk,15_Quies	FALSE	None	TRUE	FALSE
MEI_chr15_13904_INS	chr15:63374599-63374600	1	0.331	chr15	63374599	63374600	chr15-63065000-63390000	FALSE	TRUE	27.69	MIR190A	1	0	FALSE	TRUE	13_ReprPC,15_Quies,14_ReprPCWk	TRUE	5_TxWk	TRUE	FALSE
MEI_chr15_13910_INS	chr15:64411208-64411209	0.0356993	0.026	chr15	64411208	64411209	chr15-63900000-64980000	TRUE	TRUE	22.22	FBXL22,USP3-AS1	0	0	FALSE	FALSE	None	TRUE	4_Tx,5_TxWk	FALSE	FALSE
MEI_chr15_13915_INS	chr15:65786350-65786351	1	0.027	chr15	65786350	65786351	-	FALSE	FALSE	0	.	0	0	FALSE	FALSE	None	TRUE	4_Tx,5_TxWk	TRUE	FALSE
MEI_chr15_13917_INS	chr15:66513960-66513961	0.885683	0.08	chr15	66513960	66513961	chr15-66205000-66580000	FALSE	FALSE	8	.	0	0	FALSE	TRUE	13_ReprPC,15_Quies,14_ReprPCWk	FALSE	None	TRUE	FALSE
MEI_chr15_13918_INS	chr15:66666669-66666670	1	0.028	chr15	66666669	66666670	chr15-66600000-66800000	FALSE	TRUE	95	MIR4512,SNAPC5,RPL4,SNORD16,SNORD18A,SNORD18B,SNORD18C	7	1	FALSE	TRUE	15_Quies,9_Het	TRUE	5_TxWk	TRUE	FALSE
MEI_chr15_13919_INS	chr15:66921115-66921116	0.725	0.016	chr15	66921115	66921116	chr15-66865000-67160000	FALSE	FALSE	10.17	SMAD6	1	0	FALSE	TRUE	15_Quies,14_ReprPCWk	TRUE	5_TxWk	TRUE	FALSE
MEI_chr15_13920_INS	chr15:67294860-67294861	1	0.258	chr15	67294860	67294861	chr15-67225000-67600000	FALSE	FALSE	24	.	0	0	FALSE	TRUE	15_Quies,14_ReprPCWk,9_Het	FALSE	None	TRUE	FALSE
MEI_chr15_13926_INS	chr15:67644904-67644905	0.0137742	0.109	chr15	67644904	67644905	chr15-67620000-67730000	FALSE	FALSE	18.18	.	0	0	FALSE	TRUE	15_Quies,9_Het	FALSE	None	FALSE	FALSE
MEI_chr15_13930_INS	chr15:68992745-68992746	1	0.021	chr15	68992745	68992746	chr15-68525000-69245000	TRUE	TRUE	19.44	.	0	0	FALSE	TRUE	13_ReprPC,15_Quies,14_ReprPCWk	TRUE	5_TxWk	TRUE	FALSE
MEI_chr15_13937_INS	chr15:70408637-70408638	1	0.41	chr15	70408637	70408638	chr15-69755000-70840000	FALSE	TRUE	12.9	AC009677.1	1	0	FALSE	TRUE	13_ReprPC,14_ReprPCWk,15_Quies	TRUE	5_TxWk	TRUE	FALSE
MEI_chr15_13940_INS	chr15:70747315-70747316	0.285826	0.218	chr15	70747315	70747316	chr15-69755000-70840000	FALSE	TRUE	12.9	MIR629,TLE3,AC009677.1,RNU6-745P	4	1	FALSE	TRUE	15_Quies,14_ReprPCWk	TRUE	5_TxWk	TRUE	FALSE
MEI_chr15_13941_INS	chr15:70839579-70839580	1	0.18	chr15	70839579	70839580	chr15-69755000-70840000	FALSE	TRUE	12.9	MIR629	1	0	FALSE	TRUE	15_Quies,14_ReprPCWk	FALSE	None	TRUE	FALSE
MEI_chr15_13946_INS	chr15:71153760-71153761	1	0.23	chr15	71153760	71153761	-	FALSE	FALSE	0	.	0	0	FALSE	TRUE	15_Quies,14_ReprPCWk	FALSE	None	TRUE	FALSE
MEI_chr15_13953_INS	chr15:72639551-72639552	1	0.42	chr15	72639551	72639552	chr15-72485000-72925000	FALSE	TRUE	45.45	ARIH1,RP11-1007O24.2,RP11-1007O24.3,MIR630	4	1	FALSE	FALSE	None	TRUE	4_Tx,5_TxWk	TRUE	FALSE
MEI_chr15_13961_INS	chr15:73983319-73983320	1	0.283	chr15	73983319	73983320	chr15-73575000-74040000	FALSE	TRUE	17.2	ADPGK-AS1,ADPGK	0	0	FALSE	TRUE	13_ReprPC,14_ReprPCWk,15_Quies	TRUE	5_TxWk	TRUE	FALSE
MEI_chr15_13962_INS	chr15:74452594-74452595	4.72e-05	0.012	chr15	74452594	74452595	chr15-74410000-74615000	TRUE	FALSE	39.02	.	0	0	FALSE	TRUE	13_ReprPC,15_Quies,14_ReprPCWk	FALSE	None	FALSE	FALSE
MEI_chr15_13968_INS	chr15:75203067-75203068	0.149661	0.028	chr15	75203067	75203068	chr15-74655000-75250000	FALSE	TRUE	47.06	CSK,LMAN1L	2	1	FALSE	FALSE	None	TRUE	4_Tx,5_TxWk	TRUE	FALSE
MEI_chr15_13971_INS	chr15:76826019-76826020	0.116946	0.104	chr15	76826019	76826020	chr15-76640000-77175000	FALSE	FALSE	7.48	.	0	0	FALSE	TRUE	15_Quies	TRUE	5_TxWk	TRUE	FALSE
MEI_chr15_13972_INS	chr15:76883596-76883597	0.184733	0.025	chr15	76883596	76883597	chr15-76640000-77175000	FALSE	FALSE	7.48	.	0	0	FALSE	TRUE	15_Quies	TRUE	5_TxWk	TRUE	FALSE
MEI_chr15_13973_INS	chr15:77092501-77092502	0.0116925	0.282	chr15	77092501	77092502	chr15-76640000-77175000	FALSE	FALSE	7.48	.	0	0	FALSE	FALSE	None	TRUE	4_Tx,5_TxWk	FALSE	FALSE
MEI_chr15_13976_INS	chr15:77761597-77761598	0.00583703	0.126	chr15	77761597	77761598	chr15-77400000-77840000	FALSE	TRUE	11.36	.	0	0	FALSE	FALSE	None	TRUE	4_Tx,5_TxWk	FALSE	FALSE
MEI_chr15_13980_INS	chr15:77912589-77912590	1.17e-06	0.012	chr15	77912589	77912590	chr15-77860000-78175000	FALSE	TRUE	15.87	.	0	0	FALSE	TRUE	13_ReprPC,14_ReprPCWk,15_Quies	FALSE	None	FALSE	FALSE
MEI_chr15_13981_INS	chr15:78487824-78487825	1	0.017	chr15	78487824	78487825	chr15-78230000-78555000	FALSE	FALSE	40	CIB2,IDH3A	2	0	FALSE	TRUE	15_Quies,14_ReprPCWk	FALSE	None	TRUE	FALSE
MEI_chr15_13983_INS	chr15:78936671-78936672	1	0.174	chr15	78936671	78936672	chr15-78905000-79030000	FALSE	FALSE	40	MIR184,RASGRF1,RP11-16K12.1	0	1	FALSE	TRUE	15_Quies,14_ReprPCWk	FALSE	None	TRUE	FALSE
MEI_chr15_13985_INS	chr15:79167169-79167170	8.96e-05	0.09	chr15	79167169	79167170	-	FALSE	FALSE	0	.	0	0	FALSE	FALSE	None	TRUE	1_TssA,2_TssAFlnk	FALSE	FALSE
MEI_chr15_13986_INS	chr15:79795885-79795886	1	0.391	chr15	79795885	79795886	chr15-79630000-79890000	FALSE	FALSE	19.23	.	0	0	FALSE	TRUE	15_Quies,14_ReprPCWk	FALSE	None	TRUE	FALSE
MEI_chr15_13989_INS	chr15:80197648-80197649	1	0.04	chr15	80197648	80197649	chr15-80165000-80470000	TRUE	FALSE	42.62	BCL2A1,ZFAND6,FAH	3	0	FALSE	TRUE	15_Quies	TRUE	5_TxWk	TRUE	FALSE
MEI_chr15_13990_INS	chr15:80619524-80619525	0.593395	0.011	chr15	80619524	80619525	-	FALSE	FALSE	0	.	0	0	FALSE	TRUE	15_Quies,14_ReprPCWk,9_Het	FALSE	None	TRUE	FALSE
MEI_chr15_13991_INS	chr15:80662580-80662581	1	0.052	chr15	80662580	80662581	-	FALSE	FALSE	0	.	0	0	FALSE	TRUE	15_Quies,14_ReprPCWk,9_Het	FALSE	None	TRUE	FALSE
MEI_chr15_13994_INS	chr15:80858574-80858575	1	0.013	chr15	80858574	80858575	chr15-80695000-81260000	FALSE	TRUE	24.78	KIAA1199,MESDC2	2	0	FALSE	TRUE	13_ReprPC,15_Quies,14_ReprPCWk	FALSE	None	TRUE	FALSE
MEI_chr15_13997_INS	chr15:81392597-81392598	0.513467	0.379	chr15	81392597	81392598	chr15-81275000-81710000	FALSE	FALSE	27.59	.	0	0	FALSE	TRUE	15_Quies,14_ReprPCWk	TRUE	5_TxWk	TRUE	FALSE
MEI_chr15_14000_INS	chr15:82035669-82035670	1	0.245	chr15	82035669	82035670	-	FALSE	FALSE	0	.	0	0	FALSE	TRUE	15_Quies,14_ReprPCWk	FALSE	None	TRUE	FALSE
MEI_chr15_14006_INS	chr15:84274302-84274303	1	0.028	chr15	84274302	84274303	-	FALSE	FALSE	0	AC087738.1	0	0	FALSE	TRUE	15_Quies,14_ReprPCWk	FALSE	None	TRUE	FALSE
MEI_chr15_14009_INS	chr15:84676325-84676326	1	0.022	chr15	84676325	84676326	chr15-84395000-84710000	FALSE	FALSE	12.7	RNU6-401P,AC087738.1,AC027807.1	1	0	FALSE	TRUE	15_Quies,14_ReprPCWk	FALSE	None	TRUE	FALSE
MEI_chr15_14010_INS	chr15:85621144-85621145	1	0.012	chr15	85621144	85621145	-	FALSE	FALSE	0	.	0	0	FALSE	TRUE	15_Quies	TRUE	4_Tx,5_TxWk	TRUE	FALSE
MEI_chr15_14011_INS	chr15:85815320-85815321	0.621042	0.049	chr15	85815320	85815321	-	FALSE	FALSE	0	.	0	0	FALSE	TRUE	15_Quies,14_ReprPCWk	FALSE	None	TRUE	FALSE
MEI_chr15_14015_INS	chr15:86224963-86224964	0.835293	0.104	chr15	86224963	86224964	chr15-86145000-86265000	TRUE	FALSE	41.67	RNU6-1280P,MRPL46,MRPS11	1	0	FALSE	TRUE	14_ReprPCWk	TRUE	4_Tx,5_TxWk	TRUE	FALSE
MEI_chr15_14020_INS	chr15:87700642-87700643	1	0.019	chr15	87700642	87700643	-	FALSE	FALSE	0	.	0	0	FALSE	TRUE	15_Quies,9_Het	FALSE	None	TRUE	FALSE
MEI_chr15_14022_INS	chr15:87952795-87952796	1	0.02	chr15	87952795	87952796	-	FALSE	FALSE	0	.	0	0	FALSE	TRUE	15_Quies	FALSE	None	TRUE	FALSE
MEI_chr15_14025_INS	chr15:88629749-88629750	1	0.022	chr15	88629749	88629750	-	FALSE	FALSE	0	RNU6-185P	0	0	FALSE	TRUE	15_Quies,14_ReprPCWk	FALSE	None	TRUE	FALSE
MEI_chr15_14046_INS	chr15:92307828-92307829	1	0.029	chr15	92307828	92307829	-	FALSE	FALSE	0	.	0	0	FALSE	TRUE	15_Quies,14_ReprPCWk	FALSE	None	TRUE	FALSE
MEI_chr15_14048_INS	chr15:92573054-92573055	1	0.129	chr15	92573054	92573055	chr15-92395000-92625000	FALSE	FALSE	4.35	.	0	0	FALSE	TRUE	15_Quies,14_ReprPCWk	TRUE	5_TxWk	TRUE	FALSE
MEI_chr15_14051_INS	chr15:93372761-93372762	1	0.129	chr15	93372761	93372762	chr15-93325000-93570000	FALSE	TRUE	28.57	CTD-2313J17.1,FAM174B,AC013394.2,CHD2	4	1	FALSE	TRUE	15_Quies	TRUE	5_TxWk	TRUE	FALSE
MEI_chr15_14053_INS	chr15:93567168-93567169	1	0.063	chr15	93567168	93567169	chr15-93325000-93570000	FALSE	TRUE	28.57	MCTP2,CTD-2313J17.1,FAM174B,AC013394.2,CHD2	4	1	FALSE	FALSE	None	TRUE	4_Tx,5_TxWk	TRUE	FALSE
MEI_chr15_14059_INS	chr15:94715743-94715744	1	0.133	chr15	94715743	94715744	chr15-94700000-94870000	FALSE	FALSE	17.65	MCTP2,AC013394.2,CHD2	1	1	FALSE	TRUE	15_Quies,9_Het	FALSE	None	TRUE	FALSE
MEI_chr15_14060_INS	chr15:94819903-94819904	1	0.163	chr15	94819903	94819904	chr15-94700000-94870000	FALSE	FALSE	17.65	MCTP2	1	0	FALSE	TRUE	15_Quies	TRUE	5_TxWk	TRUE	FALSE
MEI_chr15_14063_INS	chr15:95165030-95165031	1	0.137	chr15	95165030	95165031	-	FALSE	FALSE	0	.	0	0	FALSE	TRUE	13_ReprPC,15_Quies,14_ReprPCWk	FALSE	None	TRUE	FALSE
MEI_chr15_14068_INS	chr15:95775881-95775882	1	0.015	chr15	95775881	95775882	-	FALSE	FALSE	0	.	0	0	FALSE	TRUE	15_Quies,14_ReprPCWk,9_Het	FALSE	None	TRUE	FALSE
MEI_chr15_14069_INS	chr15:95927217-95927218	1	0.017	chr15	95927217	95927218	-	FALSE	FALSE	0	.	0	0	FALSE	TRUE	15_Quies,14_ReprPCWk,9_Het	FALSE	None	TRUE	FALSE
MEI_chr15_14070_INS	chr15:96127779-96127780	1	0.317	chr15	96127779	96127780	-	FALSE	FALSE	0	.	0	0	FALSE	TRUE	15_Quies,14_ReprPCWk	FALSE	None	TRUE	FALSE
MEI_chr15_14072_INS	chr15:97321243-97321244	1	0.193	chr15	97321243	97321244	-	FALSE	FALSE	0	.	0	0	FALSE	TRUE	15_Quies,9_Het	FALSE	None	TRUE	FALSE
MEI_chr15_14074_INS	chr15:97585948-97585949	1	0.057	chr15	97585948	97585949	-	FALSE	FALSE	0	.	0	0	FALSE	TRUE	15_Quies	FALSE	None	TRUE	FALSE
MEI_chr15_14075_INS	chr15:97764986-97764987	1	0.017	chr15	97764986	97764987	-	FALSE	FALSE	0	.	0	0	FALSE	TRUE	15_Quies,14_ReprPCWk	FALSE	None	TRUE	FALSE
MEI_chr15_14076_INS	chr15:97770234-97770235	1	0.425	chr15	97770234	97770235	-	FALSE	FALSE	0	MIR1469,NR2F2,NR2F2-AS1	0	1	FALSE	TRUE	15_Quies	FALSE	None	TRUE	FALSE
MEI_chr15_14079_INS	chr15:98199981-98199982	0.153351	0.047	chr15	98199981	98199982	-	FALSE	FALSE	0	.	0	0	FALSE	TRUE	13_ReprPC,14_ReprPCWk,15_Quies	FALSE	None	TRUE	FALSE
MEI_chr15_14080_INS	chr15:98349213-98349214	1	0.02	chr15	98349213	98349214	-	FALSE	FALSE	0	.	0	0	FALSE	TRUE	15_Quies,14_ReprPCWk	FALSE	None	TRUE	FALSE
MEI_chr15_14081_INS	chr15:98394156-98394157	1	0.019	chr15	98394156	98394157	-	FALSE	FALSE	0	.	0	0	FALSE	TRUE	15_Quies,14_ReprPCWk	TRUE	5_TxWk	TRUE	FALSE
MEI_chr15_14082_INS	chr15:98553602-98553603	1	0.053	chr15	98553602	98553603	-	FALSE	FALSE	0	.	0	0	FALSE	TRUE	15_Quies,14_ReprPCWk	TRUE	5_TxWk	TRUE	FALSE
MEI_chr15_14086_INS	chr15:98900069-98900070	1	0.042	chr15	98900069	98900070	chr15-98845000-98970000	FALSE	FALSE	0	.	0	0	FALSE	TRUE	15_Quies,14_ReprPCWk,9_Het	FALSE	None	TRUE	FALSE
MEI_chr15_14088_INS	chr15:99630150-99630151	0.572668	0.501	chr15	99630150	99630151	chr15-99030000-99790000	TRUE	FALSE	15.79	.	0	0	FALSE	TRUE	15_Quies,14_ReprPCWk	FALSE	None	TRUE	FALSE
MEI_chr15_14089_INS	chr15:100343324-100343325	0.0268971	0.056	chr15	100343324	100343325	-	FALSE	FALSE	0	.	0	0	FALSE	TRUE	15_Quies	TRUE	5_TxWk	FALSE	FALSE
MEI_chr15_14092_INS	chr15:100810993-100810994	1	0.461	chr15	100810993	100810994	chr15-100470000-100950000	FALSE	FALSE	16.67	.	0	0	FALSE	TRUE	15_Quies,9_Het	FALSE	None	TRUE	FALSE
MEI_chr15_14093_INS	chr15:100812817-100812818	1	0.402	chr15	100812817	100812818	chr15-100470000-100950000	FALSE	FALSE	16.67	.	0	0	FALSE	TRUE	15_Quies,9_Het	FALSE	None	TRUE	FALSE
MEI_chr15_14094_INS	chr15:100898980-100898981	1	0.375	chr15	100898980	100898981	chr15-100470000-100950000	FALSE	FALSE	16.67	.	0	0	FALSE	TRUE	15_Quies,14_ReprPCWk	FALSE	None	TRUE	FALSE
MEI_chr15_14095_INS	chr15:101178173-101178174	0.708339	0.012	chr15	101178173	101178174	chr15-101160000-101425000	FALSE	TRUE	37.74	ALDH1A3,LRRK1,RP11-66B24.4	1	1	FALSE	TRUE	15_Quies	TRUE	4_Tx,5_TxWk	TRUE	FALSE
MEI_chr15_14097_INS	chr15:101569683-101569684	0.0307452	0.022	chr15	101569683	101569684	-	FALSE	FALSE	0	CHSY1,VIMP,RP11-299G20.2,SNRPA1	0	2	FALSE	TRUE	13_ReprPC,14_ReprPCWk,15_Quies	TRUE	4_Tx,5_TxWk	FALSE	FALSE
MEI_chr15_14101_INS	chr15:102138116-102138117	1	0.063	chr15	102138116	102138117	chr15-101840000-102180000	FALSE	FALSE	17.65	RP11-299G20.2,SNRPA1	1	1	FALSE	TRUE	13_ReprPC,15_Quies,14_ReprPCWk,9_Het	FALSE	None	TRUE	FALSE
MEI_chr16_14106_INS	chr16:2412385-2412386	0.732741	0.031	chr16	2412385	2412386	chr16-2320000-2570000	FALSE	FALSE	68	.	0	0	FALSE	TRUE	13_ReprPC,14_ReprPCWk,15_Quies	FALSE	None	TRUE	FALSE
MEI_chr16_14109_INS	chr16:3558927-3558928	0.303753	0.03	chr16	3558927	3558928	chr16-3075000-4465000	TRUE	TRUE	48.2	ZNF200,MEFV,ZNF263,CCDC64B,HCFC1R1,MMP25,RP11-473M20.5,THOC6,IL32,RP11-473M20.7,RP11-473M20.11,ZNF205-AS1,ZNF205,ZSCAN10,CASP16,RP11-473M20.14,ZNF213,LA16c-360H6.2,LA16c-360H6.3,TIGD7,ZNF75A,CLDN6,TNFRSF12A	20	0	FALSE	TRUE	15_Quies	TRUE	4_Tx,5_TxWk	TRUE	FALSE
MEI_chr16_14111_INS	chr16:4097485-4097486	1	0.027	chr16	4097485	4097486	chr16-3075000-4465000	TRUE	TRUE	48.2	.	0	0	FALSE	TRUE	15_Quies,14_ReprPCWk	TRUE	5_TxWk	TRUE	FALSE
MEI_chr16_14115_INS	chr16:5338665-5338666	1	0.024	chr16	5338665	5338666	-	FALSE	FALSE	0	.	0	0	FALSE	TRUE	15_Quies,14_ReprPCWk	FALSE	None	TRUE	FALSE
MEI_chr16_14116_INS	chr16:5408328-5408329	1	0.015	chr16	5408328	5408329	-	FALSE	FALSE	0	.	0	0	FALSE	TRUE	15_Quies,14_ReprPCWk	FALSE	None	TRUE	FALSE
MEI_chr16_14121_INS	chr16:6793826-6793827	1	0.172	chr16	6793826	6793827	-	FALSE	FALSE	0	.	0	0	FALSE	TRUE	15_Quies,9_Het	FALSE	None	TRUE	FALSE
MEI_chr16_14123_INS	chr16:7226237-7226238	1	0.172	chr16	7226237	7226238	-	FALSE	FALSE	0	.	0	0	FALSE	TRUE	15_Quies	FALSE	None	TRUE	FALSE
MEI_chr16_14125_INS	chr16:7541395-7541396	1	0.17	chr16	7541395	7541396	-	FALSE	FALSE	0	.	0	0	FALSE	TRUE	15_Quies	FALSE	None	TRUE	FALSE
MEI_chr16_14127_INS	chr16:7796451-7796452	1	0.027	chr16	7796451	7796452	-	FALSE	FALSE	0	.	0	0	FALSE	TRUE	15_Quies,14_ReprPCWk	FALSE	None	TRUE	FALSE
MEI_chr16_14133_INS	chr16:8418196-8418197	1	0.255	chr16	8418196	8418197	-	FALSE	FALSE	0	.	0	0	FALSE	TRUE	15_Quies	FALSE	None	TRUE	FALSE
MEI_chr16_14134_INS	chr16:8535509-8535510	1	0.266	chr16	8535509	8535510	-	FALSE	FALSE	0	.	0	0	FALSE	TRUE	15_Quies,14_ReprPCWk	FALSE	None	TRUE	FALSE
MEI_chr16_14135_INS	chr16:8917513-8917514	0.880983	0.048	chr16	8917513	8917514	chr16-8890000-8980000	FALSE	FALSE	77.78	TMEM114,METTL22,CARHSP1,RP11-77H9.6	2	0	FALSE	FALSE	None	TRUE	4_Tx,5_TxWk	TRUE	FALSE
MEI_chr16_14137_INS	chr16:9234464-9234465	1	0.093	chr16	9234464	9234465	-	FALSE	FALSE	0	TMEM114	0	0	FALSE	TRUE	15_Quies,14_ReprPCWk	FALSE	None	TRUE	FALSE
MEI_chr16_14143_INS	chr16:10153199-10153200	1	0.016	chr16	10153199	10153200	chr16-9815000-10275000	TRUE	TRUE	8.7	.	0	0	FALSE	TRUE	15_Quies,14_ReprPCWk	FALSE	None	TRUE	FALSE
MEI_chr16_14145_INS	chr16:11086408-11086409	0.0932026	0.252	chr16	11086408	11086409	chr16-11045000-11475000	TRUE	FALSE	46.51	PRM2,AC009121.1,RMI2,RP11-485G7.5,RP11-485G7.6,PRM3,SNORA48,TNP2,HNRNPCP4,SOCS1,Y_RNA	11	0	FALSE	FALSE	None	TRUE	4_Tx,5_TxWk	FALSE	FALSE
MEI_chr16_14149_INS	chr16:12049712-12049713	1	0.028	chr16	12049712	12049713	chr16-11980000-12185000	FALSE	TRUE	63.41	.	0	0	FALSE	TRUE	15_Quies	TRUE	5_TxWk	TRUE	FALSE
MEI_chr16_14153_INS	chr16:12292229-12292230	1	0.017	chr16	12292229	12292230	-	FALSE	FALSE	0	.	0	0	FALSE	TRUE	15_Quies	TRUE	4_Tx,5_TxWk	TRUE	FALSE
MEI_chr16_14161_INS	chr16:14499317-14499318	1	0.143	chr16	14499317	14499318	chr16-14385000-14630000	TRUE	FALSE	32.65	.	0	0	FALSE	TRUE	15_Quies	TRUE	5_TxWk	TRUE	FALSE
MEI_chr16_14165_INS	chr16:15492974-15492975	0.67385	0.018	chr16	15492974	15492975	-	FALSE	FALSE	0	KIAA0430,MIR484,NDE1	0	1	FALSE	TRUE	15_Quies,14_ReprPCWk	TRUE	5_TxWk	TRUE	FALSE
MEI_chr16_14169_INS	chr16:17414680-17414681	1	0.02	chr16	17414680	17414681	chr16-17345000-17675000	FALSE	TRUE	6.06	XYLT1	1	1	FALSE	TRUE	15_Quies,14_ReprPCWk	TRUE	5_TxWk	TRUE	FALSE
MEI_chr16_14173_INS	chr16:17755310-17755311	1	0.11	chr16	17755310	17755311	chr16-17690000-18170000	FALSE	FALSE	8.33	.	0	0	FALSE	TRUE	15_Quies,14_ReprPCWk	FALSE	None	TRUE	FALSE
MEI_chr16_14175_INS	chr16:18117805-18117806	0.388466	0.018	chr16	18117805	18117806	chr16-17690000-18170000	FALSE	FALSE	8.33	.	0	0	FALSE	TRUE	13_ReprPC,14_ReprPCWk,15_Quies	TRUE	5_TxWk	TRUE	FALSE
MEI_chr16_14177_INS	chr16:19517515-19517516	0.103146	0.026	chr16	19517515	19517516	chr16-18990000-19530000	FALSE	FALSE	37.04	COQ7,RP11-626G11.1,RP11-626G11.5,CTA-363E6.7,RNU4-46P,SYT17,CTD-2349B8.1,ITPRIPL2,ARL6IP1,RP11-1035H13.2,RP11-1035H13.3,IQCK,KNOP1,RPS15A,GPRC5B	8	0	FALSE	FALSE	None	TRUE	4_Tx,5_TxWk	TRUE	FALSE
MEI_chr16_14179_INS	chr16:19980124-19980125	0.879634	0.018	chr16	19980124	19980125	chr16-19920000-20390000	FALSE	FALSE	12.77	.	0	0	FALSE	TRUE	15_Quies,14_ReprPCWk,9_Het	FALSE	None	TRUE	FALSE
MEI_chr16_14180_INS	chr16:20007494-20007495	0.357228	0.012	chr16	20007494	20007495	chr16-19920000-20390000	FALSE	FALSE	12.77	GP2	1	0	FALSE	TRUE	15_Quies,14_ReprPCWk	FALSE	None	TRUE	FALSE
MEI_chr16_14181_INS	chr16:20173464-20173465	1	0.019	chr16	20173464	20173465	chr16-19920000-20390000	FALSE	FALSE	12.77	.	0	0	FALSE	TRUE	15_Quies,14_ReprPCWk	FALSE	None	TRUE	FALSE
MEI_chr16_14183_INS	chr16:20777644-20777645	0.817586	0.071	chr16	20777644	20777645	-	FALSE	FALSE	0	C16orf62,DNAH3,TMEM159,DCUN1D3,ERI2,LYRM1	0	0	FALSE	TRUE	15_Quies	TRUE	1_TssA,5_TxWk	TRUE	FALSE
MEI_chr16_14187_INS	chr16:21239067-21239068	0.815843	0.243	chr16	21239067	21239068	chr16-21195000-21295000	FALSE	FALSE	40	CDR2,RP11-21M24.2	0	0	FALSE	TRUE	13_ReprPC,14_ReprPCWk,15_Quies	FALSE	None	TRUE	FALSE
MEI_chr16_14190_INS	chr16:22710751-22710752	1	0.031	chr16	22710751	22710752	-	FALSE	FALSE	0	.	0	0	FALSE	TRUE	15_Quies,14_ReprPCWk	FALSE	None	TRUE	FALSE
MEI_chr16_14191_INS	chr16:22846017-22846018	0.908052	0.129	chr16	22846017	22846018	chr16-22760000-23050000	FALSE	FALSE	6.9	.	0	0	FALSE	TRUE	15_Quies,14_ReprPCWk	FALSE	None	TRUE	FALSE
MEI_chr16_14192_INS	chr16:22994452-22994453	1	0.02	chr16	22994452	22994453	chr16-22760000-23050000	FALSE	FALSE	6.9	.	0	0	FALSE	TRUE	15_Quies,14_ReprPCWk,9_Het	FALSE	None	TRUE	FALSE
MEI_chr16_14196_INS	chr16:23865300-23865301	1	0.393	chr16	23865300	23865301	chr16-23810000-24035000	TRUE	TRUE	4.44	.	0	0	FALSE	TRUE	15_Quies	TRUE	3_TxFlnk,5_TxWk	TRUE	FALSE
MEI_chr16_14197_INS	chr16:24327581-24327582	1	0.198	chr16	24327581	24327582	chr16-24275000-24520000	FALSE	TRUE	20.41	.	0	0	FALSE	TRUE	13_ReprPC,14_ReprPCWk,15_Quies	FALSE	None	TRUE	FALSE
MEI_chr16_14214_INS	chr16:28417281-28417282	0.00326786	0.067	chr16	28417281	28417282	-	FALSE	FALSE	0	.	0	0	FALSE	TRUE	15_Quies	FALSE	None	FALSE	FALSE
MEI_chr16_14223_INS	chr16:32398387-32398388	0.0410895	0.028	chr16	32398387	32398388	-	FALSE	FALSE	0	.	0	0	FALSE	TRUE	15_Quies,9_Het	FALSE	None	FALSE	FALSE
MEI_chr16_14224_INS	chr16:32439202-32439203	0.646597	0.157	chr16	32439202	32439203	-	FALSE	FALSE	0	.	0	0	FALSE	TRUE	15_Quies	FALSE	None	TRUE	FALSE
MEI_chr16_14227_INS	chr16:33467709-33467710	0.743066	0.063	chr16	33467709	33467710	-	FALSE	FALSE	0	.	0	0	FALSE	TRUE	15_Quies,14_ReprPCWk,9_Het	FALSE	None	TRUE	FALSE
MEI_chr16_14228_INS	chr16:33920791-33920792	0.704645	0.06	chr16	33920791	33920792	-	FALSE	FALSE	0	.	0	0	FALSE	TRUE	15_Quies,9_Het	FALSE	None	TRUE	FALSE
MEI_chr16_14230_INS	chr16:34703372-34703373	0.0028984	0.02	chr16	34703372	34703373	chr16-34395000-34735000	FALSE	FALSE	94.12	.	0	0	FALSE	TRUE	15_Quies,9_Het	FALSE	None	FALSE	FALSE
MEI_chr16_14237_INS	chr16:46709007-46709008	1	0.119	chr16	46709007	46709008	chr16-46660000-46970000	FALSE	TRUE	38.71	.	0	0	FALSE	FALSE	None	TRUE	4_Tx,5_TxWk	TRUE	FALSE
MEI_chr16_14250_INS	chr16:49334279-49334280	1	0.069	chr16	49334279	49334280	chr16-48710000-49390000	FALSE	FALSE	17.65	.	0	0	FALSE	TRUE	13_ReprPC,15_Quies,14_ReprPCWk	FALSE	None	TRUE	FALSE
MEI_chr16_14252_INS	chr16:49413382-49413383	1	0.022	chr16	49413382	49413383	-	FALSE	FALSE	0	.	0	0	FALSE	TRUE	15_Quies,14_ReprPCWk	FALSE	None	TRUE	FALSE
MEI_chr16_14259_INS	chr16:51803082-51803083	0.155702	0.017	chr16	51803082	51803083	chr16-50945000-51860000	FALSE	TRUE	13.11	.	0	0	FALSE	TRUE	15_Quies,14_ReprPCWk	FALSE	None	TRUE	FALSE
MEI_chr16_14261_INS	chr16:52412371-52412372	0.386411	0.053	chr16	52412371	52412372	chr16-52185000-52950000	FALSE	TRUE	13.07	.	0	0	FALSE	TRUE	15_Quies,9_Het	FALSE	None	TRUE	FALSE
MEI_chr16_14267_INS	chr16:53624423-53624424	1	0.01	chr16	53624423	53624424	chr16-53560000-55470000	FALSE	FALSE	13.09	.	0	0	FALSE	TRUE	15_Quies,14_ReprPCWk,9_Het	FALSE	None	TRUE	FALSE
MEI_chr16_14268_INS	chr16:53683129-53683130	1	0.013	chr16	53683129	53683130	chr16-53560000-55470000	FALSE	FALSE	13.09	.	0	0	FALSE	TRUE	15_Quies	TRUE	5_TxWk	TRUE	FALSE
MEI_chr16_14272_INS	chr16:53874981-53874982	1	0.375	chr16	53874981	53874982	chr16-53560000-55470000	FALSE	FALSE	13.09	.	0	0	FALSE	TRUE	15_Quies	TRUE	5_TxWk	TRUE	FALSE
MEI_chr16_14277_INS	chr16:55236552-55236553	1	0.089	chr16	55236552	55236553	chr16-53560000-55470000	FALSE	FALSE	13.09	.	0	0	FALSE	TRUE	15_Quies,14_ReprPCWk	FALSE	None	TRUE	FALSE
MEI_chr16_14280_INS	chr16:56075108-56075109	1	0.011	chr16	56075108	56075109	chr16-55960000-56375000	FALSE	TRUE	19.28	.	0	0	FALSE	TRUE	15_Quies,14_ReprPCWk	FALSE	None	TRUE	FALSE
MEI_chr16_14282_INS	chr16:56569808-56569809	0.559574	0.039	chr16	56569808	56569809	chr16-56540000-56760000	TRUE	FALSE	100	NUP93,RP11-343H19.1,MT1X,RP11-343H19.2	3	0	FALSE	TRUE	13_ReprPC,14_ReprPCWk,15_Quies	FALSE	None	TRUE	FALSE
MEI_chr16_14290_INS	chr16:58955006-58955007	1	0.021	chr16	58955006	58955007	-	FALSE	FALSE	0	.	0	0	FALSE	TRUE	15_Quies,9_Het	FALSE	None	TRUE	FALSE
MEI_chr16_14294_INS	chr16:59511727-59511728	1	0.029	chr16	59511727	59511728	-	FALSE	FALSE	0	.	0	0	FALSE	TRUE	15_Quies	FALSE	None	TRUE	FALSE
MEI_chr16_14296_INS	chr16:59976475-59976476	1	0.024	chr16	59976475	59976476	-	FALSE	FALSE	0	.	0	0	FALSE	TRUE	15_Quies,9_Het	FALSE	None	TRUE	FALSE
MEI_chr16_14297_INS	chr16:60041162-60041163	1	0.48	chr16	60041162	60041163	-	FALSE	FALSE	0	.	0	0	FALSE	TRUE	15_Quies,9_Het	FALSE	None	TRUE	FALSE
MEI_chr16_14300_INS	chr16:61092204-61092205	1	0.226	chr16	61092204	61092205	-	FALSE	FALSE	0	.	0	0	FALSE	TRUE	15_Quies	FALSE	None	TRUE	FALSE
MEI_chr16_14315_INS	chr16:64173571-64173572	0.922627	0.081	chr16	64173571	64173572	-	FALSE	FALSE	0	.	0	0	FALSE	TRUE	15_Quies	FALSE	None	TRUE	FALSE
MEI_chr16_14325_INS	chr16:65482204-65482205	1	0.403	chr16	65482204	65482205	-	FALSE	FALSE	0	.	0	0	FALSE	TRUE	15_Quies,9_Het	FALSE	None	TRUE	FALSE
MEI_chr16_14327_INS	chr16:65911527-65911528	1	0.015	chr16	65911527	65911528	-	FALSE	FALSE	0	.	0	0	FALSE	TRUE	15_Quies,14_ReprPCWk	FALSE	None	TRUE	FALSE
MEI_chr16_14328_INS	chr16:65945366-65945367	1	0.013	chr16	65945366	65945367	-	FALSE	FALSE	0	.	0	0	FALSE	TRUE	15_Quies,14_ReprPCWk	FALSE	None	TRUE	FALSE
MEI_chr16_14331_INS	chr16:68974502-68974503	0.395595	0.03	chr16	68974502	68974503	chr16-68405000-69725000	TRUE	TRUE	31.82	.	0	0	FALSE	TRUE	15_Quies	TRUE	5_TxWk	TRUE	FALSE
MEI_chr16_14332_INS	chr16:69395848-69395849	0.874054	0.179	chr16	69395848	69395849	chr16-68405000-69725000	TRUE	TRUE	31.82	CTD-2033A16.3,NQO1	0	0	FALSE	FALSE	None	TRUE	4_Tx,5_TxWk	TRUE	FALSE
MEI_chr16_14336_INS	chr16:70497868-70497869	0.0304342	0.024	chr16	70497868	70497869	chr16-70405000-70560000	FALSE	TRUE	51.61	DDX19A,RP11-529K1.2	1	1	FALSE	TRUE	15_Quies	TRUE	4_Tx,5_TxWk	FALSE	FALSE
MEI_chr16_14337_INS	chr16:71131364-71131365	1	0.198	chr16	71131364	71131365	-	FALSE	FALSE	0	AC106736.1	0	0	FALSE	TRUE	13_ReprPC,15_Quies,14_ReprPCWk	FALSE	None	TRUE	FALSE
MEI_chr16_14341_INS	chr16:72125201-72125202	1	0.021	chr16	72125201	72125202	chr16-72040000-72135000	FALSE	FALSE	73.68	AC009120.4,PSMD7,AP1G1,ATXN1L,IST1,ATP5A1P3,DHODH,CSNK2A2,RP11-459F6.1,RP11-510M2.2,ZNF23,AC010547.9,ZNF19,NPIPB15,RFWD3,RP11-144N1.1,C16orf62,GINS3,GLG1,HSPE1P7,WWOX,RNU6-237P,GABARAPL2	2	3	FALSE	FALSE	None	TRUE	4_Tx,5_TxWk	TRUE	FALSE
MEI_chr16_14342_INS	chr16:72385693-72385694	0.00294958	0.025	chr16	72385693	72385694	chr16-72145000-72505000	FALSE	FALSE	19.44	.	0	0	FALSE	TRUE	15_Quies	TRUE	5_TxWk	FALSE	FALSE
MEI_chr16_14345_INS	chr16:73075313-73075314	0.770245	0.112	chr16	73075313	73075314	chr16-72890000-73100000	TRUE	TRUE	23.81	AC009120.4,PSMD7	0	0	FALSE	TRUE	15_Quies,14_ReprPCWk	TRUE	5_TxWk	TRUE	FALSE
MEI_chr16_14348_INS	chr16:74845022-74845023	1	0.362	chr16	74845022	74845023	chr16-74730000-75185000	FALSE	FALSE	21.98	MLKL	1	0	FALSE	TRUE	15_Quies,14_ReprPCWk,9_Het	FALSE	None	TRUE	FALSE
MEI_chr16_14349_INS	chr16:74897618-74897619	0.564976	0.072	chr16	74897618	74897619	chr16-74730000-75185000	FALSE	FALSE	21.98	MLKL,RFWD3,RP11-144N1.1,GLG1,HSPE1P7	1	1	FALSE	TRUE	15_Quies	TRUE	5_TxWk	TRUE	FALSE
MEI_chr16_14350_INS	chr16:75503334-75503335	0.00386572	0.284	chr16	75503334	75503335	chr16-75490000-77225000	FALSE	FALSE	18.44	GABARAPL2,ADAT1,KARS,RP11-77K12.7,TMEM231,MON1B,SYCE1L,RFWD3,RP11-144N1.1,MLKL,WDR59,ZNRF1,DHX38,TXNL4B,AC009120.4,PSMD7	6	0	FALSE	TRUE	15_Quies,14_ReprPCWk	TRUE	5_TxWk	FALSE	FALSE
MEI_chr16_14351_INS	chr16:75655176-75655177	1	0.038	chr16	75655176	75655177	chr16-75490000-77225000	FALSE	FALSE	18.44	AC009120.4,PSMD7,MON1B,SYCE1L,GABARAPL2,DHX38,TXNL4B	2	0	FALSE	FALSE	None	TRUE	2_TssAFlnk,5_TxWk	TRUE	FALSE
MEI_chr16_14352_INS	chr16:76101152-76101153	1	0.011	chr16	76101152	76101153	chr16-75490000-77225000	FALSE	FALSE	18.44	.	0	0	FALSE	TRUE	15_Quies,14_ReprPCWk	FALSE	None	TRUE	FALSE
MEI_chr16_14353_INS	chr16:76105400-76105401	1	0.011	chr16	76105400	76105401	chr16-75490000-77225000	FALSE	FALSE	18.44	.	0	0	FALSE	TRUE	15_Quies	FALSE	None	TRUE	FALSE
MEI_chr16_14357_INS	chr16:76456571-76456572	0.272421	0.011	chr16	76456571	76456572	chr16-75490000-77225000	FALSE	FALSE	18.44	.	0	0	FALSE	TRUE	15_Quies,14_ReprPCWk	FALSE	None	TRUE	FALSE
MEI_chr16_14360_INS	chr16:76865791-76865792	1	0.133	chr16	76865791	76865792	chr16-75490000-77225000	FALSE	FALSE	18.44	.	0	0	FALSE	TRUE	15_Quies,9_Het	FALSE	None	TRUE	FALSE
MEI_chr16_14368_INS	chr16:78148600-78148601	1	0.015	chr16	78148600	78148601	chr16-78145000-78290000	TRUE	FALSE	13.79	DYNLRB2,RP11-525K10.3,MAF,CDYL2,GCSH,CENPN,CMC2	0	0	FALSE	TRUE	15_Quies	TRUE	4_Tx,5_TxWk	TRUE	FALSE
MEI_chr16_14369_INS	chr16:78272814-78272815	0.802381	0.018	chr16	78272814	78272815	chr16-78145000-78290000	TRUE	FALSE	13.79	.	0	0	FALSE	TRUE	15_Quies,14_ReprPCWk	TRUE	5_TxWk	TRUE	FALSE
MEI_chr16_14376_INS	chr16:79190739-79190740	1	0.054	chr16	79190739	79190740	-	FALSE	FALSE	0	.	0	0	FALSE	TRUE	15_Quies,14_ReprPCWk	FALSE	None	TRUE	FALSE
MEI_chr16_14377_INS	chr16:79388887-79388888	1	0.01	chr16	79388887	79388888	-	FALSE	FALSE	0	.	0	0	FALSE	TRUE	15_Quies,14_ReprPCWk	FALSE	None	TRUE	FALSE
MEI_chr16_14380_INS	chr16:80010958-80010959	1	0.07	chr16	80010958	80010959	chr16-79665000-80530000	FALSE	FALSE	9.25	.	0	0	FALSE	TRUE	15_Quies,14_ReprPCWk	TRUE	5_TxWk	TRUE	FALSE
MEI_chr16_14381_INS	chr16:80217439-80217440	1	0.372	chr16	80217439	80217440	chr16-79665000-80530000	FALSE	FALSE	9.25	.	0	0	FALSE	TRUE	15_Quies,14_ReprPCWk	FALSE	None	TRUE	FALSE
MEI_chr16_14386_INS	chr16:80696994-80696995	1	0.193	chr16	80696994	80696995	chr16-80560000-80870000	FALSE	FALSE	29.03	WWOX	0	0	FALSE	TRUE	15_Quies,14_ReprPCWk	TRUE	5_TxWk	TRUE	FALSE
MEI_chr16_14387_INS	chr16:80848077-80848078	0.738651	0.146	chr16	80848077	80848078	chr16-80560000-80870000	FALSE	FALSE	29.03	DYNLRB2,RP11-525K10.3,WWOX	2	0	FALSE	TRUE	15_Quies,14_ReprPCWk	FALSE	None	TRUE	FALSE
MEI_chr16_14389_INS	chr16:81178428-81178429	1	0.016	chr16	81178428	81178429	chr16-81035000-81935000	TRUE	TRUE	24.44	.	0	0	FALSE	TRUE	13_ReprPC,15_Quies,14_ReprPCWk	FALSE	None	TRUE	FALSE
MEI_chr16_14391_INS	chr16:81278022-81278023	1	0.042	chr16	81278022	81278023	chr16-81035000-81935000	TRUE	TRUE	24.44	.	0	0	FALSE	TRUE	15_Quies,14_ReprPCWk	FALSE	None	TRUE	FALSE
MEI_chr16_14393_INS	chr16:82164690-82164691	0.966931	0.574	chr16	82164690	82164691	chr16-81985000-82270000	FALSE	TRUE	35.09	.	0	0	FALSE	TRUE	15_Quies	TRUE	5_TxWk	TRUE	FALSE
MEI_chr16_14397_INS	chr16:82827967-82827968	1	0.152	chr16	82827967	82827968	-	FALSE	FALSE	0	.	0	0	FALSE	TRUE	15_Quies,14_ReprPCWk	FALSE	None	TRUE	FALSE
MEI_chr16_14399_INS	chr16:82912115-82912116	1	0.162	chr16	82912115	82912116	-	FALSE	FALSE	0	.	0	0	FALSE	TRUE	15_Quies,14_ReprPCWk	FALSE	None	TRUE	FALSE
MEI_chr16_14400_INS	chr16:82943136-82943137	0.877495	0.018	chr16	82943136	82943137	-	FALSE	FALSE	0	.	0	0	FALSE	TRUE	15_Quies,14_ReprPCWk	FALSE	None	TRUE	FALSE
MEI_chr16_14402_INS	chr16:83133244-83133245	1	0.122	chr16	83133244	83133245	-	FALSE	FALSE	0	.	0	0	FALSE	TRUE	15_Quies,14_ReprPCWk,9_Het	FALSE	None	TRUE	FALSE
MEI_chr16_14407_INS	chr16:84511196-84511197	0.0529016	0.033	chr16	84511196	84511197	chr16-83845000-84785000	TRUE	TRUE	31.91	KCNG4,ADAD2,RP11-558A11.2,WFDC1,DNAAF1,HSDL1	6	0	FALSE	TRUE	15_Quies	TRUE	5_TxWk	FALSE	FALSE
MEI_chr16_14409_INS	chr16:85108708-85108709	0.274318	0.201	chr16	85108708	85108709	chr16-85025000-85815000	FALSE	FALSE	22.78	USP10	0	1	FALSE	TRUE	15_Quies,14_ReprPCWk	TRUE	4_Tx,5_TxWk	TRUE	FALSE
MEI_chr16_14413_INS	chr16:86304988-86304989	1	0.017	chr16	86304988	86304989	chr16-86085000-86570000	FALSE	TRUE	32.99	.	0	0	FALSE	TRUE	13_ReprPC,15_Quies,14_ReprPCWk	FALSE	None	TRUE	FALSE
MEI_chr16_14414_INS	chr16:86560369-86560370	0.000594739	0.3	chr16	86560369	86560370	chr16-86085000-86570000	FALSE	TRUE	32.99	LINC00917,COX4I1,EMC8,IRF8	1	1	FALSE	TRUE	15_Quies,14_ReprPCWk	TRUE	5_TxWk	FALSE	FALSE
MEI_chr16_14415_INS	chr16:86699037-86699038	0.644388	0.035	chr16	86699037	86699038	chr16-86585000-87325000	FALSE	FALSE	21.62	.	0	0	FALSE	TRUE	13_ReprPC,15_Quies,14_ReprPCWk	FALSE	None	TRUE	FALSE
MEI_chr16_14419_INS	chr16:87191672-87191673	1	0.235	chr16	87191672	87191673	chr16-86585000-87325000	FALSE	FALSE	21.62	.	0	0	FALSE	TRUE	15_Quies,14_ReprPCWk	FALSE	None	TRUE	FALSE
MEI_chr16_14420_INS	chr16:88529264-88529265	1	0.038	chr16	88529264	88529265	chr16-88490000-88635000	FALSE	FALSE	27.59	BANP,CA5A,CTD-3057O21.1	0	1	FALSE	TRUE	15_Quies,14_ReprPCWk	TRUE	5_TxWk	TRUE	FALSE
MEI_chr16_14421_INS	chr16:89281698-89281699	0.0190128	0.049	chr16	89281698	89281699	chr16-88880000-89285000	TRUE	FALSE	44.44	PIEZO1,AC092384.1,APRT,CDT1,GALNS,PABPN1L,CBFA2T3,RP11-830F9.6,RP11-830F9.7,TRAPPC2L,MVD,SNAI3-AS1,ZC3H18,CTU2,MIR4722,RNF166,RP5-1142A6.9,RP5-1142A6.2,RP5-1142A6.7,RP5-1142A6.8	7	1	FALSE	TRUE	15_Quies,14_ReprPCWk	TRUE	5_TxWk	FALSE	FALSE
MEI_chr16_14422_INS	chr16:89291389-89291390	1	0.397	chr16	89291389	89291390	-	FALSE	FALSE	0	MVD,SNAI3-AS1,PIEZO1,AC092384.1,APRT,CDT1,GALNS,PABPN1L,CBFA2T3,RP11-830F9.6,RP11-830F9.7,RP5-1142A6.2,RP5-1142A6.7,RP5-1142A6.8,ZC3H18,SNAI3,TRAPPC2L,CTU2,MIR4722,RNF166,RP5-1142A6.9	0	1	FALSE	FALSE	None	TRUE	4_Tx,5_TxWk	TRUE	FALSE
MEI_chr17_14424_INS	chr17:77156-77157	1	0.02	chr17	77156	77157	-	FALSE	FALSE	0	NXN	0	0	FALSE	TRUE	15_Quies,14_ReprPCWk	FALSE	None	TRUE	FALSE
MEI_chr17_14426_INS	chr17:735172-735173	1	0.088	chr17	735172	735173	chr17-700000-895000	FALSE	FALSE	25.64	.	0	0	FALSE	TRUE	15_Quies,14_ReprPCWk,9_Het	FALSE	None	TRUE	FALSE
MEI_chr17_14432_INS	chr17:2466211-2466212	1	0.012	chr17	2466211	2466212	chr17-1000000-2615000	TRUE	TRUE	40.25	.	0	0	FALSE	TRUE	15_Quies,14_ReprPCWk	TRUE	5_TxWk	TRUE	FALSE
MEI_chr17_14435_INS	chr17:3802517-3802518	1	0.458	chr17	3802517	3802518	chr17-3570000-4040000	FALSE	TRUE	38.3	.	0	0	FALSE	TRUE	15_Quies,14_ReprPCWk	TRUE	4_Tx,5_TxWk	TRUE	FALSE
MEI_chr17_14436_INS	chr17:3922283-3922284	0.00975846	0.042	chr17	3922283	3922284	chr17-3570000-4040000	FALSE	TRUE	38.3	CAMKK1,P2RX1,ATP2A3,C17orf85	4	1	FALSE	FALSE	None	TRUE	4_Tx,5_TxWk	FALSE	FALSE
MEI_chr17_14439_INS	chr17:4314998-4314999	1	0.121	chr17	4314998	4314999	chr17-4100000-4320000	FALSE	TRUE	22.73	GGT6,RNU6-955P,RP11-141J13.5,ALOX15	0	0	FALSE	TRUE	15_Quies,14_ReprPCWk	TRUE	5_TxWk	TRUE	FALSE
MEI_chr17_14442_INS	chr17:4959186-4959187	0.0549253	0.524	chr17	4959186	4959187	chr17-4810000-5385000	TRUE	TRUE	62.61	.	0	0	FALSE	TRUE	15_Quies,14_ReprPCWk	TRUE	5_TxWk	FALSE	FALSE
MEI_chr17_14446_INS	chr17:5419404-5419405	1	0.04	chr17	5419404	5419405	chr17-5390000-5480000	FALSE	TRUE	44.44	AIPL1,FAM64A	0	0	FALSE	FALSE	None	TRUE	4_Tx,5_TxWk	TRUE	FALSE
MEI_chr17_14450_INS	chr17:5911120-5911121	1	0.067	chr17	5911120	5911121	chr17-5485000-6340000	FALSE	FALSE	9.36	.	0	0	FALSE	TRUE	15_Quies,14_ReprPCWk	FALSE	None	TRUE	FALSE
MEI_chr17_14453_INS	chr17:6271430-6271431	0.1392	0.052	chr17	6271430	6271431	chr17-5485000-6340000	FALSE	FALSE	9.36	.	0	0	FALSE	TRUE	15_Quies,14_ReprPCWk	FALSE	None	TRUE	FALSE
MEI_chr17_14454_INS	chr17:6538671-6538672	0.16647	0.074	chr17	6538671	6538672	chr17-6355000-6550000	FALSE	TRUE	25.64	CTC-524C5.5,DHX33,BCL6B	0	0	FALSE	FALSE	None	TRUE	4_Tx,5_TxWk	TRUE	FALSE
MEI_chr17_14462_INS	chr17:10078582-10078583	1	0.054	chr17	10078582	10078583	chr17-9825000-10190000	FALSE	FALSE	10.96	AC000003.1,GAS7	2	0	FALSE	TRUE	15_Quies,14_ReprPCWk	TRUE	5_TxWk	TRUE	FALSE
MEI_chr17_14465_INS	chr17:10888129-10888130	0.947234	0.125	chr17	10888129	10888130	chr17-10795000-11840000	FALSE	FALSE	7.66	.	0	0	FALSE	TRUE	15_Quies,14_ReprPCWk,9_Het	FALSE	None	TRUE	FALSE
MEI_chr17_14474_INS	chr17:12795719-12795720	1	0.024	chr17	12795719	12795720	chr17-12660000-12925000	FALSE	TRUE	30.19	.	0	0	FALSE	TRUE	15_Quies,14_ReprPCWk,9_Het	FALSE	None	TRUE	FALSE
MEI_chr17_14475_INS	chr17:13045155-13045156	1	0.303	chr17	13045155	13045156	-	FALSE	FALSE	0	.	0	0	FALSE	TRUE	15_Quies,14_ReprPCWk,9_Het	FALSE	None	TRUE	FALSE
MEI_chr17_14476_INS	chr17:13436847-13436848	0.682706	0.228	chr17	13436847	13436848	chr17-13115000-15115000	FALSE	FALSE	13	.	0	0	FALSE	TRUE	15_Quies,14_ReprPCWk	TRUE	5_TxWk	TRUE	FALSE
MEI_chr17_14479_INS	chr17:13799656-13799657	1	0.18	chr17	13799656	13799657	chr17-13115000-15115000	FALSE	FALSE	13	.	0	0	FALSE	TRUE	15_Quies,9_Het	TRUE	5_TxWk	TRUE	FALSE
MEI_chr17_14480_INS	chr17:13884344-13884345	1	0.092	chr17	13884344	13884345	chr17-13115000-15115000	FALSE	FALSE	13	.	0	0	FALSE	TRUE	15_Quies,14_ReprPCWk	TRUE	5_TxWk	TRUE	FALSE
MEI_chr17_14483_INS	chr17:14175895-14175896	1	0.016	chr17	14175895	14175896	chr17-13115000-15115000	FALSE	FALSE	13	.	0	0	FALSE	TRUE	15_Quies,14_ReprPCWk,9_Het	FALSE	None	TRUE	FALSE
MEI_chr17_14484_INS	chr17:14417928-14417929	1	0.031	chr17	14417928	14417929	chr17-13115000-15115000	FALSE	FALSE	13	.	0	0	FALSE	TRUE	15_Quies,14_ReprPCWk	FALSE	None	TRUE	FALSE
MEI_chr17_14486_INS	chr17:14527654-14527655	1	0.217	chr17	14527654	14527655	chr17-13115000-15115000	FALSE	FALSE	13	.	0	0	FALSE	TRUE	15_Quies,14_ReprPCWk	FALSE	None	TRUE	FALSE
MEI_chr17_14487_INS	chr17:14817894-14817895	1	0.035	chr17	14817894	14817895	chr17-13115000-15115000	FALSE	FALSE	13	HS3ST3A1,AC005224.2	2	0	FALSE	TRUE	15_Quies,14_ReprPCWk,9_Het	FALSE	None	TRUE	FALSE
MEI_chr17_14491_INS	chr17:15043040-15043041	0.0586973	0.037	chr17	15043040	15043041	chr17-13115000-15115000	FALSE	FALSE	13	.	0	0	FALSE	TRUE	15_Quies,14_ReprPCWk	FALSE	None	FALSE	FALSE
MEI_chr17_14493_INS	chr17:15106635-15106636	5.16e-11	0.01	chr17	15106635	15106636	chr17-13115000-15115000	FALSE	FALSE	13	.	0	0	FALSE	TRUE	15_Quies,14_ReprPCWk	FALSE	None	FALSE	FALSE
MEI_chr17_14497_INS	chr17:15511193-15511194	1	0.104	chr17	15511193	15511194	-	FALSE	FALSE	0	.	0	0	FALSE	TRUE	15_Quies,14_ReprPCWk	FALSE	None	TRUE	FALSE
MEI_chr17_14501_INS	chr17:15894515-15894516	1	0.029	chr17	15894515	15894516	-	FALSE	FALSE	0	ADORA2B,CENPV,RP11-138I1.4,UBB,AC005703.2,AC005703.3,PMP22,RP11-849N15.1	0	0	FALSE	TRUE	15_Quies	TRUE	4_Tx,5_TxWk	TRUE	FALSE
MEI_chr17_14502_INS	chr17:16263117-16263118	0.600531	0.054	chr17	16263117	16263118	chr17-16260000-16345000	FALSE	FALSE	105.88	AC002553.1,NCOR1,RPLP1P11,RNU6-862P,PIGL,MIR1288,RP11-138I1.2,TRPV2,FAM211A-AS1,FAM211A,RP11-138I1.3,FLCN,RP11-45M22.4,RP11-45M22.5,RNU6-314P,MPRIP,TTC19,ZSWIM7	5	2	FALSE	TRUE	15_Quies,14_ReprPCWk	FALSE	None	TRUE	FALSE
MEI_chr17_14505_INS	chr17:16534216-16534217	0.331382	0.048	chr17	16534216	16534217	chr17-16440000-16560000	FALSE	FALSE	41.67	.	0	0	FALSE	TRUE	15_Quies,9_Het	TRUE	4_Tx,5_TxWk	TRUE	FALSE
MEI_chr17_14509_INS	chr17:17522603-17522604	0.93302	0.016	chr17	17522603	17522604	chr17-17245000-17560000	FALSE	FALSE	34.92	.	0	0	FALSE	TRUE	15_Quies,14_ReprPCWk	TRUE	5_TxWk	TRUE	FALSE
MEI_chr17_14510_INS	chr17:17734396-17734397	0.528693	0.344	chr17	17734396	17734397	chr17-17570000-17955000	TRUE	TRUE	38.96	RAI1	1	1	FALSE	TRUE	15_Quies	TRUE	4_Tx,5_TxWk	TRUE	FALSE
MEI_chr17_14511_INS	chr17:17978250-17978251	1	0.035	chr17	17978250	17978251	-	FALSE	FALSE	0	.	0	0	FALSE	TRUE	15_Quies,14_ReprPCWk	TRUE	2_TssAFlnk,5_TxWk	TRUE	FALSE
MEI_chr17_14517_INS	chr17:19941644-19941645	0.500596	0.049	chr17	19941644	19941645	chr17-19885000-20020000	FALSE	FALSE	29.63	RP11-209D14.2,SPECC1	2	0	FALSE	TRUE	15_Quies,14_ReprPCWk	TRUE	5_TxWk	TRUE	FALSE
MEI_chr17_14526_INS	chr17:21056285-21056286	1	0.011	chr17	21056285	21056286	chr17-20915000-21175000	TRUE	TRUE	30.77	MAP2K3,DHRS7B,AC087294.2,TMEM11	3	0	FALSE	TRUE	15_Quies,9_Het	TRUE	2_TssAFlnk,5_TxWk	TRUE	FALSE
MEI_chr17_14529_INS	chr17:21668224-21668225	0.366638	0.079	chr17	21668224	21668225	-	FALSE	FALSE	0	.	0	0	FALSE	TRUE	15_Quies,9_Het	FALSE	None	TRUE	FALSE
MEI_chr17_14535_INS	chr17:25595069-25595070	1	0.172	chr17	25595069	25595070	chr17-25515000-25980000	FALSE	TRUE	40.86	.	0	0	FALSE	TRUE	15_Quies,14_ReprPCWk	TRUE	5_TxWk	TRUE	FALSE
MEI_chr17_14549_INS	chr17:28908659-28908660	0.388651	0.047	chr17	28908659	28908660	chr17-28805000-29155000	FALSE	TRUE	57.14	.	0	0	FALSE	TRUE	15_Quies,14_ReprPCWk	FALSE	None	TRUE	FALSE
MEI_chr17_14554_INS	chr17:29842491-29842492	1	0.156	chr17	29842491	29842492	chr17-29715000-30185000	TRUE	TRUE	34.04	RAB11FIP4,COPRS,UTP6	2	1	FALSE	TRUE	15_Quies	TRUE	4_Tx,5_TxWk	TRUE	FALSE
MEI_chr17_14555_INS	chr17:30893862-30893863	1	0.309	chr17	30893862	30893863	chr17-30675000-31330000	FALSE	TRUE	32.06	CDK5R1	1	0	FALSE	TRUE	15_Quies,14_ReprPCWk	TRUE	5_TxWk	TRUE	FALSE
MEI_chr17_14556_INS	chr17:30899201-30899202	1	0.04	chr17	30899201	30899202	chr17-30675000-31330000	FALSE	TRUE	32.06	CDK5R1	1	0	FALSE	TRUE	13_ReprPC,14_ReprPCWk,15_Quies	TRUE	5_TxWk	TRUE	FALSE
MEI_chr17_14557_INS	chr17:31107532-31107533	0.0635553	0.012	chr17	31107532	31107533	chr17-30675000-31330000	FALSE	TRUE	32.06	AC084809.2,MYO1D,TMEM98,CDK5R1	4	0	FALSE	TRUE	15_Quies,14_ReprPCWk	TRUE	5_TxWk	FALSE	FALSE
MEI_chr17_14566_INS	chr17:32629274-32629275	0.840199	0.127	chr17	32629274	32629275	chr17-32515000-32700000	FALSE	FALSE	48.65	.	0	0	FALSE	TRUE	13_ReprPC,15_Quies,14_ReprPCWk	FALSE	None	TRUE	FALSE
MEI_chr17_14568_INS	chr17:32734421-32734422	1	0.408	chr17	32734421	32734422	-	FALSE	FALSE	0	NLE1	0	0	FALSE	TRUE	13_ReprPC,15_Quies,14_ReprPCWk	TRUE	5_TxWk	TRUE	FALSE
MEI_chr17_14570_INS	chr17:33047396-33047397	1.28e-25	0.011	chr17	33047396	33047397	chr17-32735000-33265000	FALSE	FALSE	11.32	.	0	0	FALSE	TRUE	13_ReprPC,14_ReprPCWk,15_Quies	FALSE	None	FALSE	FALSE
MEI_chr17_14571_INS	chr17:33135426-33135427	0.79258	0.04	chr17	33135426	33135427	chr17-32735000-33265000	FALSE	FALSE	11.32	.	0	0	FALSE	TRUE	15_Quies,14_ReprPCWk	FALSE	None	TRUE	FALSE
MEI_chr17_14579_INS	chr17:34272166-34272167	3.88e-05	0.12	chr17	34272166	34272167	chr17-34165000-34490000	TRUE	FALSE	83.08	ZNHIT3	0	0	FALSE	TRUE	15_Quies,14_ReprPCWk	TRUE	5_TxWk	FALSE	FALSE
MEI_chr17_14582_INS	chr17:35210358-35210359	0.979342	0.055	chr17	35210358	35210359	chr17-34955000-35440000	TRUE	FALSE	28.87	.	0	0	FALSE	TRUE	15_Quies,14_ReprPCWk	TRUE	5_TxWk	TRUE	FALSE
MEI_chr17_14586_INS	chr17:35922028-35922029	0.162368	0.161	chr17	35922028	35922029	chr17-35870000-35970000	FALSE	TRUE	40	.	0	0	FALSE	FALSE	None	TRUE	4_Tx,5_TxWk	TRUE	FALSE
MEI_chr17_14588_INS	chr17:36025941-36025942	0.972607	0.015	chr17	36025941	36025942	chr17-36005000-36220000	FALSE	TRUE	27.91	.	0	0	FALSE	TRUE	15_Quies,14_ReprPCWk	FALSE	None	TRUE	FALSE
MEI_chr17_14593_INS	chr17:36169343-36169344	0.656627	0.348	chr17	36169343	36169344	chr17-36005000-36220000	FALSE	TRUE	27.91	.	0	0	FALSE	TRUE	15_Quies,14_ReprPCWk	FALSE	None	TRUE	FALSE
MEI_chr17_14597_INS	chr17:36370453-36370454	1	0.01	chr17	36370453	36370454	-	FALSE	FALSE	0	.	0	0	FALSE	TRUE	15_Quies,14_ReprPCWk	TRUE	5_TxWk	TRUE	FALSE
MEI_chr17_14600_INS	chr17:36685112-36685113	0.169687	0.011	chr17	36685112	36685113	-	FALSE	FALSE	0	.	0	0	FALSE	TRUE	13_ReprPC,14_ReprPCWk,15_Quies	FALSE	None	TRUE	FALSE
MEI_chr17_14601_INS	chr17:36750895-36750896	1	0.035	chr17	36750895	36750896	chr17-36695000-37355000	TRUE	TRUE	60.61	.	0	0	FALSE	TRUE	13_ReprPC,14_ReprPCWk,15_Quies	FALSE	None	TRUE	FALSE
MEI_chr17_14608_INS	chr17:39177031-39177032	0.958993	0.075	chr17	39177031	39177032	-	FALSE	FALSE	0	KRT33B,KRT31,KRTAP17-1,AC003958.2,KRT36,KRT33A,KRT37,KRT15,KRT19,AC019349.5,KRT13,KRT32,RNU2-32P,KRT14,KRT38	0	1	FALSE	TRUE	15_Quies,14_ReprPCWk	FALSE	None	TRUE	FALSE
MEI_chr17_14613_INS	chr17:41486977-41486978	1	0.016	chr17	41486977	41486978	chr17-41450000-41870000	TRUE	TRUE	45.24	.	0	0	FALSE	TRUE	15_Quies,14_ReprPCWk	TRUE	5_TxWk	TRUE	FALSE
MEI_chr17_14617_INS	chr17:43383714-43383715	0.877014	0.011	chr17	43383714	43383715	chr17-43355000-43470000	FALSE	FALSE	26.09	CTD-2020K17.1,FMNL1,CTD-2020K17.3,AC091132.2,ARHGAP27	0	1	FALSE	TRUE	15_Quies	TRUE	3_TxFlnk,5_TxWk	TRUE	FALSE
MEI_chr17_14618_INS	chr17:43660599-43660600	1.47e-23	0.084	chr17	43660599	43660600	-	FALSE	FALSE	0	.	0	0	FALSE	FALSE	None	TRUE	2_TssAFlnk,3_TxFlnk	FALSE	FALSE
MEI_chr17_14619_INS	chr17:43670097-43670098	5.89e-24	0.101	chr17	43670097	43670098	-	FALSE	FALSE	0	.	0	0	FALSE	TRUE	15_Quies,14_ReprPCWk	TRUE	5_TxWk	FALSE	FALSE
MEI_chr17_14620_INS	chr17:43818955-43818956	1	0.062	chr17	43818955	43818956	chr17-43715000-43945000	FALSE	FALSE	30.43	.	0	0	FALSE	TRUE	13_ReprPC,14_ReprPCWk,15_Quies	FALSE	None	TRUE	FALSE
MEI_chr17_14622_INS	chr17:44153977-44153978	5.7e-72	0.158	chr17	44153977	44153978	chr17-44075000-44370000	FALSE	TRUE	37.29	KANSL1-AS1,KANSL1,RNU7-101P	3	1	FALSE	FALSE	None	TRUE	4_Tx,5_TxWk	FALSE	FALSE
MEI_chr17_14625_INS	chr17:45402392-45402393	2.17e-08	0.351	chr17	45402392	45402393	chr17-45180000-45425000	TRUE	FALSE	44.9	MYL4,snoU13,KPNB1,RP11-580I16.2,GOSR2,RP11-156P1.2,RP11-63A1.1	2	1	FALSE	TRUE	15_Quies	TRUE	1_TssA,2_TssAFlnk	FALSE	FALSE
MEI_chr17_14627_INS	chr17:45966643-45966644	0.0124892	0.017	chr17	45966643	45966644	chr17-45905000-46215000	TRUE	TRUE	80.65	SCRN2,KPNB1,RP11-580I16.2,LRRC46,MRPL10	3	1	FALSE	TRUE	15_Quies	TRUE	5_TxWk	FALSE	FALSE
MEI_chr17_14628_INS	chr17:46505002-46505003	1	0.238	chr17	46505002	46505003	chr17-46410000-46675000	TRUE	FALSE	56.6	HOXB3,HOXB-AS3,HOXB4,MIR10A	4	0	FALSE	TRUE	13_ReprPC	TRUE	1_TssA,2_TssAFlnk	TRUE	FALSE
MEI_chr17_14631_INS	chr17:47372791-47372792	0.014239	0.057	chr17	47372791	47372792	-	FALSE	FALSE	0	PHOSPHO1,PHB,RP11-1079K10.1,RP11-1079K10.4	0	0	FALSE	FALSE	None	TRUE	4_Tx,5_TxWk	FALSE	FALSE
MEI_chr17_14635_INS	chr17:48381718-48381719	0.894158	0.048	chr17	48381718	48381719	chr17-48235000-48425000	FALSE	TRUE	68.42	COL1A1,RP11-893F2.9,TMEM92,PPP1R9B,HILS1,RP11-893F2.13,RP11-893F2.14,SGCA,PDK2	7	2	FALSE	TRUE	15_Quies,14_ReprPCWk	TRUE	5_TxWk	TRUE	FALSE
MEI_chr17_14637_INS	chr17:48998434-48998435	0.979189	0.117	chr17	48998434	48998435	chr17-48840000-49050000	TRUE	TRUE	52.38	TOB1,SPAG9,WFIKKN2,RP11-700H6.1,RP11-700H6.2	5	1	FALSE	TRUE	15_Quies,14_ReprPCWk	TRUE	2_TssAFlnk,5_TxWk	TRUE	FALSE
MEI_chr17_14638_INS	chr17:49408800-49408801	1	0.083	chr17	49408800	49408801	chr17-49380000-49740000	FALSE	TRUE	22.22	.	0	0	FALSE	TRUE	15_Quies,14_ReprPCWk	FALSE	None	TRUE	FALSE
MEI_chr17_14640_INS	chr17:49529400-49529401	1	0.102	chr17	49529400	49529401	chr17-49380000-49740000	FALSE	TRUE	22.22	.	0	0	FALSE	TRUE	15_Quies,14_ReprPCWk	FALSE	None	TRUE	FALSE
MEI_chr17_14642_INS	chr17:50049741-50049742	1	0.06	chr17	50049741	50049742	chr17-49815000-50255000	FALSE	TRUE	2.27	.	0	0	FALSE	TRUE	15_Quies,14_ReprPCWk	FALSE	None	TRUE	FALSE
MEI_chr17_14645_INS	chr17:50398502-50398503	1	0.27	chr17	50398502	50398503	-	FALSE	FALSE	0	.	0	0	FALSE	TRUE	15_Quies	FALSE	None	TRUE	FALSE
MEI_chr17_14647_INS	chr17:50541725-50541726	1	0.027	chr17	50541725	50541726	-	FALSE	FALSE	0	.	0	0	FALSE	TRUE	15_Quies,9_Het	FALSE	None	TRUE	FALSE
MEI_chr17_14651_INS	chr17:51031208-51031209	1	0.126	chr17	51031208	51031209	-	FALSE	FALSE	0	.	0	0	FALSE	TRUE	15_Quies	FALSE	None	TRUE	FALSE
MEI_chr17_14655_INS	chr17:51957128-51957129	1	0.313	chr17	51957128	51957129	-	FALSE	FALSE	0	.	0	0	FALSE	TRUE	15_Quies,9_Het	FALSE	None	TRUE	FALSE
MEI_chr17_14657_INS	chr17:52130790-52130791	1	0.022	chr17	52130790	52130791	-	FALSE	FALSE	0	.	0	0	FALSE	TRUE	15_Quies,9_Het	FALSE	None	TRUE	FALSE
MEI_chr17_14661_INS	chr17:53116104-53116105	1	0.027	chr17	53116104	53116105	chr17-53045000-53395000	TRUE	FALSE	14.29	.	0	0	FALSE	TRUE	15_Quies	TRUE	5_TxWk	TRUE	FALSE
MEI_chr17_14664_INS	chr17:53308246-53308247	1	0.019	chr17	53308246	53308247	chr17-53045000-53395000	TRUE	FALSE	14.29	COX11,STXBP4	2	0	FALSE	TRUE	15_Quies,14_ReprPCWk	FALSE	None	TRUE	FALSE
MEI_chr17_14673_INS	chr17:54947583-54947584	0.0339883	0.413	chr17	54947583	54947584	chr17-54880000-55170000	FALSE	FALSE	62.07	C17orf67,DGKE,COIL	3	0	FALSE	TRUE	15_Quies,14_ReprPCWk	TRUE	5_TxWk	FALSE	FALSE
MEI_chr17_14675_INS	chr17:55099030-55099031	1	0.088	chr17	55099030	55099031	chr17-54880000-55170000	FALSE	FALSE	62.07	.	0	0	FALSE	TRUE	15_Quies,14_ReprPCWk	FALSE	None	TRUE	FALSE
MEI_chr17_14678_INS	chr17:55926227-55926228	0.962463	0.058	chr17	55926227	55926228	chr17-55915000-56250000	TRUE	TRUE	35.82	VEZF1,SRSF1,AKAP1,RP11-166P13.3,CUEDC1,OR4D2	4	2	FALSE	FALSE	None	TRUE	2_TssAFlnk,3_TxFlnk,5_TxWk	TRUE	FALSE
MEI_chr17_14679_INS	chr17:55992608-55992609	1	0.089	chr17	55992608	55992609	chr17-55915000-56250000	TRUE	TRUE	35.82	VEZF1	1	1	FALSE	TRUE	15_Quies,14_ReprPCWk	FALSE	None	TRUE	FALSE
MEI_chr17_14691_INS	chr17:58992972-58992973	0.00503932	0.021	chr17	58992972	58992973	chr17-58780000-59045000	FALSE	TRUE	30.19	.	0	0	FALSE	TRUE	15_Quies,9_Het	TRUE	5_TxWk	FALSE	FALSE
MEI_chr17_14694_INS	chr17:59986188-59986189	0.000636659	0.019	chr17	59986188	59986189	chr17-59690000-60205000	TRUE	TRUE	11.65	.	0	0	FALSE	FALSE	None	TRUE	4_Tx,5_TxWk	FALSE	FALSE
MEI_chr17_14699_INS	chr17:60376780-60376781	1	0.178	chr17	60376780	60376781	-	FALSE	FALSE	0	.	0	0	FALSE	TRUE	15_Quies,14_ReprPCWk	FALSE	None	TRUE	FALSE
MEI_chr17_14701_INS	chr17:60434048-60434049	1	0.087	chr17	60434048	60434049	-	FALSE	FALSE	0	.	0	0	FALSE	TRUE	15_Quies,14_ReprPCWk	FALSE	None	TRUE	FALSE
MEI_chr17_14703_INS	chr17:60483427-60483428	0.00267895	0.01	chr17	60483427	60483428	-	FALSE	FALSE	0	.	0	0	FALSE	TRUE	15_Quies,14_ReprPCWk	FALSE	None	FALSE	FALSE
MEI_chr17_14707_INS	chr17:61281454-61281455	1	0.027	chr17	61281454	61281455	chr17-61125000-61470000	FALSE	TRUE	26.09	.	0	0	FALSE	TRUE	15_Quies,9_Het	TRUE	5_TxWk	TRUE	FALSE
MEI_chr17_14711_INS	chr17:61565904-61565905	1	0.217	chr17	61565904	61565905	chr17-61485000-61695000	FALSE	TRUE	66.67	.	0	0	FALSE	TRUE	15_Quies,14_ReprPCWk	TRUE	4_Tx,5_TxWk	TRUE	FALSE
MEI_chr17_14713_INS	chr17:61731693-61731694	0.0412254	0.121	chr17	61731693	61731694	chr17-61700000-61920000	TRUE	TRUE	50	FTSJ3,PSMC5	2	1	FALSE	FALSE	None	TRUE	4_Tx,5_TxWk	FALSE	FALSE
MEI_chr17_14727_INS	chr17:64334212-64334213	1	0.018	chr17	64334212	64334213	chr17-64195000-64680000	TRUE	TRUE	16.49	.	0	0	FALSE	TRUE	15_Quies	TRUE	5_TxWk	TRUE	FALSE
MEI_chr17_14728_INS	chr17:64419953-64419954	1	0.026	chr17	64419953	64419954	chr17-64195000-64680000	TRUE	TRUE	16.49	PRKCA,RNU6-928P	2	1	FALSE	TRUE	15_Quies	TRUE	5_TxWk	TRUE	FALSE
MEI_chr17_14729_INS	chr17:64637297-64637298	1	0.147	chr17	64637297	64637298	chr17-64195000-64680000	TRUE	TRUE	16.49	.	0	0	FALSE	TRUE	15_Quies,14_ReprPCWk	TRUE	4_Tx,5_TxWk	TRUE	FALSE
MEI_chr17_14734_INS	chr17:65303518-65303519	1	0.151	chr17	65303518	65303519	chr17-65090000-65345000	FALSE	TRUE	31.37	.	0	0	FALSE	TRUE	15_Quies,14_ReprPCWk	FALSE	None	TRUE	FALSE
MEI_chr17_14735_INS	chr17:65546572-65546573	0.526988	0.051	chr17	65546572	65546573	chr17-65360000-65710000	FALSE	TRUE	20	.	0	0	FALSE	TRUE	15_Quies,14_ReprPCWk	TRUE	4_Tx,5_TxWk	TRUE	FALSE
MEI_chr17_14744_INS	chr17:67400086-67400087	1	0.012	chr17	67400086	67400087	chr17-67315000-67535000	FALSE	TRUE	22.73	.	0	0	FALSE	TRUE	15_Quies,14_ReprPCWk	FALSE	None	TRUE	FALSE
MEI_chr17_14746_INS	chr17:67875362-67875363	1	0.213	chr17	67875362	67875363	chr17-67560000-68125000	FALSE	FALSE	14.16	AC002539.1,ARHGAP44,RP11-1090M7.1	1	1	FALSE	TRUE	15_Quies	TRUE	5_TxWk	TRUE	FALSE
MEI_chr17_14751_INS	chr17:68309134-68309135	0.230676	0.064	chr17	68309134	68309135	chr17-68160000-68540000	FALSE	FALSE	10.53	.	0	0	FALSE	TRUE	15_Quies	FALSE	None	TRUE	FALSE
MEI_chr17_14752_INS	chr17:68327441-68327442	0.455616	0.137	chr17	68327441	68327442	chr17-68160000-68540000	FALSE	FALSE	10.53	.	0	0	FALSE	TRUE	15_Quies,9_Het	FALSE	None	TRUE	FALSE
MEI_chr17_14754_INS	chr17:68357409-68357410	1	0.199	chr17	68357409	68357410	chr17-68160000-68540000	FALSE	FALSE	10.53	.	0	0	FALSE	TRUE	15_Quies,14_ReprPCWk	FALSE	None	TRUE	FALSE
MEI_chr17_14763_INS	chr17:69378060-69378061	1	0.013	chr17	69378060	69378061	-	FALSE	FALSE	0	.	0	0	FALSE	TRUE	15_Quies	FALSE	None	TRUE	FALSE
MEI_chr17_14765_INS	chr17:69774387-69774388	1	0.012	chr17	69774387	69774388	-	FALSE	FALSE	0	.	0	0	FALSE	TRUE	15_Quies,14_ReprPCWk	FALSE	None	TRUE	FALSE
MEI_chr17_14773_INS	chr17:70350645-70350646	1	0.012	chr17	70350645	70350646	chr17-69845000-70540000	FALSE	TRUE	14.39	.	0	0	FALSE	TRUE	15_Quies,14_ReprPCWk,9_Het	FALSE	None	TRUE	FALSE
MEI_chr17_14775_INS	chr17:70696176-70696177	1	0.053	chr17	70696176	70696177	chr17-70550000-71190000	FALSE	FALSE	21.88	POLR3KP2,RP11-143K11.5,SSTR2,COG1,C17orf80,FAM104A	4	0	FALSE	TRUE	15_Quies	TRUE	4_Tx,5_TxWk	TRUE	FALSE
MEI_chr17_14782_INS	chr17:71683536-71683537	1	0.076	chr17	71683536	71683537	chr17-71410000-72185000	FALSE	FALSE	14.19	.	0	0	FALSE	TRUE	15_Quies,14_ReprPCWk	FALSE	None	TRUE	FALSE
MEI_chr17_14784_INS	chr17:72620217-72620218	0.215137	0.355	chr17	72620217	72620218	chr17-72195000-72870000	TRUE	FALSE	45.93	AC103809.2,BTBD17,CD300LB,AC079325.5,CD300C,GPR142,CD300A,CD300LF	8	0	FALSE	TRUE	13_ReprPC,14_ReprPCWk,15_Quies	TRUE	2_TssAFlnk	TRUE	FALSE
MEI_chr17_14785_INS	chr17:73449407-73449408	0.00163411	0.011	chr17	73449407	73449408	chr17-72955000-74720000	TRUE	TRUE	57.22	.	0	0	FALSE	TRUE	15_Quies,14_ReprPCWk	FALSE	None	FALSE	FALSE
MEI_chr17_14787_INS	chr17:74046824-74046825	0.0950491	0.299	chr17	74046824	74046825	chr17-72955000-74720000	TRUE	TRUE	57.22	MRPL38,RP11-552F3.12,QRICH2,PRPSAP1,SPHK1,FBF1,RNU6-24P,AANAT,UBE2O,UBALD2	10	1	FALSE	FALSE	None	TRUE	4_Tx,5_TxWk	FALSE	FALSE
MEI_chr17_14789_INS	chr17:74846971-74846972	0.58173	0.013	chr17	74846971	74846972	chr17-74735000-75305000	TRUE	FALSE	38.6	.	0	0	FALSE	TRUE	15_Quies,14_ReprPCWk	FALSE	None	TRUE	FALSE
MEI_chr17_14790_INS	chr17:75936005-75936006	0.64847	0.075	chr17	75936005	75936006	chr17-75520000-76015000	FALSE	TRUE	14.14	.	0	0	FALSE	TRUE	13_ReprPC,15_Quies,14_ReprPCWk	FALSE	None	TRUE	FALSE
MEI_chr17_14791_INS	chr17:76171310-76171311	0.540852	0.042	chr17	76171310	76171311	chr17-76070000-76430000	TRUE	TRUE	66.67	TNRC6C-AS1	1	0	FALSE	FALSE	None	TRUE	2_TssAFlnk,4_Tx,5_TxWk	TRUE	FALSE
MEI_chr17_14792_INS	chr17:76347346-76347347	1	0.391	chr17	76347346	76347347	chr17-76070000-76430000	TRUE	TRUE	66.67	.	0	0	FALSE	TRUE	14_ReprPCWk	TRUE	5_TxWk	TRUE	FALSE
MEI_chr17_14793_INS	chr17:77749713-77749714	0.422006	0.04	chr17	77749713	77749714	chr17-77700000-77975000	TRUE	TRUE	47.27	LHX1,RP11-445F12.1,HOXB13,RP11-1055B8.6,RP11-1055B8.7,AC139149.1,ACTG1,RP13-766D20.1,RP13-766D20.2	0	1	FALSE	TRUE	13_ReprPC,15_Quies,14_ReprPCWk	FALSE	None	TRUE	FALSE
MEI_chr17_14795_INS	chr17:78056052-78056053	1	0.578	chr17	78056052	78056053	-	FALSE	FALSE	0	.	0	0	FALSE	TRUE	13_ReprPC,14_ReprPCWk,15_Quies	FALSE	None	TRUE	FALSE
MEI_chr17_14797_INS	chr17:78356535-78356536	0.559574	0.021	chr17	78356535	78356536	chr17-78060000-78380000	FALSE	TRUE	31.25	.	0	0	FALSE	FALSE	None	TRUE	4_Tx,5_TxWk	TRUE	FALSE
MEI_chr17_14802_INS	chr17:79120759-79120760	1	0.112	chr17	79120759	79120760	chr17-78980000-79605000	TRUE	TRUE	57.6	C17orf89,ENTHD2	2	0	FALSE	TRUE	15_Quies,14_ReprPCWk	TRUE	5_TxWk	TRUE	FALSE
MEI_chr17_14803_INS	chr17:79650671-79650672	9.85e-06	0.01	chr17	79650671	79650672	-	FALSE	FALSE	0	MRPL12,RP13-1032I1.7,SLC25A10,ARHGDIA,RP11-498C9.15,RP11-498C9.16,CCDC57,FASN,ALYREF,ANAPC11,NPB,PCYT2,AZI1	0	1	FALSE	FALSE	None	TRUE	1_TssA,2_TssAFlnk,3_TxFlnk	FALSE	FALSE
MEI_chr17_14805_INS	chr17:80589476-80589477	1	0.092	chr17	80589476	80589477	-	FALSE	FALSE	0	.	0	0	FALSE	FALSE	None	TRUE	4_Tx,5_TxWk	TRUE	FALSE
MEI_chr17_14807_INS	chr17:80759992-80759993	0.00831086	0.279	chr17	80759992	80759993	chr17-80740000-80880000	FALSE	FALSE	28.57	.	0	0	FALSE	TRUE	15_Quies	TRUE	4_Tx,5_TxWk	FALSE	FALSE
MEI_chr18_14814_INS	chr18:853490-853491	0.966026	0.178	chr18	853490	853491	-	FALSE	FALSE	0	METTL4,NDC80,snoU109,CLUL1,AP001178.1	0	0	FALSE	TRUE	15_Quies,14_ReprPCWk	FALSE	None	TRUE	FALSE
MEI_chr18_14815_INS	chr18:1235790-1235791	1	0.633	chr18	1235790	1235791	-	FALSE	FALSE	0	.	0	0	FALSE	TRUE	15_Quies,9_Het	FALSE	None	TRUE	FALSE
MEI_chr18_14821_INS	chr18:1623204-1623205	1	0.016	chr18	1623204	1623205	-	FALSE	FALSE	0	.	0	0	FALSE	TRUE	15_Quies	FALSE	None	TRUE	FALSE
MEI_chr18_14826_INS	chr18:1830666-1830667	1	0.275	chr18	1830666	1830667	-	FALSE	FALSE	0	.	0	0	FALSE	TRUE	15_Quies,9_Het	FALSE	None	TRUE	FALSE
MEI_chr18_14831_INS	chr18:2304407-2304408	1	0.166	chr18	2304407	2304408	-	FALSE	FALSE	0	.	0	0	FALSE	TRUE	15_Quies,14_ReprPCWk	TRUE	2_TssAFlnk	TRUE	FALSE
MEI_chr18_14833_INS	chr18:2337133-2337134	1	0.026	chr18	2337133	2337134	chr18-2305000-2545000	FALSE	FALSE	4.17	.	0	0	FALSE	TRUE	15_Quies,14_ReprPCWk	FALSE	None	TRUE	FALSE
MEI_chr18_14834_INS	chr18:3111239-3111240	1	0.089	chr18	3111239	3111240	chr18-2915000-3255000	FALSE	FALSE	38.24	LPIN2,EMILIN2,SNORA70	3	0	FALSE	TRUE	15_Quies	TRUE	5_TxWk	TRUE	FALSE
MEI_chr18_14838_INS	chr18:3669136-3669137	1	0.099	chr18	3669136	3669137	chr18-3275000-3675000	FALSE	TRUE	40	MYL12B,RP13-270P17.1,RP11-838N2.8,RPL21P127,TGIF1	4	0	FALSE	TRUE	15_Quies,14_ReprPCWk	TRUE	5_TxWk	TRUE	FALSE
MEI_chr18_14842_INS	chr18:4355881-4355882	1	0.255	chr18	4355881	4355882	chr18-4070000-5065000	FALSE	TRUE	7.04	.	0	0	FALSE	TRUE	15_Quies,14_ReprPCWk,9_Het	FALSE	None	TRUE	FALSE
MEI_chr18_14844_INS	chr18:5036972-5036973	1	0.038	chr18	5036972	5036973	chr18-4070000-5065000	FALSE	TRUE	7.04	DLGAP1	1	1	FALSE	TRUE	15_Quies,14_ReprPCWk,9_Het	FALSE	None	TRUE	FALSE
MEI_chr18_14845_INS	chr18:5098941-5098942	1.32e-08	0.018	chr18	5098941	5098942	-	FALSE	FALSE	0	ZBTB14,TMEM200C	0	0	FALSE	TRUE	15_Quies,14_ReprPCWk	FALSE	None	FALSE	FALSE
MEI_chr18_14850_INS	chr18:5411665-5411666	0.883046	0.061	chr18	5411665	5411666	-	FALSE	FALSE	0	snR65,EPB41L3,SNORD112	0	0	FALSE	TRUE	15_Quies,14_ReprPCWk	TRUE	5_TxWk	TRUE	FALSE
MEI_chr18_14854_INS	chr18:6521713-6521714	1	0.029	chr18	6521713	6521714	-	FALSE	FALSE	0	TMEM200C,EPB41L3	0	0	FALSE	TRUE	15_Quies,9_Het	FALSE	None	TRUE	FALSE
MEI_chr18_14856_INS	chr18:6850865-6850866	1	0.022	chr18	6850865	6850866	chr18-6550000-6895000	FALSE	FALSE	20.29	.	0	0	FALSE	TRUE	15_Quies,9_Het	FALSE	None	TRUE	FALSE
MEI_chr18_14858_INS	chr18:7725581-7725582	1	0.022	chr18	7725581	7725582	chr18-7010000-8435000	FALSE	TRUE	13.33	.	0	0	FALSE	TRUE	15_Quies,9_Het	FALSE	None	TRUE	FALSE
MEI_chr18_14865_INS	chr18:8927355-8927356	0.435509	0.061	chr18	8927355	8927356	chr18-8655000-8995000	FALSE	FALSE	14.71	RP11-674N23.1,SOGA2	2	0	FALSE	TRUE	15_Quies,14_ReprPCWk,9_Het	FALSE	None	TRUE	FALSE
MEI_chr18_14868_INS	chr18:9287084-9287085	1	0.043	chr18	9287084	9287085	chr18-9060000-9545000	FALSE	TRUE	30.93	.	0	0	FALSE	TRUE	15_Quies	TRUE	5_TxWk	TRUE	FALSE
MEI_chr18_14871_INS	chr18:9401421-9401422	0.913397	0.081	chr18	9401421	9401422	chr18-9060000-9545000	FALSE	TRUE	30.93	.	0	0	FALSE	TRUE	15_Quies	TRUE	5_TxWk	TRUE	FALSE
MEI_chr18_14872_INS	chr18:10163446-10163447	1	0.017	chr18	10163446	10163447	chr18-9970000-10525000	FALSE	FALSE	12.61	APCDD1	1	0	FALSE	TRUE	15_Quies,14_ReprPCWk	FALSE	None	TRUE	FALSE
MEI_chr18_14878_INS	chr18:10911136-10911137	1	0.119	chr18	10911136	10911137	chr18-10840000-11155000	FALSE	FALSE	6.35	.	0	0	FALSE	TRUE	15_Quies,14_ReprPCWk	TRUE	5_TxWk	TRUE	FALSE
MEI_chr18_14886_INS	chr18:11874441-11874442	0.389072	0.165	chr18	11874441	11874442	chr18-11650000-12060000	FALSE	TRUE	41.46	.	0	0	FALSE	TRUE	15_Quies,14_ReprPCWk	TRUE	5_TxWk	TRUE	FALSE
MEI_chr18_14889_INS	chr18:12262193-12262194	0.495372	0.011	chr18	12262193	12262194	-	FALSE	FALSE	0	.	0	0	FALSE	TRUE	15_Quies,14_ReprPCWk	FALSE	None	TRUE	FALSE
MEI_chr18_14891_INS	chr18:12396641-12396642	1	0.036	chr18	12396641	12396642	chr18-12305000-12670000	FALSE	FALSE	35.62	AP005482.1,PSMG2,SPIRE1,CEP76,snoU13,SEH1L,PTPN2	5	1	FALSE	TRUE	13_ReprPC,15_Quies,14_ReprPCWk	TRUE	2_TssAFlnk	TRUE	FALSE
MEI_chr18_14894_INS	chr18:12884841-12884842	1	0.011	chr18	12884841	12884842	chr18-12700000-13135000	TRUE	TRUE	27.59	CEP76,PSMG2,AFG3L2,CEP192,RP11-773H22.4,ANKRD12,RP11-143J12.2,FAM210A,RNMT	4	1	FALSE	FALSE	None	TRUE	1_TssA,2_TssAFlnk	TRUE	FALSE
MEI_chr18_14904_INS	chr18:14221301-14221302	1	0.016	chr18	14221301	14221302	-	FALSE	FALSE	0	.	0	0	FALSE	TRUE	15_Quies	TRUE	5_TxWk	TRUE	FALSE
MEI_chr18_14906_INS	chr18:14890032-14890033	1	0.016	chr18	14890032	14890033	-	FALSE	FALSE	0	.	0	0	FALSE	TRUE	15_Quies	FALSE	None	TRUE	FALSE
MEI_chr18_14908_INS	chr18:15095262-15095263	1	0.567	chr18	15095262	15095263	-	FALSE	FALSE	0	.	0	0	FALSE	TRUE	15_Quies	FALSE	None	TRUE	FALSE
MEI_chr18_14910_INS	chr18:15325826-15325827	1	0.063	chr18	15325826	15325827	-	FALSE	FALSE	0	.	0	0	FALSE	TRUE	15_Quies	FALSE	None	TRUE	FALSE
MEI_chr18_14911_INS	chr18:15350200-15350201	1	0.018	chr18	15350200	15350201	-	FALSE	FALSE	0	.	0	0	FALSE	TRUE	15_Quies,9_Het	FALSE	None	TRUE	FALSE
MEI_chr18_14917_INS	chr18:19705161-19705162	1	0.143	chr18	19705161	19705162	chr18-19460000-20300000	TRUE	FALSE	23.81	.	0	0	FALSE	TRUE	15_Quies,14_ReprPCWk	FALSE	None	TRUE	FALSE
MEI_chr18_14924_INS	chr18:22101920-22101921	1	0.103	chr18	22101920	22101921	-	FALSE	FALSE	0	.	0	0	FALSE	TRUE	15_Quies,14_ReprPCWk	FALSE	None	TRUE	FALSE
MEI_chr18_14928_INS	chr18:22390162-22390163	1	0.01	chr18	22390162	22390163	-	FALSE	FALSE	0	.	0	0	FALSE	TRUE	15_Quies,14_ReprPCWk	FALSE	None	TRUE	FALSE
MEI_chr18_14936_INS	chr18:23692762-23692763	0.0124955	0.025	chr18	23692762	23692763	chr18-23495000-23870000	TRUE	TRUE	24	SS18,TAF4B,U3,RNU6-1289P	2	1	FALSE	TRUE	15_Quies,14_ReprPCWk	FALSE	None	FALSE	FALSE
MEI_chr18_14937_INS	chr18:23794221-23794222	0.326546	0.155	chr18	23794221	23794222	chr18-23495000-23870000	TRUE	TRUE	24	SS18,TAF4B,U3	2	1	FALSE	TRUE	15_Quies,14_ReprPCWk	FALSE	None	TRUE	FALSE
MEI_chr18_14938_INS	chr18:24334488-24334489	1	0.018	chr18	24334488	24334489	chr18-24240000-24365000	FALSE	FALSE	24	.	0	0	FALSE	TRUE	15_Quies	TRUE	5_TxWk	TRUE	FALSE
MEI_chr18_14948_INS	chr18:25851171-25851172	1	0.118	chr18	25851171	25851172	-	FALSE	FALSE	0	.	0	0	FALSE	TRUE	15_Quies,9_Het	FALSE	None	TRUE	FALSE
MEI_chr18_14949_INS	chr18:25871829-25871830	1	0.269	chr18	25871829	25871830	-	FALSE	FALSE	0	.	0	0	FALSE	TRUE	15_Quies	FALSE	None	TRUE	FALSE
MEI_chr18_14950_INS	chr18:25987950-25987951	1.46e-07	0.011	chr18	25987950	25987951	-	FALSE	FALSE	0	.	0	0	FALSE	TRUE	15_Quies	FALSE	None	FALSE	FALSE
MEI_chr18_14956_INS	chr18:26822681-26822682	1	0.015	chr18	26822681	26822682	-	FALSE	FALSE	0	.	0	0	FALSE	TRUE	15_Quies,9_Het	FALSE	None	TRUE	FALSE
MEI_chr18_14957_INS	chr18:27045158-27045159	1	0.01	chr18	27045158	27045159	-	FALSE	FALSE	0	.	0	0	FALSE	TRUE	15_Quies	FALSE	None	TRUE	FALSE
MEI_chr18_14958_INS	chr18:27156370-27156371	1	0.158	chr18	27156370	27156371	-	FALSE	FALSE	0	.	0	0	FALSE	TRUE	15_Quies,9_Het	FALSE	None	TRUE	FALSE
MEI_chr18_14959_INS	chr18:27182104-27182105	1	0.157	chr18	27182104	27182105	-	FALSE	FALSE	0	.	0	0	FALSE	TRUE	15_Quies	FALSE	None	TRUE	FALSE
MEI_chr18_14961_INS	chr18:27531874-27531875	1	0.064	chr18	27531874	27531875	chr18-27425000-27870000	FALSE	FALSE	0	.	0	0	FALSE	TRUE	15_Quies	FALSE	None	TRUE	FALSE
MEI_chr18_14964_INS	chr18:27800861-27800862	1	0.624	chr18	27800861	27800862	chr18-27425000-27870000	FALSE	FALSE	0	.	0	0	FALSE	TRUE	15_Quies,9_Het	FALSE	None	TRUE	FALSE
MEI_chr18_14966_INS	chr18:28007061-28007062	1	0.021	chr18	28007061	28007062	chr18-27930000-28490000	FALSE	FALSE	1.79	.	0	0	FALSE	TRUE	15_Quies	FALSE	None	TRUE	FALSE
MEI_chr18_14968_INS	chr18:28732918-28732919	0.300072	0.178	chr18	28732918	28732919	chr18-28565000-29705000	TRUE	TRUE	35.09	.	0	0	FALSE	TRUE	15_Quies	TRUE	5_TxWk	TRUE	FALSE
MEI_chr18_14969_INS	chr18:29003621-29003622	1	0.171	chr18	29003621	29003622	chr18-28565000-29705000	TRUE	TRUE	35.09	.	0	0	FALSE	TRUE	15_Quies	FALSE	None	TRUE	FALSE
MEI_chr18_14980_INS	chr18:30189817-30189818	0.430064	0.208	chr18	30189817	30189818	-	FALSE	FALSE	0	.	0	0	FALSE	TRUE	15_Quies,14_ReprPCWk	FALSE	None	TRUE	FALSE
MEI_chr18_14987_INS	chr18:31533208-31533209	1	0.219	chr18	31533208	31533209	chr18-31415000-31650000	FALSE	TRUE	8.51	.	0	0	FALSE	TRUE	15_Quies	FALSE	None	TRUE	FALSE
MEI_chr18_14989_INS	chr18:32226992-32226993	0.606213	0.061	chr18	32226992	32226993	-	FALSE	FALSE	0	.	0	0	FALSE	TRUE	15_Quies,14_ReprPCWk	FALSE	None	TRUE	FALSE
MEI_chr18_14992_INS	chr18:33768735-33768736	1	0.037	chr18	33768735	33768736	chr18-33580000-33870000	FALSE	FALSE	24.14	.	0	0	FALSE	TRUE	13_ReprPC,14_ReprPCWk,15_Quies	TRUE	2_TssAFlnk	TRUE	FALSE
MEI_chr18_15002_INS	chr18:36512546-36512547	1	0.498	chr18	36512546	36512547	chr18-35990000-36580000	FALSE	FALSE	1.69	.	0	0	FALSE	TRUE	15_Quies,9_Het	FALSE	None	TRUE	FALSE
MEI_chr18_15009_INS	chr18:38348168-38348169	1	0.39	chr18	38348168	38348169	-	FALSE	FALSE	0	.	0	0	FALSE	TRUE	15_Quies,9_Het	FALSE	None	TRUE	FALSE
MEI_chr18_15010_INS	chr18:38550860-38550861	1	0.012	chr18	38550860	38550861	-	FALSE	FALSE	0	.	0	0	FALSE	TRUE	15_Quies	FALSE	None	TRUE	FALSE
MEI_chr18_15011_INS	chr18:38686586-38686587	1	0.108	chr18	38686586	38686587	-	FALSE	FALSE	0	.	0	0	FALSE	TRUE	15_Quies	FALSE	None	TRUE	FALSE
MEI_chr18_15012_INS	chr18:38935328-38935329	0.148594	0.039	chr18	38935328	38935329	-	FALSE	FALSE	0	.	0	0	FALSE	TRUE	15_Quies	FALSE	None	TRUE	FALSE
MEI_chr18_15014_INS	chr18:38981841-38981842	1	0.027	chr18	38981841	38981842	-	FALSE	FALSE	0	.	0	0	FALSE	TRUE	15_Quies,9_Het	FALSE	None	TRUE	FALSE
MEI_chr18_15030_INS	chr18:41821033-41821034	1	0.061	chr18	41821033	41821034	-	FALSE	FALSE	0	.	0	0	FALSE	TRUE	15_Quies,14_ReprPCWk	FALSE	None	TRUE	FALSE
MEI_chr18_15041_INS	chr18:44306569-44306570	1	0.019	chr18	44306569	44306570	-	FALSE	FALSE	0	.	0	0	FALSE	TRUE	15_Quies,14_ReprPCWk	FALSE	None	TRUE	FALSE
MEI_chr18_15043_INS	chr18:44641894-44641895	0.886656	0.01	chr18	44641894	44641895	chr18-44615000-44735000	FALSE	FALSE	50	.	0	0	FALSE	FALSE	None	TRUE	4_Tx,5_TxWk	TRUE	FALSE
MEI_chr18_15044_INS	chr18:44828680-44828681	0.338451	0.019	chr18	44828680	44828681	-	FALSE	FALSE	0	.	0	0	FALSE	TRUE	15_Quies,14_ReprPCWk,9_Het	FALSE	None	TRUE	FALSE
MEI_chr18_15045_INS	chr18:44924729-44924730	0.0274245	0.037	chr18	44924729	44924730	-	FALSE	FALSE	0	.	0	0	FALSE	TRUE	15_Quies,14_ReprPCWk,9_Het	FALSE	None	FALSE	FALSE
MEI_chr18_15046_INS	chr18:45232767-45232768	1	0.016	chr18	45232767	45232768	chr18-45140000-45280000	FALSE	FALSE	14.29	.	0	0	FALSE	TRUE	15_Quies,14_ReprPCWk	FALSE	None	TRUE	FALSE
MEI_chr18_15049_INS	chr18:45837942-45837943	1	0.02	chr18	45837942	45837943	chr18-45570000-45980000	TRUE	TRUE	9.76	.	0	0	FALSE	TRUE	13_ReprPC,15_Quies,14_ReprPCWk	FALSE	None	TRUE	FALSE
MEI_chr18_15051_INS	chr18:45917914-45917915	1	0.015	chr18	45917914	45917915	chr18-45570000-45980000	TRUE	TRUE	9.76	.	0	0	FALSE	TRUE	13_ReprPC,14_ReprPCWk,15_Quies	FALSE	None	TRUE	FALSE
MEI_chr18_15056_INS	chr18:46914992-46914993	0.810179	0.01	chr18	46914992	46914993	chr18-46195000-46995000	FALSE	TRUE	15	.	0	0	FALSE	TRUE	15_Quies	TRUE	4_Tx,5_TxWk	TRUE	FALSE
MEI_chr18_15058_INS	chr18:47147440-47147441	1	0.422	chr18	47147440	47147441	chr18-47025000-47400000	FALSE	FALSE	26.67	.	0	0	FALSE	TRUE	13_ReprPC,15_Quies,14_ReprPCWk	FALSE	None	TRUE	FALSE
MEI_chr18_15060_INS	chr18:47337315-47337316	1	0.361	chr18	47337315	47337316	chr18-47025000-47400000	FALSE	FALSE	26.67	RPL17,SNORD58C,RPL17-C18orf32,SNORD58A,SNORD58B,CCDC11,SKA1,C18orf32,MIR1539,RP11-110H1.4	0	0	FALSE	TRUE	15_Quies	TRUE	5_TxWk	TRUE	FALSE
MEI_chr18_15073_INS	chr18:49301388-49301389	0.487041	0.051	chr18	49301388	49301389	chr18-49180000-49830000	FALSE	FALSE	3.08	.	0	0	FALSE	TRUE	15_Quies	FALSE	None	TRUE	FALSE
MEI_chr18_15077_INS	chr18:49795414-49795415	1	0.098	chr18	49795414	49795415	chr18-49180000-49830000	FALSE	FALSE	3.08	.	0	0	FALSE	TRUE	15_Quies	FALSE	None	TRUE	FALSE
MEI_chr18_15078_INS	chr18:49931730-49931731	1	0.147	chr18	49931730	49931731	-	FALSE	FALSE	0	.	0	0	FALSE	TRUE	15_Quies	FALSE	None	TRUE	FALSE
MEI_chr18_15080_INS	chr18:50097757-50097758	1	0.072	chr18	50097757	50097758	-	FALSE	FALSE	0	.	0	0	FALSE	TRUE	15_Quies	FALSE	None	TRUE	FALSE
MEI_chr18_15081_INS	chr18:50230474-50230475	1	0.031	chr18	50230474	50230475	-	FALSE	FALSE	0	.	0	0	FALSE	TRUE	15_Quies,14_ReprPCWk	FALSE	None	TRUE	FALSE
MEI_chr18_15082_INS	chr18:50452268-50452269	1	0.043	chr18	50452268	50452269	-	FALSE	FALSE	0	.	0	0	FALSE	TRUE	15_Quies	FALSE	None	TRUE	FALSE
MEI_chr18_15085_INS	chr18:50986552-50986553	1	0.316	chr18	50986552	50986553	-	FALSE	FALSE	0	.	0	0	FALSE	TRUE	15_Quies	FALSE	None	TRUE	FALSE
MEI_chr18_15086_INS	chr18:51425743-51425744	1	0.237	chr18	51425743	51425744	chr18-51405000-51650000	FALSE	FALSE	4.08	.	0	0	FALSE	TRUE	15_Quies,14_ReprPCWk	FALSE	None	TRUE	FALSE
MEI_chr18_15087_INS	chr18:51451729-51451730	1	0.034	chr18	51451729	51451730	chr18-51405000-51650000	FALSE	FALSE	4.08	.	0	0	FALSE	TRUE	15_Quies,14_ReprPCWk	FALSE	None	TRUE	FALSE
MEI_chr18_15091_INS	chr18:51762745-51762746	0.716157	0.344	chr18	51762745	51762746	chr18-51665000-51915000	FALSE	TRUE	24	MBD2,SNORA37,POLI,STARD6,C18orf54,MEX3C	5	2	FALSE	TRUE	15_Quies,14_ReprPCWk	TRUE	5_TxWk	TRUE	FALSE
MEI_chr18_15096_INS	chr18:53146075-53146076	1	0.154	chr18	53146075	53146076	chr18-53025000-54260000	TRUE	TRUE	12.96	.	0	0	FALSE	TRUE	15_Quies	TRUE	5_TxWk	TRUE	FALSE
MEI_chr18_15099_INS	chr18:54054216-54054217	1	0.016	chr18	54054216	54054217	chr18-53025000-54260000	TRUE	TRUE	12.96	.	0	0	FALSE	TRUE	15_Quies	FALSE	None	TRUE	FALSE
MEI_chr18_15101_INS	chr18:54173641-54173642	1	0.018	chr18	54173641	54173642	chr18-53025000-54260000	TRUE	TRUE	12.96	.	0	0	FALSE	TRUE	15_Quies,14_ReprPCWk	FALSE	None	TRUE	FALSE
MEI_chr18_15102_INS	chr18:54357067-54357068	1	0.069	chr18	54357067	54357068	chr18-54290000-55230000	FALSE	TRUE	15.96	FECH,NARS,RP11-35G9.3	1	0	FALSE	TRUE	15_Quies	TRUE	4_Tx,5_TxWk	TRUE	FALSE
MEI_chr18_15106_INS	chr18:54651274-54651275	1	0.033	chr18	54651274	54651275	chr18-54290000-55230000	FALSE	TRUE	15.96	.	0	0	FALSE	TRUE	15_Quies	TRUE	5_TxWk	TRUE	FALSE
MEI_chr18_15107_INS	chr18:54706193-54706194	1	0.353	chr18	54706193	54706194	chr18-54290000-55230000	FALSE	TRUE	15.96	.	0	0	FALSE	TRUE	15_Quies,14_ReprPCWk	FALSE	None	TRUE	FALSE
MEI_chr18_15109_INS	chr18:54908055-54908056	1	0.024	chr18	54908055	54908056	chr18-54290000-55230000	FALSE	TRUE	15.96	.	0	0	FALSE	TRUE	15_Quies,14_ReprPCWk	FALSE	None	TRUE	FALSE
MEI_chr18_15114_INS	chr18:55381573-55381574	1	0.149	chr18	55381573	55381574	chr18-55290000-55540000	FALSE	FALSE	20	.	0	0	FALSE	TRUE	15_Quies,9_Het	FALSE	None	TRUE	FALSE
MEI_chr18_15116_INS	chr18:55949368-55949369	1	0.111	chr18	55949368	55949369	chr18-55855000-56000000	TRUE	TRUE	13.79	.	0	0	FALSE	TRUE	15_Quies,14_ReprPCWk	FALSE	None	TRUE	FALSE
MEI_chr18_15118_INS	chr18:56307379-56307380	0.169474	0.033	chr18	56307379	56307380	chr18-56185000-56430000	TRUE	TRUE	48.98	.	0	0	FALSE	TRUE	15_Quies,14_ReprPCWk	TRUE	2_TssAFlnk,5_TxWk	TRUE	FALSE
MEI_chr18_15119_INS	chr18:56819477-56819478	1	0.057	chr18	56819477	56819478	-	FALSE	FALSE	0	.	0	0	FALSE	TRUE	15_Quies	TRUE	4_Tx,5_TxWk	TRUE	FALSE
MEI_chr18_15121_INS	chr18:57077802-57077803	1	0.048	chr18	57077802	57077803	chr18-56910000-57090000	FALSE	FALSE	22.22	.	0	0	FALSE	TRUE	15_Quies,14_ReprPCWk	FALSE	None	TRUE	FALSE
MEI_chr18_15122_INS	chr18:57150107-57150108	1	0.139	chr18	57150107	57150108	chr18-57120000-57430000	FALSE	FALSE	22.58	.	0	0	FALSE	TRUE	15_Quies,14_ReprPCWk	FALSE	None	TRUE	FALSE
MEI_chr18_15123_INS	chr18:57372771-57372772	1	0.32	chr18	57372771	57372772	chr18-57120000-57430000	FALSE	FALSE	22.58	.	0	0	FALSE	TRUE	15_Quies,14_ReprPCWk	FALSE	None	TRUE	FALSE
MEI_chr18_15124_INS	chr18:57500376-57500377	0.796212	0.013	chr18	57500376	57500377	chr18-57500000-58235000	FALSE	FALSE	24.49	PMAIP1	1	0	FALSE	TRUE	15_Quies,14_ReprPCWk	FALSE	None	TRUE	FALSE
MEI_chr18_15126_INS	chr18:57683363-57683364	1	0.153	chr18	57683363	57683364	chr18-57500000-58235000	FALSE	FALSE	24.49	.	0	0	FALSE	TRUE	15_Quies,14_ReprPCWk	FALSE	None	TRUE	FALSE
MEI_chr18_15127_INS	chr18:57773233-57773234	0.639163	0.016	chr18	57773233	57773234	chr18-57500000-58235000	FALSE	FALSE	24.49	.	0	0	FALSE	TRUE	15_Quies	FALSE	None	TRUE	FALSE
MEI_chr18_15138_INS	chr18:58301090-58301091	1	0.069	chr18	58301090	58301091	-	FALSE	FALSE	0	.	0	0	FALSE	TRUE	15_Quies	FALSE	None	TRUE	FALSE
MEI_chr18_15141_INS	chr18:58454010-58454011	1	0.036	chr18	58454010	58454011	-	FALSE	FALSE	0	.	0	0	FALSE	TRUE	15_Quies	FALSE	None	TRUE	FALSE
MEI_chr18_15143_INS	chr18:58774996-58774997	1	0.091	chr18	58774996	58774997	-	FALSE	FALSE	0	.	0	0	FALSE	TRUE	15_Quies	FALSE	None	TRUE	FALSE
MEI_chr18_15144_INS	chr18:58797195-58797196	1	0.013	chr18	58797195	58797196	-	FALSE	FALSE	0	.	0	0	FALSE	TRUE	15_Quies,14_ReprPCWk	FALSE	None	TRUE	FALSE
MEI_chr18_15145_INS	chr18:59168543-59168544	0.640974	0.07	chr18	59168543	59168544	chr18-58980000-59175000	FALSE	TRUE	15.38	CDH20	1	1	FALSE	TRUE	15_Quies,14_ReprPCWk	FALSE	None	TRUE	FALSE
MEI_chr18_15147_INS	chr18:59564829-59564830	0.555501	0.021	chr18	59564829	59564830	chr18-59230000-59815000	FALSE	FALSE	13.68	.	0	0	FALSE	TRUE	13_ReprPC,14_ReprPCWk,15_Quies	FALSE	None	TRUE	FALSE
MEI_chr18_15148_INS	chr18:59579975-59579976	0.944423	0.035	chr18	59579975	59579976	chr18-59230000-59815000	FALSE	FALSE	13.68	.	0	0	FALSE	TRUE	13_ReprPC,14_ReprPCWk,15_Quies	FALSE	None	TRUE	FALSE
MEI_chr18_15149_INS	chr18:59713734-59713735	0.743066	0.26	chr18	59713734	59713735	chr18-59230000-59815000	FALSE	FALSE	13.68	.	0	0	FALSE	TRUE	15_Quies,9_Het	TRUE	5_TxWk	TRUE	FALSE
MEI_chr18_15155_INS	chr18:60450270-60450271	2.06e-06	0.013	chr18	60450270	60450271	chr18-59975000-60645000	TRUE	TRUE	17.91	.	0	0	FALSE	TRUE	15_Quies	TRUE	5_TxWk	FALSE	FALSE
MEI_chr18_15158_INS	chr18:60686113-60686114	1	0.144	chr18	60686113	60686114	chr18-60670000-61110000	TRUE	FALSE	18.18	BCL2,SERPINB5,snoU13	2	0	FALSE	TRUE	15_Quies,14_ReprPCWk,9_Het	FALSE	None	TRUE	FALSE
MEI_chr18_15162_INS	chr18:61694849-61694850	0.9586	0.027	chr18	61694849	61694850	chr18-61685000-62095000	FALSE	FALSE	12.2	CDH7	0	0	FALSE	TRUE	15_Quies,14_ReprPCWk	FALSE	None	TRUE	FALSE
MEI_chr18_15164_INS	chr18:62173798-62173799	1	0.461	chr18	62173798	62173799	-	FALSE	FALSE	0	.	0	0	FALSE	TRUE	15_Quies	FALSE	None	TRUE	FALSE
MEI_chr18_15170_INS	chr18:62965024-62965025	1	0.01	chr18	62965024	62965025	-	FALSE	FALSE	0	.	0	0	FALSE	TRUE	15_Quies	FALSE	None	TRUE	FALSE
MEI_chr18_15173_INS	chr18:63481616-63481617	1	0.017	chr18	63481616	63481617	-	FALSE	FALSE	0	.	0	0	FALSE	TRUE	15_Quies	TRUE	5_TxWk	TRUE	FALSE
MEI_chr18_15174_INS	chr18:63487287-63487288	1	0.654	chr18	63487287	63487288	-	FALSE	FALSE	0	.	0	0	FALSE	TRUE	15_Quies,9_Het	FALSE	None	TRUE	FALSE
MEI_chr18_15177_INS	chr18:63662002-63662003	1	0.076	chr18	63662002	63662003	-	FALSE	FALSE	0	.	0	0	FALSE	TRUE	15_Quies	FALSE	None	TRUE	FALSE
MEI_chr18_15179_INS	chr18:63884170-63884171	1	0.045	chr18	63884170	63884171	-	FALSE	FALSE	0	.	0	0	FALSE	TRUE	15_Quies	FALSE	None	TRUE	FALSE
MEI_chr18_15183_INS	chr18:64725580-64725581	1	0.037	chr18	64725580	64725581	-	FALSE	FALSE	0	.	0	0	FALSE	TRUE	15_Quies	FALSE	None	TRUE	FALSE
MEI_chr18_15187_INS	chr18:65138862-65138863	1	0.017	chr18	65138862	65138863	-	FALSE	FALSE	0	CCDC102B,TMX3	0	0	FALSE	TRUE	15_Quies,14_ReprPCWk	FALSE	None	TRUE	FALSE
MEI_chr18_15188_INS	chr18:65250984-65250985	1	0.017	chr18	65250984	65250985	-	FALSE	FALSE	0	.	0	0	FALSE	TRUE	15_Quies,14_ReprPCWk	FALSE	None	TRUE	FALSE
MEI_chr18_15193_INS	chr18:66399175-66399176	1	0.357	chr18	66399175	66399176	-	FALSE	FALSE	0	DSEL,RP11-638L3.1,RTTN	0	0	FALSE	TRUE	15_Quies	FALSE	None	TRUE	FALSE
MEI_chr18_15198_INS	chr18:66572511-66572512	1	0.453	chr18	66572511	66572512	-	FALSE	FALSE	0	.	0	0	FALSE	TRUE	15_Quies	FALSE	None	TRUE	FALSE
MEI_chr18_15200_INS	chr18:67160066-67160067	1	0.321	chr18	67160066	67160067	-	FALSE	FALSE	0	.	0	0	FALSE	TRUE	15_Quies,14_ReprPCWk	FALSE	None	TRUE	FALSE
[truncated: 4,207 more rows]

## Sheet: GTEx_blood
id	position	fdr	af	chr	start	stop	tad_name	same_cancer_tad	same_dosage_tad	gene_density (28.13, genes per million tad)	hic_interacted_gene	common_tad_count	dosage_sensitive_interaction	hic_interacted_genes (oncogenic or tumor repressor)	repressive_region	repressive_region_info	active_region	active_region_info	fdr_test	passed_all_filter
1_1465974_DEL_ME_ALU	chr1:1465974-1465975	non-significant	0.065	chr1	1465974	1465975	-	FALSE	FALSE	0	CDK11A,RP1-283E3.4,RP1-283E3.8,SLC35E2	0	0	FALSE	TRUE	15_Quies,9_Het	TRUE	4_Tx,5_TxWk	TRUE	FALSE
1_1654012_INS_ME_ALU	chr1:1654012-1654013	non-significant	0.153	chr1	1654012	1654013	-	FALSE	FALSE	0	AL645728.1,AL645728.3,SSU72,C1orf233,MIB2,RP11-345P4.9,TMEM240,CDK11B,MMP23B,AURKAIP1,C1orf159,ATAD3B	0	0	FALSE	FALSE	None	TRUE	5_TxWk	TRUE	TRUE
1_2911538_DEL_ME_ALU	chr1:2911538-2911539	non-significant	0.158	chr1	2911538	2911539	chr1-2710000-3340000	TRUE	TRUE	14.29	.	0	0	FALSE	TRUE	15_Quies,9_Het,14_ReprPCWk	FALSE	None	TRUE	FALSE
1_4155159_DEL_ME_ALU	chr1:4155159-4155160	non-significant	0.303	chr1	4155159	4155160	chr1-3995000-5510000	TRUE	TRUE	5.28	.	0	0	FALSE	TRUE	15_Quies,9_Het,14_ReprPCWk	FALSE	None	TRUE	FALSE
1_4288465_INS_ME_ALU	chr1:4288465-4288466	non-significant	0.131	chr1	4288465	4288466	chr1-3995000-5510000	TRUE	TRUE	5.28	.	0	0	FALSE	TRUE	15_Quies,9_Het,14_ReprPCWk	FALSE	None	TRUE	FALSE
1_8502007_INS_ME_ALU	chr1:8502007-8502008	0.0727060057897676,non-significant	0.153	chr1	8502007	8502008	chr1-8450000-8925000	TRUE	TRUE	23.16	.	0	0	FALSE	TRUE	15_Quies	TRUE	5_TxWk	FALSE	FALSE
1_9123747_DEL_ME_ALU	chr1:9123747-9123748	non-significant	0.059	chr1	9123747	9123748	chr1-8940000-11020000	TRUE	TRUE	28.37	.	0	0	FALSE	TRUE	15_Quies,14_ReprPCWk	TRUE	5_TxWk	TRUE	FALSE
1_15490134_INS_ME_ALU	chr1:15490134-15490135	non-significant	0.084	chr1	15490134	15490135	chr1-15430000-15845000	FALSE	FALSE	33.73	FHAD1,RP3-467K16.2	2	0	FALSE	TRUE	15_Quies,14_ReprPCWk	TRUE	5_TxWk	TRUE	FALSE
1_17684775_DEL_ME_ALU	chr1:17684775-17684776	non-significant	0.502	chr1	17684775	17684776	-	FALSE	FALSE	0	PADI2,SDHB,PADI3,PADI4	0	0	FALSE	TRUE	15_Quies,14_ReprPCWk	TRUE	4_Tx,5_TxWk	TRUE	FALSE
1_20257098_INS_ME_ALU	chr1:20257098-20257099	non-significant	0.13	chr1	20257098	20257099	chr1-20195000-20980000	TRUE	FALSE	31.85	RP3-340N1.2,CAMK2N1,PLA2G2F,PLA2G2C,UBXN10-AS1,UBXN10	6	0	FALSE	TRUE	15_Quies,9_Het,14_ReprPCWk	FALSE	None	TRUE	FALSE
1_21751241_INS_ME_ALU	chr1:21751241-21751242	0.0839912755480857,non-significant	0.101	chr1	21751241	21751242	chr1-21540000-21930000	TRUE	TRUE	38.46	.	0	0	FALSE	TRUE	15_Quies,14_ReprPCWk	FALSE	None	FALSE	FALSE
1_22772742_INS_ME_ALU	chr1:22772742-22772743	non-significant	0.133	chr1	22772742	22772743	chr1-22345000-23290000	TRUE	TRUE	23.28	USP48	0	1	FALSE	TRUE	15_Quies,14_ReprPCWk	FALSE	None	TRUE	FALSE
1_24403011_DEL_ME_ALU	chr1:24403011-24403012	non-significant,5.14799240842729e-07	0.297	chr1	24403011	24403012	chr1-24380000-24965000	FALSE	TRUE	32.48	.	0	0	FALSE	TRUE	15_Quies,14_ReprPCWk	FALSE	None	FALSE	FALSE
1_27369507_INS_ME_ALU	chr1:27369507-27369508	non-significant	0.103	chr1	27369507	27369508	chr1-27315000-28055000	TRUE	TRUE	44.59	RP11-4K3__A.3,TMEM222,GPR3,RP1-144C9.2,RP11-40H20.4,WDTC1,SYTL1,CD164L2,FCN3,MAP3K6	10	1	FALSE	TRUE	15_Quies,14_ReprPCWk	TRUE	5_TxWk	TRUE	FALSE
1_27804128_DEL_ME_ALU	chr1:27804128-27804129	0.009979811892989007,0.08075416982092799,non-significant,0.0571887118939911	0.105	chr1	27804128	27804129	chr1-27315000-28055000	TRUE	TRUE	44.59	.	0	0	FALSE	FALSE	None	TRUE	5_TxWk	FALSE	FALSE
1_28745559_INS_ME_ALU	chr1:28745559-28745560	0.0040016932241189705,1.69353312636662e-05,non-significant	0.229	chr1	28745559	28745560	chr1-28575000-29080000	TRUE	TRUE	41.58	SNHG12,RP1-212P9.3	1	0	FALSE	TRUE	15_Quies	TRUE	5_TxWk	FALSE	FALSE
1_37211683_INS_ME_ALU	chr1:37211683-37211684	non-significant	0.094	chr1	37211683	37211684	chr1-36960000-38475000	FALSE	TRUE	26.4	.	0	0	FALSE	TRUE	15_Quies,14_ReprPCWk	FALSE	None	TRUE	FALSE
1_38447717_INS_ME_ALU	chr1:38447717-38447718	0.00647708694576564,non-significant	0.1	chr1	38447717	38447718	chr1-36960000-38475000	FALSE	TRUE	26.4	RNU6-584P,SNORA63,C1orf109,CDCA8,GNL2	5	0	FALSE	FALSE	None	TRUE	4_Tx	FALSE	FALSE
1_39677675_INS_ME_ALU	chr1:39677675-39677676	non-significant	0.065	chr1	39677675	39677676	chr1-39550000-40200000	FALSE	TRUE	32.31	RP11-420K8.1	1	0	FALSE	TRUE	15_Quies	TRUE	5_TxWk	TRUE	FALSE
1_40354445_INS_ME_ALU	chr1:40354445-40354446	0.00170001182645269,non-significant	0.064	chr1	40354445	40354446	chr1-40265000-40510000	TRUE	TRUE	28.57	.	0	0	FALSE	TRUE	15_Quies,14_ReprPCWk,13_ReprPC	TRUE	5_TxWk	FALSE	FALSE
1_40524704_INS_ME_ALU	chr1:40524704-40524705	0.0478572804956193,non-significant	0.107	chr1	40524704	40524705	-	FALSE	FALSE	0	SMAP2,ZNF684,RP1-39G22.4,RP1-39G22.7,ZMPSTE24	0	0	FALSE	FALSE	None	TRUE	2_TssAFlnk,3_TxFlnk	FALSE	FALSE
1_42310876_INS_ME_ALU	chr1:42310876-42310877	non-significant	0.085	chr1	42310876	42310877	chr1-41985000-42525000	TRUE	FALSE	9.26	.	0	0	FALSE	TRUE	15_Quies,14_ReprPCWk	TRUE	4_Tx,5_TxWk	TRUE	FALSE
1_42390318_INS_ME_ALU	chr1:42390318-42390319	non-significant	0.053	chr1	42390318	42390319	chr1-41985000-42525000	TRUE	FALSE	9.26	.	0	0	FALSE	TRUE	15_Quies,9_Het,14_ReprPCWk	FALSE	None	TRUE	FALSE
1_42743187_DEL_ME_ALU	chr1:42743187-42743188	non-significant	0.555	chr1	42743187	42743188	chr1-42645000-43230000	TRUE	TRUE	27.35	.	0	0	FALSE	FALSE	None	TRUE	4_Tx,5_TxWk	TRUE	FALSE
1_43008213_DEL_ME_ALU	chr1:43008213-43008214	0.0249344881177395,non-significant,0.0878302539478602,0.0329260789395623	0.133	chr1	43008213	43008214	chr1-42645000-43230000	TRUE	TRUE	27.35	.	0	0	FALSE	TRUE	15_Quies,14_ReprPCWk	TRUE	5_TxWk	FALSE	FALSE
1_44059886_INS_ME_ALU	chr1:44059886-44059887	non-significant	0.116	chr1	44059886	44059887	chr1-43660000-44535000	TRUE	TRUE	37.71	.	0	0	FALSE	TRUE	15_Quies,14_ReprPCWk	FALSE	None	TRUE	FALSE
1_45417631_DEL_ME_ALU	chr1:45417631-45417632	0.0306574367406857,non-significant	0.153	chr1	45417631	45417632	chr1-45185000-45770000	TRUE	TRUE	51.28	.	0	0	FALSE	TRUE	15_Quies	TRUE	5_TxWk	FALSE	FALSE
1_45591889_INS_ME_ALU	chr1:45591889-45591890	non-significant	0.056	chr1	45591889	45591890	chr1-45185000-45770000	TRUE	TRUE	51.28	.	0	0	FALSE	TRUE	15_Quies,14_ReprPCWk	FALSE	None	TRUE	FALSE
1_46207295_DEL_ME_ALU	chr1:46207295-46207296	0.0350877720404339,non-significant,0.0010494291784538	0.23	chr1	46207295	46207296	chr1-46055000-46835000	TRUE	TRUE	29.49	PIK3R3,RP11-322N21.2	2	0	FALSE	TRUE	15_Quies	TRUE	4_Tx,5_TxWk	FALSE	FALSE
1_46366125_DEL_ME_ALU	chr1:46366125-46366126	3.09108260375441e-11,0.0463963916629212,non-significant	0.506	chr1	46366125	46366126	chr1-46055000-46835000	TRUE	TRUE	29.49	.	0	0	FALSE	TRUE	15_Quies,9_Het	TRUE	5_TxWk	FALSE	FALSE
1_50912662_INS_ME_ALU	chr1:50912662-50912663	non-significant	0.075	chr1	50912662	50912663	chr1-50825000-51180000	FALSE	TRUE	22.54	.	0	0	FALSE	TRUE	15_Quies	TRUE	5_TxWk	TRUE	FALSE
1_51029967_INS_ME_ALU	chr1:51029967-51029968	non-significant	0.095	chr1	51029967	51029968	chr1-50825000-51180000	FALSE	TRUE	22.54	.	0	0	FALSE	TRUE	15_Quies	TRUE	4_Tx,5_TxWk	TRUE	FALSE
1_55287562_DEL_ME_ALU	chr1:55287562-55287563	non-significant,0.00725739239828069	0.167	chr1	55287562	55287563	chr1-53705000-55340000	TRUE	TRUE	35.47	MIR4781,TCEANC2,TMEM59,AL353898.1,LDLRAD1,RP4-758J24.5,CDCP2,NDC1,RP4-654H19.2	9	1	FALSE	TRUE	15_Quies,14_ReprPCWk	TRUE	5_TxWk	FALSE	FALSE
1_56831122_DEL_ME_LINE1	chr1:56831122-56831123	non-significant	0.599	chr1	56831122	56831123	chr1-56325000-57075000	FALSE	TRUE	16	.	0	0	FALSE	TRUE	15_Quies,14_ReprPCWk	FALSE	None	TRUE	FALSE
1_56879062_INS_ME_ALU	chr1:56879062-56879063	non-significant	0.14	chr1	56879062	56879063	chr1-56325000-57075000	FALSE	TRUE	16	.	0	0	FALSE	TRUE	15_Quies,14_ReprPCWk	FALSE	None	TRUE	FALSE
1_58738006_INS_ME_ALU	chr1:58738006-58738007	0.0640414	0.05	chr1	58738006	58738007	-	FALSE	FALSE	0	.	0	0	FALSE	TRUE	15_Quies	FALSE	None	FALSE	FALSE
1_59059634_DEL_ME_ALU	chr1:59059634-59059635	non-significant	0.21	chr1	59059634	59059635	chr1-58965000-59160000	TRUE	TRUE	35.9	.	0	0	FALSE	TRUE	15_Quies,14_ReprPCWk	TRUE	5_TxWk	TRUE	FALSE
1_59205317_INS_ME_ALU	chr1:59205317-59205318	0.0249344881177395,non-significant	0.144	chr1	59205317	59205318	chr1-59205000-59740000	TRUE	FALSE	22.43	FGGY,RP4-782L23.2,HOOK1,CYP2J2	0	0	FALSE	TRUE	15_Quies,14_ReprPCWk	TRUE	2_TssAFlnk	FALSE	FALSE
1_59871876_INS_ME_ALU	chr1:59871876-59871877	non-significant	0.193	chr1	59871876	59871877	chr1-59770000-60225000	FALSE	FALSE	6.59	.	0	0	FALSE	TRUE	15_Quies,9_Het	TRUE	5_TxWk	TRUE	FALSE
1_64850179_INS_ME_ALU	chr1:64850179-64850180	non-significant	0.163	chr1	64850179	64850180	chr1-64745000-65130000	FALSE	FALSE	7.79	.	0	0	FALSE	TRUE	15_Quies,9_Het,14_ReprPCWk	FALSE	None	TRUE	FALSE
1_64958078_INS_ME_ALU	chr1:64958078-64958079	0.0104800512592923,non-significant	0.708	chr1	64958078	64958079	chr1-64745000-65130000	FALSE	FALSE	7.79	.	0	0	FALSE	TRUE	15_Quies,14_ReprPCWk	TRUE	5_TxWk	FALSE	FALSE
1_66055941_INS_ME_ALU	chr1:66055941-66055942	non-significant	0.459	chr1	66055941	66055942	-	FALSE	FALSE	0	.	0	0	FALSE	TRUE	15_Quies,9_Het	TRUE	5_TxWk	TRUE	FALSE
1_66135715_DEL_ME_ALU	chr1:66135715-66135716	non-significant	0.164	chr1	66135715	66135716	-	FALSE	FALSE	0	MIR101-1,MIR3671,DNAJC6	0	1	FALSE	TRUE	15_Quies,14_ReprPCWk	FALSE	None	TRUE	FALSE
1_67201222_DEL_ME_ALU	chr1:67201222-67201223	non-significant,6.22072256067463e-06	0.529	chr1	67201222	67201223	chr1-66970000-67205000	FALSE	TRUE	17.02	RNU6-586P	0	0	FALSE	TRUE	15_Quies	TRUE	5_TxWk	FALSE	FALSE
1_70091072_INS_ME_ALU	chr1:70091072-70091073	non-significant	0.361	chr1	70091072	70091073	chr1-68985000-70260000	FALSE	TRUE	4.71	.	0	0	FALSE	TRUE	15_Quies	FALSE	None	TRUE	FALSE
1_70093557_INS_ME_ALU	chr1:70093557-70093558	non-significant	0.109	chr1	70093557	70093558	chr1-68985000-70260000	FALSE	TRUE	4.71	.	0	0	FALSE	TRUE	15_Quies	FALSE	None	TRUE	FALSE
1_70768122_DEL_ME_ALU	chr1:70768122-70768123	non-significant	0.105	chr1	70768122	70768123	chr1-70595000-70985000	FALSE	TRUE	25.64	MIR186,ZRANB2,LRRC40,SRSF11,RP4-677H15.4,ANKRD13C,HHLA3,ZRANB2-AS2	5	3	FALSE	FALSE	None	TRUE	4_Tx,5_TxWk	TRUE	FALSE
1_70912433_INS_ME_ALU	chr1:70912433-70912434	non-significant	0.067	chr1	70912433	70912434	chr1-70595000-70985000	FALSE	TRUE	25.64	LRRC7,LRRC40,SRSF11,RP4-677H15.4	4	2	FALSE	TRUE	15_Quies,14_ReprPCWk	TRUE	5_TxWk	TRUE	FALSE
1_73768796_DEL_ME_ALU	chr1:73768796-73768797	non-significant	0.299	chr1	73768796	73768797	-	FALSE	FALSE	0	.	0	0	FALSE	TRUE	15_Quies,9_Het	FALSE	None	TRUE	FALSE
1_74471655_INS_ME_ALU	chr1:74471655-74471656	non-significant	0.129	chr1	74471655	74471656	-	FALSE	FALSE	0	.	0	0	FALSE	TRUE	15_Quies	FALSE	None	TRUE	FALSE
1_75148055_INS_ME_ALU	chr1:75148055-75148056	0.0220475850464939,non-significant	0.173	chr1	75148055	75148056	chr1-74990000-75185000	FALSE	FALSE	30.77	ZRANB2-AS2,ZRANB2,LRRC7,MIR186	0	2	FALSE	TRUE	15_Quies,14_ReprPCWk	FALSE	None	FALSE	FALSE
1_75192907_INS_ME_ALU	chr1:75192907-75192908	0.00221064457552083,3.85246813979414e-12,non-significant	0.177	chr1	75192907	75192908	-	FALSE	FALSE	0	.	0	0	FALSE	TRUE	15_Quies,9_Het	TRUE	4_Tx,5_TxWk	FALSE	FALSE
1_75192907_INS_ME_LINE1	chr1:75192907-75192908	5.49101045661646e-06,non-significant,5.88364400644566e-24	0.495	chr1	75192907	75192908	-	FALSE	FALSE	0	.	0	0	FALSE	TRUE	15_Quies,9_Het	TRUE	4_Tx,5_TxWk	FALSE	FALSE
1_75301685_INS_ME_ALU	chr1:75301685-75301686	non-significant	0.168	chr1	75301685	75301686	chr1-75225000-75670000	FALSE	FALSE	17.98	.	0	0	FALSE	TRUE	15_Quies,14_ReprPCWk	FALSE	None	TRUE	FALSE
1_75557174_INS_ME_ALU	chr1:75557174-75557175	non-significant	0.242	chr1	75557174	75557175	chr1-75225000-75670000	FALSE	FALSE	17.98	.	0	0	FALSE	TRUE	15_Quies	FALSE	None	TRUE	FALSE
1_77577928_INS_ME_ALU	chr1:77577928-77577929	non-significant	0.091	chr1	77577928	77577929	chr1-77340000-77595000	FALSE	FALSE	19.61	.	0	0	FALSE	TRUE	15_Quies	TRUE	5_TxWk	TRUE	FALSE
1_77634327_INS_ME_ALU	chr1:77634327-77634328	non-significant	0.122	chr1	77634327	77634328	chr1-77610000-78000000	FALSE	FALSE	15.38	RNU7-8P	1	0	FALSE	TRUE	15_Quies	TRUE	5_TxWk	TRUE	FALSE
1_77764994_INS_ME_ALU	chr1:77764994-77764995	non-significant	0.179	chr1	77764994	77764995	chr1-77610000-78000000	FALSE	FALSE	15.38	RNU7-8P	1	0	FALSE	TRUE	15_Quies	TRUE	4_Tx,5_TxWk	TRUE	FALSE
1_78607067_INS_ME_ALU	chr1:78607067-78607068	non-significant	0.221	chr1	78607067	78607068	chr1-78605000-79150000	FALSE	FALSE	14.68	IFI44L,IFI44,AC104837.1,ACADM,RP4-682C21.5	2	0	FALSE	TRUE	15_Quies,14_ReprPCWk	TRUE	5_TxWk	TRUE	FALSE
1_78649163_INS_ME_LINE1	chr1:78649163-78649164	non-significant	0.05	chr1	78649163	78649164	chr1-78605000-79150000	FALSE	FALSE	14.68	.	0	0	FALSE	TRUE	15_Quies	FALSE	None	TRUE	FALSE
1_79331208_INS_ME_ALU	chr1:79331208-79331209	non-significant	0.171	chr1	79331208	79331209	chr1-79315000-79710000	FALSE	FALSE	7.59	.	0	0	FALSE	TRUE	15_Quies	FALSE	None	TRUE	FALSE
1_79582082_INS_ME_ALU	chr1:79582082-79582083	non-significant	0.785	chr1	79582082	79582083	chr1-79315000-79710000	FALSE	FALSE	7.59	.	0	0	FALSE	TRUE	15_Quies,9_Het	FALSE	None	TRUE	FALSE
1_81351537_INS_ME_ALU	chr1:81351537-81351538	non-significant	0.326	chr1	81351537	81351538	-	FALSE	FALSE	0	LPHN2	0	1	FALSE	TRUE	15_Quies	FALSE	None	TRUE	FALSE
1_82963304_DEL_ME_ALU	chr1:82963304-82963305	non-significant	0.322	chr1	82963304	82963305	-	FALSE	FALSE	0	.	0	0	FALSE	TRUE	15_Quies,9_Het	FALSE	None	TRUE	FALSE
1_84913274_INS_ME_ALU	chr1:84913274-84913275	non-significant	0.423	chr1	84913274	84913275	chr1-84640000-85225000	FALSE	FALSE	23.93	.	0	0	FALSE	TRUE	15_Quies,14_ReprPCWk	FALSE	None	TRUE	FALSE
1_86740986_DEL_ME_LINE1	chr1:86740986-86740987	non-significant	0.748	chr1	86740986	86740987	-	FALSE	FALSE	0	.	0	0	FALSE	TRUE	15_Quies	FALSE	None	TRUE	FALSE
1_86882447_DEL_ME_ALU	chr1:86882447-86882448	non-significant	0.054	chr1	86882447	86882448	chr1-86830000-87145000	FALSE	FALSE	28.57	RP4-612B15.3,SH3GLB1,HS2ST1,SEP15,RP4-651E10.4	1	0	FALSE	TRUE	15_Quies,14_ReprPCWk	FALSE	None	TRUE	FALSE
1_88780104_INS_ME_ALU	chr1:88780104-88780105	non-significant	0.175	chr1	88780104	88780105	chr1-88625000-89060000	FALSE	FALSE	11.49	.	0	0	FALSE	TRUE	15_Quies	FALSE	None	TRUE	FALSE
1_90370569_INS_ME_ALU	chr1:90370569-90370570	non-significant	0.168	chr1	90370569	90370570	chr1-89945000-90480000	FALSE	TRUE	26.17	.	0	0	FALSE	TRUE	15_Quies	TRUE	5_TxWk	TRUE	FALSE
1_91914111_DEL_ME_LINE1	chr1:91914111-91914112	non-significant	0.482	chr1	91914111	91914112	-	FALSE	FALSE	0	.	0	0	FALSE	TRUE	15_Quies,14_ReprPCWk	FALSE	None	TRUE	FALSE
1_93498226_INS_ME_ALU	chr1:93498226-93498227	0.0319207073390027,non-significant	0.867	chr1	93498226	93498227	chr1-93295000-93720000	TRUE	TRUE	40	SNORA51,RPL5,SNORA66,SNORD21,CCDC18,TMED5	6	1	FALSE	TRUE	15_Quies	TRUE	5_TxWk	FALSE	FALSE
1_94251467_DEL_ME_ALU	chr1:94251467-94251468	non-significant	0.106	chr1	94251467	94251468	chr1-94080000-94310000	FALSE	TRUE	8.7	.	0	0	FALSE	TRUE	15_Quies,14_ReprPCWk	FALSE	None	TRUE	FALSE
1_95342701_INS_ME_ALU	chr1:95342701-95342702	non-significant	0.162	chr1	95342701	95342702	chr1-95310000-95520000	FALSE	FALSE	23.81	.	0	0	FALSE	TRUE	13_ReprPC,15_Quies,14_ReprPCWk	TRUE	5_TxWk	TRUE	FALSE
1_95801857_INS_ME_LINE1	chr1:95801857-95801858	non-significant	0.099	chr1	95801857	95801858	-	FALSE	FALSE	0	.	0	0	FALSE	TRUE	15_Quies,14_ReprPCWk	FALSE	None	TRUE	FALSE
1_101388563_DEL_ME_ALU	chr1:101388563-101388564	non-significant	0.142	chr1	101388563	101388564	chr1-101360000-101930000	TRUE	FALSE	29.82	SCARNA16,RP11-421L21.2,DPH5,RP11-421L21.3	4	0	FALSE	FALSE	None	TRUE	4_Tx,5_TxWk	TRUE	FALSE
1_101978991_INS_ME_LINE1	chr1:101978991-101978992	non-significant	0.394	chr1	101978991	101978992	-	FALSE	FALSE	0	RN7SKP285,RNPC3,RP11-153F1.1,NTNG1	0	0	FALSE	TRUE	15_Quies,14_ReprPCWk	FALSE	None	TRUE	FALSE
1_105028226_INS_ME_LINE1	chr1:105028226-105028227	non-significant	0.128	chr1	105028226	105028227	-	FALSE	FALSE	0	.	0	0	FALSE	TRUE	15_Quies	FALSE	None	TRUE	FALSE
1_111896173_INS_ME_ALU	chr1:111896173-111896174	non-significant	0.087	chr1	111896173	111896174	chr1-111575000-111980000	TRUE	TRUE	44.44	CHI3L2,DENND2D	2	0	FALSE	TRUE	15_Quies,14_ReprPCWk	FALSE	None	TRUE	FALSE
1_112032284_INS_ME_ALU	chr1:112032284-112032285	0.00170001182645269,non-significant	0.069	chr1	112032284	112032285	chr1-112000000-112315000	TRUE	TRUE	38.1	DENND2D,C1orf162,KRT18P57,RNU6-151P,DDX20,FAM212B,CHI3L2,CD53,CTTNBP2NL,KCNA3,CEPT1,DRAM2,ATP5F1,WDR77,ADORA3,OVGP1,snoU13	7	1	FALSE	TRUE	15_Quies,14_ReprPCWk	TRUE	2_TssAFlnk,5_TxWk	FALSE	FALSE
1_112103110_INS_ME_ALU	chr1:112103110-112103111	non-significant	0.091	chr1	112103110	112103111	chr1-112000000-112315000	TRUE	TRUE	38.1	RAP1A,ADORA3,RNU6-792P,KRT18P57,RNU6-151P,DDX20,FAM212B	7	1	FALSE	TRUE	15_Quies,14_ReprPCWk	TRUE	5_TxWk	TRUE	FALSE
1_112182043_INS_ME_SVA	chr1:112182043-112182044	non-significant	0.056	chr1	112182043	112182044	chr1-112000000-112315000	TRUE	TRUE	38.1	C1orf162,ATP5F1,WDR77,ADORA3	3	0	FALSE	TRUE	15_Quies	TRUE	5_TxWk	TRUE	FALSE
1_112992009_INS_ME_ALU	chr1:112992009-112992010	non-significant	0.614	chr1	112992009	112992010	chr1-112915000-113255000	TRUE	TRUE	38.24	.	0	0	FALSE	TRUE	15_Quies,14_ReprPCWk	TRUE	5_TxWk	TRUE	FALSE
1_113715645_DEL_ME_ALU	chr1:113715645-113715646	non-significant	0.103	chr1	113715645	113715646	chr1-113670000-114175000	FALSE	FALSE	11.88	.	0	0	FALSE	TRUE	15_Quies,9_Het,14_ReprPCWk	FALSE	None	TRUE	FALSE
1_115043531_DEL_ME_ALU	chr1:115043531-115043532	non-significant	0.259	chr1	115043531	115043532	chr1-114880000-115300000	TRUE	TRUE	28.57	CSDE1	1	1	FALSE	TRUE	15_Quies,9_Het	TRUE	5_TxWk	TRUE	FALSE
1_117078176_DEL_ME_ALU	chr1:117078176-117078177	0.0238075294389326,non-significant	0.099	chr1	117078176	117078177	chr1-116670000-117675000	FALSE	TRUE	30.85	ATP1A1,RP11-27K13.3,MAB21L3	3	1	FALSE	TRUE	15_Quies	TRUE	4_Tx,5_TxWk	FALSE	FALSE
1_119080704_INS_ME_ALU	chr1:119080704-119080705	non-significant	0.441	chr1	119080704	119080705	-	FALSE	FALSE	0	.	0	0	FALSE	TRUE	15_Quies,9_Het	FALSE	None	TRUE	FALSE
1_119553366_INS_ME_LINE1	chr1:119553366-119553367	non-significant	0.182	chr1	119553366	119553367	-	FALSE	FALSE	0	.	0	0	FALSE	TRUE	13_ReprPC,15_Quies,14_ReprPCWk	FALSE	None	TRUE	FALSE
1_119558782_DEL_ME_ALU	chr1:119558782-119558783	non-significant	0.166	chr1	119558782	119558783	-	FALSE	FALSE	0	.	0	0	FALSE	TRUE	15_Quies,14_ReprPCWk	TRUE	5_TxWk	TRUE	FALSE
1_152555542_INS_ME_LINE1	chr1:152555542-152555543	non-significant	0.579	chr1	152555542	152555543	-	FALSE	FALSE	0	LCE2B,LCE2C,LCE3A,LCE1D,LCE3E	0	0	FALSE	TRUE	15_Quies,14_ReprPCWk	FALSE	None	TRUE	FALSE
1_154123770_INS_ME_ALU	chr1:154123770-154123771	non-significant	0.08	chr1	154123770	154123771	-	FALSE	FALSE	0	S100A2,ILF2,NPR1,RAB13,RP11-422P24.9,RPS27,U3,HAX1,UBAP2L	0	2	FALSE	TRUE	15_Quies	TRUE	5_TxWk	TRUE	FALSE
1_154999863_DEL_ME_ALU	chr1:154999863-154999864	non-significant	0.071	chr1	154999863	154999864	chr1-154315000-155145000	TRUE	TRUE	49.4	SHE,TDRD10,CHRNB2,UBE2Q1,RP11-61L14.6	5	1	FALSE	TRUE	15_Quies,14_ReprPCWk	TRUE	5_TxWk	TRUE	FALSE
1_157363502_INS_ME_ALU	chr1:157363502-157363503	non-significant	0.131	chr1	157363502	157363503	chr1-157045000-157480000	TRUE	FALSE	16.09	.	0	0	FALSE	TRUE	13_ReprPC,9_Het,14_ReprPCWk,15_Quies	FALSE	None	TRUE	FALSE
1_158456307_INS_ME_ALU	chr1:158456307-158456308	0.0836371888904023,non-significant	0.066	chr1	158456307	158456308	-	FALSE	FALSE	0	CD1D,CD1A,CD1C,CD1B,IFI16,EI24P2,OR10K1	0	0	FALSE	TRUE	15_Quies,14_ReprPCWk	FALSE	None	FALSE	FALSE
1_158629387_DEL_ME_ALU	chr1:158629387-158629388	non-significant	0.214	chr1	158629387	158629388	-	FALSE	FALSE	0	.	0	0	FALSE	TRUE	15_Quies,14_ReprPCWk	TRUE	5_TxWk	TRUE	FALSE
1_158712047_DEL_ME_ALU	chr1:158712047-158712048	0.0005150497374133362,non-significant	0.336	chr1	158712047	158712048	-	FALSE	FALSE	0	CD1D	0	0	FALSE	TRUE	15_Quies,14_ReprPCWk	TRUE	5_TxWk	FALSE	FALSE
1_160018017_INS_ME_ALU	chr1:160018017-160018018	non-significant	0.067	chr1	160018017	160018018	chr1-159740000-160350000	TRUE	TRUE	60.66	.	0	0	FALSE	TRUE	13_ReprPC,15_Quies,14_ReprPCWk	FALSE	None	TRUE	FALSE
1_160586184_INS_ME_ALU	chr1:160586184-160586185	non-significant	0.104	chr1	160586184	160586185	-	FALSE	FALSE	0	COPA,NCSTN,VANGL2,SLAMF6,RP11-404F10.2,CD48,NHLH1,SLAMF1,LY9,RNU4-42P	0	3	FALSE	TRUE	15_Quies	TRUE	4_Tx,5_TxWk	TRUE	FALSE
1_162080099_INS_ME_ALU	chr1:162080099-162080100	non-significant	0.066	chr1	162080099	162080100	chr1-161750000-162390000	FALSE	FALSE	20.31	C1orf226,NOS1AP,RP11-565P22.6,C1orf111	4	0	FALSE	TRUE	15_Quies,9_Het,14_ReprPCWk	FALSE	None	TRUE	FALSE
1_162518543_INS_ME_ALU	chr1:162518543-162518544	non-significant	0.065	chr1	162518543	162518544	-	FALSE	FALSE	0	UHMK1	0	0	FALSE	TRUE	15_Quies,14_ReprPCWk	TRUE	5_TxWk	TRUE	FALSE
1_162518543_INS_ME_LINE1	chr1:162518543-162518544	non-significant	0.069	chr1	162518543	162518544	-	FALSE	FALSE	0	UHMK1	0	0	FALSE	TRUE	15_Quies,14_ReprPCWk	TRUE	5_TxWk	TRUE	FALSE
1_163088861_INS_ME_ALU	chr1:163088861-163088862	non-significant	0.221	chr1	163088861	163088862	chr1-162815000-163295000	FALSE	FALSE	20.83	.	0	0	FALSE	TRUE	15_Quies,14_ReprPCWk	FALSE	None	TRUE	FALSE
1_163314443_INS_ME_ALU	chr1:163314443-163314444	non-significant	0.446	chr1	163314443	163314444	-	FALSE	FALSE	0	SNORD112	0	0	FALSE	TRUE	15_Quies	TRUE	4_Tx,5_TxWk	TRUE	FALSE
1_165861400_INS_ME_SVA	chr1:165861400-165861401	non-significant	0.193	chr1	165861400	165861401	chr1-165590000-165890000	FALSE	TRUE	43.33	MGST3,RP11-466F5.8,TMCO1,RXRG	3	1	FALSE	TRUE	15_Quies	TRUE	4_Tx,5_TxWk	TRUE	FALSE
1_166684738_INS_ME_ALU	chr1:166684738-166684739	non-significant	0.103	chr1	166684738	166684739	-	FALSE	FALSE	0	.	0	0	FALSE	TRUE	15_Quies,14_ReprPCWk	FALSE	None	TRUE	FALSE
1_167506110_INS_ME_ALU	chr1:167506110-167506111	non-significant	0.092	chr1	167506110	167506111	chr1-167190000-167520000	FALSE	TRUE	21.21	GPA33,POU2F1,RP11-277B15.3,MPZL1,DUSP27,RP11-102C16.3	1	1	FALSE	TRUE	15_Quies,14_ReprPCWk	TRUE	5_TxWk	TRUE	FALSE
1_167858689_INS_ME_ALU	chr1:167858689-167858690	non-significant	0.084	chr1	167858689	167858690	chr1-167685000-168055000	FALSE	TRUE	24.32	.	0	0	FALSE	TRUE	15_Quies,14_ReprPCWk	TRUE	5_TxWk	TRUE	FALSE
1_168420940_INS_ME_SVA	chr1:168420940-168420941	non-significant	0.158	chr1	168420940	168420941	chr1-168405000-168550000	TRUE	FALSE	41.38	RP4-800F24.1,ATP1B1,RP5-1018K9.1	0	1	FALSE	TRUE	15_Quies	TRUE	5_TxWk	TRUE	FALSE
1_169160037_DEL_ME_ALU	chr1:169160037-169160038	0.0440569425208537,non-significant	0.266	chr1	169160037	169160038	chr1-168575000-169335000	FALSE	TRUE	15.79	.	0	0	FALSE	TRUE	15_Quies,9_Het	TRUE	5_TxWk	FALSE	FALSE
1_169524859_INS_ME_LINE1	chr1:169524859-169524860	non-significant	0.241	chr1	169524859	169524860	chr1-169350000-169860000	FALSE	FALSE	29.41	C1orf112,METTL18,SELL,SELE,PRRC2C,RNU6-773P	4	1	FALSE	TRUE	15_Quies,14_ReprPCWk	TRUE	4_Tx,5_TxWk	TRUE	FALSE
1_170603451_INS_ME_ALU	chr1:170603451-170603452	non-significant	0.275	chr1	170603451	170603452	chr1-170505000-170640000	TRUE	FALSE	37.04	.	0	0	FALSE	TRUE	15_Quies,14_ReprPCWk	FALSE	None	TRUE	FALSE
1_170964060_INS_ME_ALU	chr1:170964060-170964061	non-significant	0.113	chr1	170964060	170964061	-	FALSE	FALSE	0	.	0	0	FALSE	TRUE	15_Quies,14_ReprPCWk	FALSE	None	TRUE	FALSE
1_171358314_INS_ME_ALU	chr1:171358314-171358315	non-significant	0.106	chr1	171358314	171358315	-	FALSE	FALSE	0	.	0	0	FALSE	TRUE	15_Quies,14_ReprPCWk	FALSE	None	TRUE	FALSE
1_173178001_INS_ME_LINE1	chr1:173178001-173178002	non-significant	0.163	chr1	173178001	173178002	chr1-173175000-173390000	FALSE	FALSE	23.26	RP1-15D23.2,TNFSF18,CENPL,DARS2	0	0	FALSE	TRUE	15_Quies,14_ReprPCWk	TRUE	5_TxWk	TRUE	FALSE
1_173944755_DEL_ME_ALU	chr1:173944755-173944756	non-significant	0.257	chr1	173944755	173944756	chr1-173800000-173975000	TRUE	TRUE	51.43	PRRC2C,RNU6-773P,FAM177B	0	1	FALSE	FALSE	None	TRUE	4_Tx,5_TxWk	TRUE	FALSE
1_178397612_INS_ME_ALU	chr1:178397612-178397613	non-significant	0.103	chr1	178397612	178397613	chr1-178290000-178485000	TRUE	FALSE	25.64	.	0	0	FALSE	TRUE	15_Quies,14_ReprPCWk	FALSE	None	TRUE	FALSE
1_178692798_INS_ME_ALU	chr1:178692798-178692799	non-significant	0.082	chr1	178692798	178692799	chr1-178490000-178995000	FALSE	TRUE	23.76	C1ORF220,C1orf220,FAM20B,AXDND1,RN7SL374P,RP11-533E19.7,TOR1AIP1,CEP350,RP11-533E19.5,AL359853.1,TEX35,RASAL2-AS1,RASAL2,LYPLAL1,RP11-135J2.4,ABL2,SNORA63,ANGPTL1,QSOX1,ACBD6,RAB3GAP2,CHML,RP11-12M5.3	6	2	FALSE	TRUE	15_Quies,14_ReprPCWk,13_ReprPC	TRUE	5_TxWk	TRUE	FALSE
1_179417244_INS_ME_ALU	chr1:179417244-179417245	non-significant	0.056	chr1	179417244	179417245	-	FALSE	FALSE	0	.	0	0	FALSE	TRUE	15_Quies,14_ReprPCWk	FALSE	None	TRUE	FALSE
1_179491966_INS_ME_ALU	chr1:179491966-179491967	0.000123686915501565,0.0105553533314027,non-significant,0.0059127177964709	0.355	chr1	179491966	179491967	-	FALSE	FALSE	0	.	0	0	FALSE	TRUE	15_Quies,14_ReprPCWk	FALSE	None	FALSE	FALSE
1_180183846_DEL_ME_ALU	chr1:180183846-180183847	non-significant	0.345	chr1	180183846	180183847	-	FALSE	FALSE	0	ACBD6,RP5-1180C10.2	0	0	FALSE	TRUE	15_Quies,14_ReprPCWk	FALSE	None	TRUE	FALSE
1_181044074_INS_ME_ALU	chr1:181044074-181044075	non-significant	0.144	chr1	181044074	181044075	chr1-180840000-181140000	FALSE	TRUE	40	ACBD6	0	0	FALSE	TRUE	15_Quies,9_Het,14_ReprPCWk	FALSE	None	TRUE	FALSE
1_181588360_INS_ME_ALU	chr1:181588360-181588361	non-significant	0.081	chr1	181588360	181588361	chr1-181150000-182040000	FALSE	TRUE	10.11	.	0	0	FALSE	TRUE	15_Quies,14_ReprPCWk	TRUE	5_TxWk	TRUE	FALSE
1_181601286_INS_ME_ALU	chr1:181601286-181601287	non-significant	0.063	chr1	181601286	181601287	chr1-181150000-182040000	FALSE	TRUE	10.11	.	0	0	FALSE	TRUE	15_Quies,14_ReprPCWk,13_ReprPC	TRUE	5_TxWk	TRUE	FALSE
1_182289334_DEL_ME_ALU	chr1:182289334-182289335	non-significant	0.098	chr1	182289334	182289335	chr1-182050000-182375000	FALSE	TRUE	27.69	.	0	0	FALSE	TRUE	15_Quies,14_ReprPCWk	TRUE	5_TxWk	TRUE	FALSE
1_182952023_DEL_ME_ALU	chr1:182952023-182952024	non-significant	0.141	chr1	182952023	182952024	chr1-182855000-183425000	FALSE	TRUE	22.81	.	0	0	FALSE	TRUE	15_Quies,14_ReprPCWk	FALSE	None	TRUE	FALSE
1_184814743_DEL_ME_LINE1	chr1:184814743-184814744	non-significant	0.49	chr1	184814743	184814744	chr1-184695000-185140000	FALSE	TRUE	20.22	.	0	0	FALSE	TRUE	15_Quies	TRUE	5_TxWk	TRUE	FALSE
1_185373106_DEL_ME_ALU	chr1:185373106-185373107	non-significant	0.423	chr1	185373106	185373107	chr1-185145000-185665000	FALSE	TRUE	23.08	.	0	0	FALSE	TRUE	15_Quies	TRUE	1_TssA,2_TssAFlnk,5_TxWk	TRUE	FALSE
1_190874457_INS_ME_ALU	chr1:190874457-190874458	non-significant	0.358	chr1	190874457	190874458	-	FALSE	FALSE	0	.	0	0	FALSE	TRUE	15_Quies	FALSE	None	TRUE	FALSE
1_192262268_INS_ME_LINE1	chr1:192262268-192262269	non-significant	0.239	chr1	192262268	192262269	-	FALSE	FALSE	0	.	0	0	FALSE	TRUE	15_Quies,9_Het	FALSE	None	TRUE	FALSE
1_196779203_INS_ME_ALU	chr1:196779203-196779204	non-significant	0.24	chr1	196779203	196779204	-	FALSE	FALSE	0	.	0	0	FALSE	TRUE	15_Quies	FALSE	None	TRUE	FALSE
1_196886259_INS_ME_ALU	chr1:196886259-196886260	non-significant	0.132	chr1	196886259	196886260	-	FALSE	FALSE	0	.	0	0	FALSE	TRUE	15_Quies	FALSE	None	TRUE	FALSE
1_198243300_INS_ME_ALU	chr1:198243300-198243301	non-significant	0.118	chr1	198243300	198243301	chr1-198030000-198435000	FALSE	FALSE	4.94	.	0	0	FALSE	FALSE	None	TRUE	5_TxWk	TRUE	TRUE
1_200576196_INS_ME_ALU	chr1:200576196-200576197	non-significant	0.085	chr1	200576196	200576197	chr1-200515000-201095000	TRUE	TRUE	24.14	GPR25,C1orf106,CAMSAP2,RP11-168O16.2,KIF21B,RP11-168O16.1,ASCL5,CACNA1S	8	2	FALSE	TRUE	15_Quies	TRUE	4_Tx,5_TxWk	TRUE	FALSE
1_202001736_INS_ME_SVA	chr1:202001736-202001737	non-significant	0.065	chr1	202001736	202001737	chr1-201815000-202120000	FALSE	TRUE	59.02	.	0	0	FALSE	TRUE	15_Quies,14_ReprPCWk	FALSE	None	TRUE	FALSE
1_204238474_INS_ME_ALU	chr1:204238474-204238475	non-significant	0.487	chr1	204238474	204238475	chr1-203000000-204350000	TRUE	TRUE	32.59	PLEKHA6,MDM4	1	2	FALSE	TRUE	15_Quies,14_ReprPCWk,13_ReprPC	TRUE	5_TxWk	TRUE	FALSE
1_204345055_INS_ME_ALU	chr1:204345055-204345056	non-significant	0.18	chr1	204345055	204345056	chr1-203000000-204350000	TRUE	TRUE	32.59	ETNK2,GOLT1A,REN,SNRPE	4	0	FALSE	TRUE	13_ReprPC,14_ReprPCWk	TRUE	5_TxWk	TRUE	FALSE
1_210295320_DEL_ME_ALU	chr1:210295320-210295321	non-significant	0.427	chr1	210295320	210295321	chr1-210295000-210580000	FALSE	TRUE	24.56	.	0	0	FALSE	TRUE	15_Quies,14_ReprPCWk	FALSE	None	TRUE	FALSE
1_212471153_DEL_ME_SVA	chr1:212471153-212471154	non-significant,0.00767471755491103	0.628	chr1	212471153	212471154	-	FALSE	FALSE	0	SNORA26,DTL,INTS7,NEK2,RP11-122M14.1	0	0	FALSE	TRUE	15_Quies	TRUE	5_TxWk	FALSE	FALSE
1_212765848_INS_ME_ALU	chr1:212765848-212765849	non-significant	0.163	chr1	212765848	212765849	chr1-212490000-213250000	TRUE	FALSE	36.84	FLVCR1-AS1,FLVCR1,RP11-348H3.4,RP11-348H3.5	4	0	FALSE	TRUE	15_Quies,14_ReprPCWk	FALSE	None	TRUE	FALSE
1_215285291_INS_ME_ALU	chr1:215285291-215285292	non-significant	0.13	chr1	215285291	215285292	chr1-214855000-215735000	FALSE	FALSE	4.55	.	0	0	FALSE	TRUE	15_Quies,14_ReprPCWk	FALSE	None	TRUE	FALSE
1_220285471_DEL_ME_ALU	chr1:220285471-220285472	non-significant	0.271	chr1	220285471	220285472	chr1-220160000-220380000	TRUE	TRUE	40.91	snoU13,IARS2,RPS15AP12,BPNT1,EPRS,RAB3GAP2,C1orf27,TPR	6	2	FALSE	FALSE	None	TRUE	4_Tx,5_TxWk	TRUE	FALSE
1_220954359_INS_ME_ALU	chr1:220954359-220954360	3.98683803466155e-06,non-significant	0.07	chr1	220954359	220954360	chr1-220455000-220965000	FALSE	TRUE	31.37	RAB3GAP2,C1orf115,RP11-378J18.3,TAF1A,HLA-AS1,HLX,snoU13	1	1	FALSE	TRUE	15_Quies,14_ReprPCWk	TRUE	5_TxWk	FALSE	FALSE
1_223060833_DEL_ME_ALU	chr1:223060833-223060834	non-significant	0.121	chr1	223060833	223060834	chr1-222910000-223275000	FALSE	FALSE	13.7	.	0	0	FALSE	TRUE	15_Quies	TRUE	5_TxWk	TRUE	FALSE
1_223911574_INS_ME_ALU	chr1:223911574-223911575	non-significant	0.167	chr1	223911574	223911575	chr1-223880000-223960000	FALSE	FALSE	12.5	NVL,snoU13,CNIH4,TP53BP2	0	0	FALSE	TRUE	15_Quies,14_ReprPCWk	TRUE	4_Tx,5_TxWk	TRUE	FALSE
1_224241461_INS_ME_ALU	chr1:224241461-224241462	non-significant	0.261	chr1	224241461	224241462	-	FALSE	FALSE	0	.	0	0	FALSE	TRUE	15_Quies,14_ReprPCWk	FALSE	None	TRUE	FALSE
1_224776608_INS_ME_ALU	chr1:224776608-224776609	non-significant	0.062	chr1	224776608	224776609	chr1-224690000-225125000	FALSE	FALSE	18.39	.	0	0	FALSE	TRUE	15_Quies,9_Het,14_ReprPCWk	FALSE	None	TRUE	FALSE
1_225344413_DEL_ME_ALU	chr1:225344413-225344414	non-significant	0.13	chr1	225344413	225344414	chr1-225165000-225480000	FALSE	FALSE	3.17	.	0	0	FALSE	TRUE	15_Quies,14_ReprPCWk	TRUE	5_TxWk	TRUE	FALSE
1_227462956_INS_ME_ALU	chr1:227462956-227462957	non-significant	0.28	chr1	227462956	227462957	-	FALSE	FALSE	0	.	0	0	FALSE	TRUE	15_Quies,14_ReprPCWk	TRUE	5_TxWk	TRUE	FALSE
1_227482257_DEL_ME_ALU	chr1:227482257-227482258	non-significant	0.187	chr1	227482257	227482258	-	FALSE	FALSE	0	.	0	0	FALSE	TRUE	15_Quies,14_ReprPCWk	TRUE	5_TxWk	TRUE	FALSE
1_227776218_INS_ME_LINE1	chr1:227776218-227776219	non-significant	0.191	chr1	227776218	227776219	chr1-227665000-227915000	FALSE	FALSE	36	.	0	0	FALSE	TRUE	15_Quies,9_Het	TRUE	5_TxWk	TRUE	FALSE
1_228024106_DEL_ME_ALU	chr1:228024106-228024107	non-significant	0.588	chr1	228024106	228024107	chr1-227940000-228150000	FALSE	FALSE	19.05	.	0	0	FALSE	TRUE	15_Quies,14_ReprPCWk	FALSE	None	TRUE	FALSE
1_228064669_INS_ME_ALU	chr1:228064669-228064670	non-significant	0.174	chr1	228064669	228064670	chr1-227940000-228150000	FALSE	FALSE	19.05	.	0	0	FALSE	TRUE	15_Quies,14_ReprPCWk	TRUE	5_TxWk	TRUE	FALSE
1_228572175_DEL_ME_ALU	chr1:228572175-228572176	non-significant	0.462	chr1	228572175	228572176	chr1-228175000-228745000	TRUE	FALSE	54.39	C1orf145,WNT3A	2	0	FALSE	TRUE	15_Quies,14_ReprPCWk	TRUE	5_TxWk	TRUE	FALSE
1_228959933_INS_ME_ALU	chr1:228959933-228959934	non-significant	0.387	chr1	228959933	228959934	chr1-228790000-229365000	FALSE	FALSE	12.17	RP5-1061H20.5	1	0	FALSE	TRUE	15_Quies,14_ReprPCWk	FALSE	None	TRUE	FALSE
1_229812537_INS_ME_ALU	chr1:229812537-229812538	0.0953255846323341,non-significant	0.06	chr1	229812537	229812538	-	FALSE	FALSE	0	RP5-956O18.2,RP5-956O18.3,BX323860.1,GALNT2	0	0	FALSE	TRUE	15_Quies,14_ReprPCWk	TRUE	5_TxWk	FALSE	FALSE
1_230133805_INS_ME_ALU	chr1:230133805-230133806	non-significant	0.06	chr1	230133805	230133806	chr1-229820000-230460000	FALSE	FALSE	15.62	.	0	0	FALSE	TRUE	15_Quies,14_ReprPCWk	TRUE	5_TxWk	TRUE	FALSE
1_230133878_INS_ME_ALU	chr1:230133878-230133879	non-significant	0.072	chr1	230133878	230133879	chr1-229820000-230460000	FALSE	FALSE	15.62	.	0	0	FALSE	TRUE	15_Quies,14_ReprPCWk	TRUE	5_TxWk	TRUE	FALSE
1_231303076_DEL_ME_ALU	chr1:231303076-231303077	non-significant	0.075	chr1	231303076	231303077	chr1-230755000-231370000	FALSE	FALSE	34.15	AL844165.1,ARV1,TTC13	3	0	FALSE	TRUE	13_ReprPC,15_Quies,14_ReprPCWk	FALSE	None	TRUE	FALSE
1_231725231_INS_ME_ALU	chr1:231725231-231725232	non-significant	0.058	chr1	231725231	231725232	chr1-231470000-231750000	TRUE	TRUE	28.57	EXOC8,SPRTN,EGLN1	3	3	FALSE	TRUE	15_Quies	TRUE	5_TxWk	TRUE	FALSE
1_231932109_INS_ME_ALU	chr1:231932109-231932110	non-significant	0.121	chr1	231932109	231932110	-	FALSE	FALSE	0	.	0	0	FALSE	TRUE	15_Quies	TRUE	4_Tx,5_TxWk	TRUE	FALSE
1_232775540_DEL_ME_ALU	chr1:232775540-232775541	non-significant	0.331	chr1	232775540	232775541	chr1-232740000-233400000	FALSE	FALSE	12.12	.	0	0	FALSE	TRUE	15_Quies,14_ReprPCWk	FALSE	None	TRUE	FALSE
1_232923070_INS_ME_ALU	chr1:232923070-232923071	non-significant	0.081	chr1	232923070	232923071	chr1-232740000-233400000	FALSE	FALSE	12.12	.	0	0	FALSE	TRUE	15_Quies,14_ReprPCWk	FALSE	None	TRUE	FALSE
1_233519144_INS_ME_ALU	chr1:233519144-233519145	non-significant	0.178	chr1	233519144	233519145	-	FALSE	FALSE	0	RP11-488L4.1,SLC35F3	0	0	FALSE	TRUE	15_Quies,9_Het,14_ReprPCWk	TRUE	5_TxWk	TRUE	FALSE
1_233865200_DEL_ME_ALU	chr1:233865200-233865201	non-significant	0.308	chr1	233865200	233865201	chr1-233560000-234210000	FALSE	FALSE	10.77	.	0	0	FALSE	TRUE	15_Quies,14_ReprPCWk	TRUE	5_TxWk	TRUE	FALSE
1_234587206_DEL_ME_ALU	chr1:234587206-234587207	non-significant	0.378	chr1	234587206	234587207	chr1-234240000-234615000	FALSE	FALSE	32	SNORA14B,TOMM20	0	0	FALSE	TRUE	15_Quies	TRUE	4_Tx,5_TxWk	TRUE	FALSE
1_234805728_INS_ME_ALU	chr1:234805728-234805729	non-significant	0.57	chr1	234805728	234805729	chr1-234755000-234860000	FALSE	FALSE	66.67	SNORA14B,TOMM20	0	0	FALSE	TRUE	15_Quies,14_ReprPCWk	FALSE	None	TRUE	FALSE
1_236054591_DEL_ME_ALU	chr1:236054591-236054592	non-significant	0.436	chr1	236054591	236054592	chr1-235665000-237070000	FALSE	TRUE	26.33	.	0	0	FALSE	TRUE	15_Quies,14_ReprPCWk	TRUE	5_TxWk	TRUE	FALSE
1_236376870_INS_ME_ALU	chr1:236376870-236376871	non-significant	0.06	chr1	236376870	236376871	chr1-235665000-237070000	FALSE	TRUE	26.33	.	0	0	FALSE	TRUE	15_Quies	TRUE	4_Tx,5_TxWk	TRUE	FALSE
1_236538208_INS_ME_ALU	chr1:236538208-236538209	non-significant	0.077	chr1	236538208	236538209	chr1-235665000-237070000	FALSE	TRUE	26.33	.	0	0	FALSE	TRUE	15_Quies,14_ReprPCWk	FALSE	None	TRUE	FALSE
1_236538208_INS_ME_SVA	chr1:236538208-236538209	non-significant	0.218	chr1	236538208	236538209	chr1-235665000-237070000	FALSE	TRUE	26.33	.	0	0	FALSE	TRUE	15_Quies,14_ReprPCWk	FALSE	None	TRUE	FALSE
1_239426267_INS_ME_ALU	chr1:239426267-239426268	non-significant	0.175	chr1	239426267	239426268	-	FALSE	FALSE	0	.	0	0	FALSE	TRUE	15_Quies	TRUE	5_TxWk	TRUE	FALSE
1_241908619_INS_ME_ALU	chr1:241908619-241908620	non-significant	0.161	chr1	241908619	241908620	chr1-241670000-242185000	TRUE	FALSE	21.36	CHML,WDR64,OPN3	3	0	FALSE	TRUE	15_Quies,14_ReprPCWk	FALSE	None	TRUE	FALSE
1_242143846_INS_ME_ALU	chr1:242143846-242143847	non-significant	0.058	chr1	242143846	242143847	chr1-241670000-242185000	TRUE	FALSE	21.36	CHML,FH,WDR64	3	0	FALSE	TRUE	15_Quies,14_ReprPCWk	FALSE	None	TRUE	FALSE
1_242143846_INS_ME_SVA	chr1:242143846-242143847	non-significant	0.08	chr1	242143846	242143847	chr1-241670000-242185000	TRUE	FALSE	21.36	CHML,FH,WDR64	3	0	FALSE	TRUE	15_Quies,14_ReprPCWk	FALSE	None	TRUE	FALSE
1_246406719_INS_ME_ALU	chr1:246406719-246406720	non-significant	0.166	chr1	246406719	246406720	chr1-246175000-246635000	FALSE	FALSE	15.22	.	0	0	FALSE	TRUE	15_Quies	FALSE	None	TRUE	FALSE
1_246565683_INS_ME_ALU	chr1:246565683-246565684	non-significant	0.405	chr1	246565683	246565684	chr1-246175000-246635000	FALSE	FALSE	15.22	.	0	0	FALSE	TRUE	15_Quies	TRUE	5_TxWk	TRUE	FALSE
1_246592342_INS_ME_ALU	chr1:246592342-246592343	non-significant	0.334	chr1	246592342	246592343	chr1-246175000-246635000	FALSE	FALSE	15.22	.	0	0	FALSE	TRUE	15_Quies,9_Het	TRUE	5_TxWk	TRUE	FALSE
1_247027889_DEL_ME_ALU	chr1:247027889-247027890	non-significant	0.462	chr1	247027889	247027890	chr1-247000000-247665000	FALSE	TRUE	36.09	.	0	0	FALSE	FALSE	None	TRUE	4_Tx,5_TxWk	TRUE	FALSE
1_247288976_INS_ME_ALU	chr1:247288976-247288977	non-significant,2.25310742164229e-05	0.174	chr1	247288976	247288977	chr1-247000000-247665000	FALSE	TRUE	36.09	.	0	0	FALSE	TRUE	15_Quies,9_Het,14_ReprPCWk	FALSE	None	FALSE	FALSE
1_248207818_DEL_ME_ALU	chr1:248207818-248207819	non-significant	0.171	chr1	248207818	248207819	chr1-247800000-248395000	FALSE	FALSE	58.82	OR2G3,RNU6-691P,OR13G1,OR14A2,RP11-634B7.5,OR1C1,OR14A16,OR2T8,OR2AJ1,OR2L13,OR2X1P,RP11-438H8.8,OR2AK2,OR2L3,OR2M2,OR2M4,OR14C36,OR2T4,OR2T1,MIR3124,SH3BP5L,OR14I1,TRIM58,RP11-634B7.4,RP11-978I15.10,OR2G2	16	0	FALSE	TRUE	15_Quies,9_Het	FALSE	None	TRUE	FALSE
10_1292107_INS_ME_ALU	chr10:1292107-1292108	non-significant,1.1968153776228598e-43	0.269	chr10	1292107	1292108	-	FALSE	FALSE	0	.	0	0	FALSE	TRUE	13_ReprPC,15_Quies,14_ReprPCWk	TRUE	5_TxWk	FALSE	FALSE
10_1792399_DEL_ME_ALU	chr10:1792399-1792400	non-significant	0.052	chr10	1792399	1792400	-	FALSE	FALSE	0	.	0	0	FALSE	TRUE	15_Quies,9_Het,14_ReprPCWk	FALSE	None	TRUE	FALSE
10_3083753_INS_ME_ALU	chr10:3083753-3083754	non-significant	0.186	chr10	3083753	3083754	chr10-2950000-3100000	FALSE	FALSE	13.33	.	0	0	FALSE	TRUE	15_Quies,9_Het,14_ReprPCWk	TRUE	5_TxWk	TRUE	FALSE
10_3569025_INS_ME_ALU	chr10:3569025-3569026	non-significant	0.581	chr10	3569025	3569026	-	FALSE	FALSE	0	RP11-184A2.3,RP11-184A2.2,KLF6	0	1	FALSE	TRUE	15_Quies,14_ReprPCWk	FALSE	None	TRUE	FALSE
10_5921690_INS_ME_ALU	chr10:5921690-5921691	non-significant	0.07	chr10	5921690	5921691	chr10-5725000-5945000	FALSE	TRUE	36.36	FAM208B	1	1	FALSE	TRUE	15_Quies	TRUE	4_Tx,5_TxWk	TRUE	FALSE
10_6035847_INS_ME_ALU	chr10:6035847-6035848	non-significant	0.068	chr10	6035847	6035848	chr10-6025000-6450000	FALSE	TRUE	30.59	.	0	0	FALSE	TRUE	15_Quies,9_Het,14_ReprPCWk	FALSE	None	TRUE	FALSE
10_6097386_DEL_ME_SVA	chr10:6097386-6097387	non-significant	0.748	chr10	6097386	6097387	chr10-6025000-6450000	FALSE	TRUE	30.59	FBXO18,RP11-536K7.3,RBM17,GDI2	1	2	FALSE	TRUE	15_Quies,14_ReprPCWk	TRUE	3_TxFlnk,5_TxWk	TRUE	FALSE
10_6271127_INS_ME_ALU	chr10:6271127-6271128	non-significant	0.067	chr10	6271127	6271128	chr10-6025000-6450000	FALSE	TRUE	30.59	.	0	0	FALSE	FALSE	None	TRUE	4_Tx,5_TxWk	TRUE	FALSE
10_6411580_DEL_ME_LINE1	chr10:6411580-6411581	non-significant	0.757	chr10	6411580	6411581	chr10-6025000-6450000	FALSE	TRUE	30.59	.	0	0	FALSE	TRUE	15_Quies,14_ReprPCWk	TRUE	5_TxWk	TRUE	FALSE
10_6871355_INS_ME_ALU	chr10:6871355-6871356	non-significant	0.088	chr10	6871355	6871356	-	FALSE	FALSE	0	.	0	0	FALSE	TRUE	15_Quies,14_ReprPCWk	FALSE	None	TRUE	FALSE
10_7647732_INS_ME_ALU	chr10:7647732-7647733	non-significant	0.141	chr10	7647732	7647733	chr10-7570000-7730000	FALSE	FALSE	12.5	.	0	0	FALSE	TRUE	15_Quies,14_ReprPCWk	FALSE	None	TRUE	FALSE
10_11520925_INS_ME_ALU	chr10:11520925-11520926	non-significant	0.077	chr10	11520925	11520926	chr10-11375000-11530000	FALSE	TRUE	12.9	ECHDC3,CELF2-AS2,RP3-323N1.2,RP1-251M9.3	0	0	FALSE	TRUE	15_Quies	TRUE	4_Tx,5_TxWk	TRUE	FALSE
10_11984965_INS_ME_ALU	chr10:11984965-11984966	non-significant	0.079	chr10	11984965	11984966	-	FALSE	FALSE	0	MIR548Q	0	0	FALSE	FALSE	None	TRUE	4_Tx,5_TxWk	TRUE	FALSE
10_13258021_DEL_ME_ALU	chr10:13258021-13258022	non-significant	0.259	chr10	13258021	13258022	chr10-13165000-13630000	FALSE	TRUE	34.41	.	0	0	FALSE	TRUE	15_Quies	TRUE	5_TxWk	TRUE	FALSE
10_14396698_INS_ME_ALU	chr10:14396698-14396699	non-significant	0.186	chr10	14396698	14396699	chr10-14235000-14530000	FALSE	TRUE	10.17	.	0	0	FALSE	TRUE	15_Quies,14_ReprPCWk	FALSE	None	TRUE	FALSE
10_14484814_INS_ME_ALU	chr10:14484814-14484815	non-significant	0.638	chr10	14484814	14484815	chr10-14235000-14530000	FALSE	TRUE	10.17	.	0	0	FALSE	TRUE	15_Quies,14_ReprPCWk	FALSE	None	TRUE	FALSE
10_14936359_DEL_ME_ALU	chr10:14936359-14936360	non-significant	0.282	chr10	14936359	14936360	chr10-14575000-15005000	FALSE	TRUE	23.26	C10orf111,RPP38,CDNF,HSPA14	2	1	FALSE	TRUE	15_Quies	TRUE	5_TxWk	TRUE	FALSE
10_15532477_DEL_ME_ALU	chr10:15532477-15532478	non-significant	0.476	chr10	15532477	15532478	chr10-15465000-15800000	FALSE	FALSE	2.99	.	0	0	FALSE	TRUE	15_Quies,14_ReprPCWk	FALSE	None	TRUE	FALSE
10_16000967_INS_ME_ALU	chr10:16000967-16000968	non-significant	0.237	chr10	16000967	16000968	-	FALSE	FALSE	0	.	0	0	FALSE	TRUE	15_Quies,14_ReprPCWk	FALSE	None	TRUE	FALSE
10_17522887_INS_ME_SVA	chr10:17522887-17522888	non-significant	0.067	chr10	17522887	17522888	chr10-17470000-17635000	FALSE	FALSE	18.18	.	0	0	FALSE	TRUE	15_Quies,9_Het,14_ReprPCWk	FALSE	None	TRUE	FALSE
10_19550733_INS_ME_ALU	chr10:19550733-19550734	non-significant	0.135	chr10	19550733	19550734	-	FALSE	FALSE	0	.	0	0	FALSE	TRUE	15_Quies	FALSE	None	TRUE	FALSE
10_19786309_INS_ME_ALU	chr10:19786309-19786310	non-significant	0.149	chr10	19786309	19786310	-	FALSE	FALSE	0	.	0	0	FALSE	TRUE	15_Quies	TRUE	5_TxWk	TRUE	FALSE
10_21192833_INS_ME_ALU	chr10:21192833-21192834	non-significant	0.142	chr10	21192833	21192834	chr10-21150000-21325000	FALSE	FALSE	11.43	.	0	0	FALSE	TRUE	15_Quies,14_ReprPCWk	FALSE	None	TRUE	FALSE
10_22079452_INS_ME_ALU	chr10:22079452-22079453	non-significant	0.14	chr10	22079452	22079453	chr10-21780000-22265000	FALSE	TRUE	22.68	.	0	0	FALSE	TRUE	15_Quies,9_Het	TRUE	5_TxWk	TRUE	FALSE
10_23842058_INS_ME_LINE1	chr10:23842058-23842059	non-significant	0.178	chr10	23842058	23842059	-	FALSE	FALSE	0	C10orf67,RP11-371A19.2	0	0	FALSE	TRUE	15_Quies,14_ReprPCWk	FALSE	None	TRUE	FALSE
10_25707700_INS_ME_LINE1	chr10:25707700-25707701	non-significant	0.747	chr10	25707700	25707701	-	FALSE	FALSE	0	.	0	0	FALSE	TRUE	15_Quies	FALSE	None	TRUE	FALSE
10_25957326_INS_ME_ALU	chr10:25957326-25957327	non-significant	0.361	chr10	25957326	25957327	-	FALSE	FALSE	0	.	0	0	FALSE	TRUE	15_Quies,14_ReprPCWk	FALSE	None	TRUE	FALSE
10_26225949_INS_ME_ALU	chr10:26225949-26225950	non-significant	0.072	chr10	26225949	26225950	chr10-26065000-26545000	FALSE	FALSE	10.42	.	0	0	FALSE	TRUE	13_ReprPC,15_Quies,14_ReprPCWk	FALSE	None	TRUE	FALSE
10_26354767_DEL_ME_ALU	chr10:26354767-26354768	non-significant	0.39	chr10	26354767	26354768	chr10-26065000-26545000	FALSE	FALSE	10.42	.	0	0	FALSE	TRUE	15_Quies,14_ReprPCWk	FALSE	None	TRUE	FALSE
10_26767957_DEL_ME_ALU	chr10:26767957-26767958	non-significant	0.637	chr10	26767957	26767958	chr10-26620000-26855000	FALSE	FALSE	8.51	APBB1IP,ABI1	1	0	FALSE	TRUE	14_ReprPCWk	TRUE	5_TxWk	TRUE	FALSE
10_27040360_INS_ME_ALU	chr10:27040360-27040361	non-significant	0.063	chr10	27040360	27040361	chr10-27015000-27155000	FALSE	FALSE	28.57	ABI1,snoU13	1	0	FALSE	FALSE	None	TRUE	4_Tx,5_TxWk	TRUE	FALSE
10_27929928_INS_ME_ALU	chr10:27929928-27929929	non-significant	0.471	chr10	27929928	27929929	chr10-27675000-27975000	TRUE	TRUE	10	.	0	0	FALSE	TRUE	15_Quies,9_Het,14_ReprPCWk	FALSE	None	TRUE	FALSE
10_28112786_DEL_ME_ALU	chr10:28112786-28112787	non-significant	0.052	chr10	28112786	28112787	chr10-28000000-28510000	FALSE	FALSE	15.69	.	0	0	FALSE	TRUE	15_Quies,9_Het,14_ReprPCWk	FALSE	None	TRUE	FALSE
10_29712154_DEL_ME_LINE1	chr10:29712154-29712155	0.000123686915501565,non-significant	0.314	chr10	29712154	29712155	chr10-29660000-29790000	FALSE	TRUE	15.38	.	0	0	FALSE	TRUE	15_Quies	TRUE	4_Tx,5_TxWk	FALSE	FALSE
10_30614778_INS_ME_ALU	chr10:30614778-30614779	non-significant	0.067	chr10	30614778	30614779	-	FALSE	FALSE	0	.	0	0	FALSE	FALSE	None	TRUE	4_Tx,5_TxWk	TRUE	FALSE
10_32674078_INS_ME_ALU	chr10:32674078-32674079	0.007825403723178609,0.09050285801827099,non-significant,0.000138842708054625	0.175	chr10	32674078	32674079	-	FALSE	FALSE	0	.	0	0	FALSE	TRUE	15_Quies	TRUE	5_TxWk	FALSE	FALSE
10_33492654_DEL_ME_ALU	chr10:33492654-33492655	non-significant	0.221	chr10	33492654	33492655	-	FALSE	FALSE	0	.	0	0	FALSE	TRUE	15_Quies,14_ReprPCWk	FALSE	None	TRUE	FALSE
10_34571038_INS_ME_ALU	chr10:34571038-34571039	non-significant	0.109	chr10	34571038	34571039	-	FALSE	FALSE	0	.	0	0	FALSE	TRUE	15_Quies,14_ReprPCWk	FALSE	None	TRUE	FALSE
[truncated: 2,205 more rows]

## Sheet: GTEx_brain
id	position	fdr	af	chr	start	stop	tad_name	same_cancer_tad	same_dosage_tad	gene_density (19.35, genes per million tad)	hic_interacted_gene	common_tad_count	dosage_sensitive_interaction	hic_interacted_genes (oncogenic or tumor repressor)	repressive_region	repressive_region_info	active_region	active_region_info	fdr_test	passed_all_filter
[truncated: 2,422 more rows]
