# Supplementary material for: Genomics and epigenetics guided identification of tissue-specific genomic safe harbors
Source: Genome Biol. 2022 Sep 21;23:199. doi: 10.1186/s13059-022-02770-3 (PMC9490961; doi:10.1186/s13059-022-02770-3)
Supplement: Supplementary file 9 — Additional file 9: Table S8. Data used to define repressive and active chromatin regions. [file 13059_2022_2770_MOESM9_ESM.xlsx]

## Sheet: info
Table S8: Data used to define repressive and active chromatin regions
Retreived from: https://docs.google.com/spreadsheets/d/1yikGx4MsO9Ei36b64yOy9Vb6oPC5IBGlFbYEt-N6gOM/edit#gid=15
Epigenome ID (EID)	Epigenome Mnemonic	Standardized Epigenome name	Anatomy
E062	BLD.PER.MONUC.PC	Primary mononuclear cells from peripheral blood	BLOOD
E034	BLD.CD3.PPC	Primary T cells from peripheral blood	BLOOD
E045	BLD.CD4.CD25I.CD127.TMEMPC	Primary T cells effector/memory enriched from peripheral blood	BLOOD
E033	BLD.CD3.CPC	Primary T cells from cord blood	BLOOD
E044	BLD.CD4.CD25.CD127M.TREGPC	Primary T regulatory cells from peripheral blood	BLOOD
E043	BLD.CD4.CD25M.TPC	Primary T helper cells from peripheral blood	BLOOD
E039	BLD.CD4.CD25M.CD45RA.NPC	Primary T helper naive cells from peripheral blood	BLOOD
E041	BLD.CD4.CD25M.IL17M.PL.TPC	Primary T helper cells PMA-I stimulated	BLOOD
E042	BLD.CD4.CD25M.IL17P.PL.TPC	Primary T helper 17 cells PMA-I stimulated	BLOOD
E040	BLD.CD4.CD25M.CD45RO.MPC	Primary T helper memory cells from peripheral blood 1	BLOOD
E037	BLD.CD4.MPC	Primary T helper memory cells from peripheral blood 2	BLOOD
E048	BLD.CD8.MPC	Primary T CD8+ memory cells from peripheral blood	BLOOD
E038	BLD.CD4.NPC	Primary T helper naive cells from peripheral blood	BLOOD
E047	BLD.CD8.NPC	Primary T CD8+ naive cells from peripheral blood	BLOOD
E029	BLD.CD14.PC	Primary monocytes from peripheral blood	BLOOD
E031	BLD.CD19.CPC	Primary B cells from cord blood	BLOOD
E035	BLD.CD34.PC	Primary hematopoietic stem cells	BLOOD
E051	BLD.MOB.CD34.PC.M	Primary hematopoietic stem cells G-CSF-mobilized Male	BLOOD
E050	BLD.MOB.CD34.PC.F	Primary hematopoietic stem cells G-CSF-mobilized Female	BLOOD
E036	BLD.CD34.CC	Primary hematopoietic stem cells short term culture	BLOOD
E032	BLD.CD19.PPC	Primary B cells from peripheral blood	BLOOD
E046	BLD.CD56.PC	Primary Natural Killer cells from peripheral blood	BLOOD
E030	BLD.CD15.PC	Primary neutrophils from peripheral blood	BLOOD
E115	BLD.DND41.CNCR	Dnd41 TCell Leukemia Cell Line	BLOOD
E116	BLD.GM12878	GM12878 Lymphoblastoid Cells	BLOOD
E123	BLD.K562.CNCR	K562 Leukemia Cells	BLOOD
E124	BLD.CD14.MONO	Monocytes-CD14+ RO01746 Primary Cells	BLOOD
E054	BRN.GANGEM.DR.NRSPHR	Ganglion Eminence derived primary cultured neurospheres	BRAIN
E053	BRN.CRTX.DR.NRSPHR	Cortex derived primary cultured neurospheres	BRAIN
E071	BRN.HIPP.MID	Brain Hippocampus Middle	BRAIN
E074	BRN.SUB.NIG	Brain Substantia Nigra	BRAIN
E068	BRN.ANT.CAUD	Brain Anterior Caudate	BRAIN
E069	BRN.CING.GYR	Brain Cingulate Gyrus	BRAIN
E072	BRN.INF.TMP	Brain Inferior Temporal Lobe	BRAIN
E067	BRN.ANG.GYR	Brain Angular Gyrus	BRAIN
E073	BRN.DL.PRFRNTL.CRTX	Brain_Dorsolateral_Prefrontal_Cortex	BRAIN
E070	BRN.GRM.MTRX	Brain Germinal Matrix	BRAIN
E082	BRN.FET.F	Fetal Brain Female	BRAIN
E081	BRN.FET.M	Fetal Brain Male	BRAIN
E125	BRN.NHA	NH-A Astrocytes Primary Cells	BRAIN
